# Supplementary material for: Evaluation of sequence-based tools to gather more insight into the positioning of rhizogenic agrobacteria within the Agrobacterium tumefaciens species complex
Source: PLoS One. 2024 Nov 19;19(11):e0302954. doi: 10.1371/journal.pone.0302954 (PMC11575935; doi:10.1371/journal.pone.0302954)
Supplement: S1 Table — (XLSX) [file pone.0302954.s005.xlsx]

## Sheet: TableS1
Speciesa	GSb	Pathogenicityc	Reference straind	Original host	Previous naming	References
Agrobacterium tumefaciens	G1	NP	ATCC 4720T	Soybean (Glycine max) and common bean (Phaseolus vulgaris)	Agrobacterium fabacearum	[1,2, 3]
Agrobacterium pusense	G2	T	NRCPB10T	Chickpea (Cicer arietinum), Lawson cypress (Chamaecyparis lawsoniana)	Rhizobium pusense	[4-8]
Agrobacterium tomkonis	G3	CI	IIF1SW-B1T	Human patientse		[9-10]
Agrobacterium radiobacter	G4	NP	LMG 140T		Rhizobium radiobacter, Agrobacterium tumefaciens	[11-13]
NA	G5	ND	CFBP 6626			[14]
NA	G6	ND	NCPPB 925			[14]
“Agrobacterium deltaense”	G7	ND	YIC 4121T	Sesbania cannabina		[15]
“Agrobacterium fabrum”	G8	T	C58T		Agrobacterium tumefaciens	[16]
Agrobacterium salinitolerans	G9	ND	YIC 5082T	Sesbania cannabina		[17]
Rhizobium rhizogenes	G10f	HR	ATCC 11325T	Apple (Malus sp.)	Agrobacterium rhizogenes	[18-19]
Agrobacterium rubi	G11f	T	TR3T (NBRC 13261T)	Blackberry (Rubus sp.)		[20-21]
NA	G13	ND	CFBP 6927			[16]
Agrobacterium nepotum	G14f	T	39/7T	Prunus cerasifera	Rhizobium nepotum	[22, 23]
“Agrobacterium viscosum”	G15f	ND	ATCC 31113T	Rosa spp.		[24]
Agrobacterium burrii	G19	ND	RnrT	Rosa spp.		[24-25]
Agrobacterium shirazense	G20	ND	OT33T	Rosa spp.		[24-25]
Agrobacterium cavarae	NA	NP	RZME10T	Corn (Zea mays)		[1, 26]
Agrobacterium larrymoorei	NA	T	AF 3.10T	Ficus benjamina		[20]
Rhizobium albertimagni	NA	ND	AOL15T	Surface of aquatic macrophyte Potamogeton pectinatus	Agrobacterium albertimagni	[28]
Agrobacterium skierniewecense	NA	T	Ch11T	Chrysanthemum (Chrysanthemum sp.)	Rhizobium skierniewecense	[22]
Agrobacterium arsenijevicii	NA	T	KFB 330T	Raspberry (Rubus ideaeus)		[29]
“Agrobacterium bohemicum”	NA	NP	R90T	Poppy seed (Papaver somniferum)		[30]
Agrobacterium rosae	NA	T	NCPPB 1650T	Grapevine (Vitis finifera), raspberry (Rubus idaeus) and blueberry (Vaccinium sp.)		[31]
Agrobacterium cucumeris	NA	HR	O132T	Cucumber (Cucumis sativus)		[32]
Agrobacterium leguminum	NA	NA	MOPV5	Phaseolus vulgaris		[33]
Agrobacterium divergens	NA	NP	LMG 31531	Soil		[34]
Agrobacterium vaccinii	NA	T	B7.6	Blueberry (Vaccinium corymbosum)		[35]
"Agrobacterium oryzihabitans"	NA	NA	M15	Rice (Oryza sativa)	Rhizobium oryzihabitans	[36-37]
Allorhizobium vitis	NA	T	K309T	Grapevine (Vitis vinifera)	Agrobacterium vitis	[38-39]
aSpecies names in quotation marks have not yet been included in the Approved List of Bacterial names
bGS: Genomospecies affiliation of species originally classified in the Atsc, according to the recA phylogeny as described by Costechareyre et al. [12]; NA: not assigned
cNP: Non-pathogenic, T: tumor-inducing strains, HR: hairy root-inducing strains, CI: clinical isolate, ND: not determined
dOfficial type strains are indicated with superscript T.
eThe first strains CFBP 6623 and 6624 were isolated from a hospital environment, with the latter more specifically isolated from a human patient. Nevertheless, the type strain for this species was isolated from the International Space Station (ISS) as described in [9].
fThis GS affiliation does not apply anymore to this species since it was removed from the Agrobacterium tumefaciens species complex
References
1	de Lajudie P, Mousavi SA, Young JPW. International Committee on Systematics of Prokaryotes Subcommittee on the Taxonomy of Rhizobia and Agrobacteria Minutes of the closed meeting by videoconference, 6 July 2020. International Journal of Systematic and Evolutionary Microbiology. 2021;71.
2	Delamuta JRM, Scherer AJ, Ribeiro RA, Hungria M. Genetic diversity of Agrobacterium species isolated from nodules of common bean and soybean in Brazil, Mexico, Ecuador and Mozambique, and description of the new species Agrobacterium fabacearum sp. nov. International Journal of Systematic and Evolutionary Microbiology. 2020;70:4233–44.
3	Velázquez E, Flores-Félix JD, Sánchez-Juanes F, Igual JM, Peix Á. Strain ATCC 4720T is the authentic type strain of Agrobacterium tumefaciens, which is not a later heterotypic synonym of Agrobacterium radiobacter. International Journal of Systematic and Evolutionary Microbiology. 2020;70:5172–6.
4	Lassalle F, Planel R, Penel S, Chapulliot D, Barbe V, Dubost A, et al. Ancestral Genome Estimation Reveals the History of Ecological Diversification in Agrobacterium. Genome Biology and Evolution. 2017;9:3413–31.
5	Aujoulat F, Jumas-Bilak E, Masnou A, Sallé F, Faure D, Segonds C, et al. Multilocus Sequence-Based Analysis Delineates a Clonal Population of Agrobacterium (Rhizobium) radiobacter (Agrobacterium tumefaciens) of Human Origin ▿. Journal of Bacteriology. 2011;193:2608–18.
6	Basavand E, Charkhabi NF, Khodaygan P, Rahimian H. Agrobacterium pusense, a new plant tumour‐inducing pathogen isolated from Lawson cypress. Forest Pathology. 2021;51.
7	Aujoulat F, Marchandin H, Zorgniotti I, Masnou A, Jumas-Bilak E. Rhizobium pusense is the main human pathogen in the genus Agrobacterium/Rhizobium. Clinical Microbiology and Infection. 2015;21:472.e1–5.
8	Panday D, Schumann P, Das SK. Rhizobium pusense sp. nov., isolated from the rhizosphere of chickpea (Cicer arietinum L.). International Journal of Systematic and Evolutionary Microbiology. 2011;61:2632–9.
9	Singh NK, Lavire C, Nesme J, Vial L, Nesme X, Mason CE, et al. Comparative Genomics of Novel Agrobacterium G3 Strains Isolated From the International Space Station and Description of Agrobacterium tomkonis sp. nov. Frontiers in Microbiology. 2021;12.
10	Mousavi SA, Young JPW. International Committee on Systematics of Prokaryotes, Subcommittee on the taxonomy of Rhizobia and Agrobacteria, minutes of the annual meeting by videoconference, 5 July 2021, followed by online discussion until 31 December 2021. International Journal of Systematic and Evolutionary Microbiology. 2022;72.
11	Lindström K, Young JPW. International Committee on Systematics of Prokaryotes Subcommittee on the taxonomy of Agrobacterium and Rhizobium. International Journal of Systematic and Evolutionary Microbiology. 2011;61:3089–93.
12	Costechareyre D, Rhouma A, Lavire C, Portier P, Chapulliot D, Bertolla F, et al. Rapid and Efficient Identification of Agrobacterium Species by recA Allele Analysis. Microbial Ecology. 2010;60:862–72.
13	Gan HM, Lee MVL, Savka MA. Improved genome ofAgrobacterium radiobactertype strain provides new taxonomic insight intoAgrobacteriumgenomospecies 4. PeerJ. 2019;7:e6366.
14	Lassalle F, Planel R, Penel S, Chapulliot D, Barbe V, Dubost A, et al. Ancestral Genome Estimation Reveals the History of Ecological Diversification in Agrobacterium. Genome Biology and Evolution. 2017;9:3413–31.
15	Yan J, Li Y, Han XZ, Chen WF, Zou WX, Xie Z, et al. Agrobacterium deltaense sp. nov., an endophytic bacteria isolated from nodule of Sesbania cannabina. Archives of Microbiology. 2017;199:1003–9.
16	Lassalle F, Campillo T, Vial L, Baude J, Costechareyre D, Chapulliot D, et al. Genomic Species Are Ecological Species as Revealed by Comparative Genomics in Agrobacterium tumefaciens. Genome Biology and Evolution. 2011;3:762–81.
17	Yan J, Li Y, Yan H, Chen WF, Zhang X, Wang ET, et al. Agrobacterium salinitolerans sp. nov., a saline–alkaline-tolerant bacterium isolated from root nodule of Sesbania cannabina. International Journal of Systematic and Evolutionary Microbiology. 2017;67:1906–11.
18	Riker AJ, Banfield WM, Wright H, Keitt GW, Sagen HE. Studies on infectious hairy root of nursery Apple trees . Journal of Agricultural Research. 1930;41:507–40.
19	Conn HJ. Validity of the Genus Alcaligenes. Journal of Bacteriology. 1942;44:353–60.
20	Bouzar H, Jones JB. Agrobacterium larrymoorei sp. nov., a pathogen isolated from aerial tumours of Ficus benjamina. International Journal of Systematic and Evolutionary Microbiology. 2001;51:1023–6.
21	Hildebrand EM. Cane gall of brambles caused by Phytomonas n. sp. J Agric Res. 1940;61:685–96.
22	Mousavi SA, Willems A, Nesme X, de Lajudie P, Lindström K. Revised phylogeny of Rhizobiaceae: Proposal of the delineation of Pararhizobium gen. nov., and 13 new species combinations. Systematic and Applied Microbiology. 2015;38:84–90.
23	Puławska J, Willems A, De Meyer SE, Süle S. Rhizobium nepotum sp. nov. isolated from tumors on different plant species. Systematic and Applied Microbiology. 2012;35:215–20.
24	Mafakheri H, Taghavi SM, Puławska J, de Lajudie P, Lassalle F, Osdaghi E. Two Novel Genomospecies in the Agrobacterium tumefaciens Species Complex Associated with Rose Crown Gall. Phytopathology®. 2019;109:1859–68.
25	Mafakheri H, Taghavi SM, Khezerpour K, Kuzmanović N, Osdaghi E. Genomics Analyses of Rose Crown Gall-Associated Bacteria Revealed Two New Agrobacterium species: Agrobacterium burrii sp. nov. and Agrobacterium shirazense sp. nov. Phytopathology®. 2022. https://doi.org/10.1094/phyto-11-21-0463-sc.
26	Flores-Félix JD, Menéndez E, Ramírez-Bahena MH, Peix A, García-Fraile P, Velázquez E. Agrobacterium cavarae sp. nov., isolated from maize (Zea mays L.) roots. International Journal of Systematic and Evolutionary Microbiology. 2020;70:5512–9.
27	Bouzar H, Jones JB. Agrobacterium larrymoorei sp. nov., a pathogen isolated from aerial tumours of Ficus benjamina. International Journal of Systematic and Evolutionary Microbiology. 2001;51:1023–6.
28	Kuzmanović N, Fagorzi C, Mengoni A, Lassalle F, diCenzo GC. Taxonomy of Rhizobiaceae revisited: proposal of a new framework for genus delimitation. 2021. https://doi.org/10.1101/2021.08.02.454807.
29	Kuzmanović N, Puławska J, Prokić A, Ivanović M, Zlatković N, Jones JB, et al. Agrobacterium arsenijevicii sp. nov., isolated from crown gall tumors on raspberry and cherry plum. Systematic and Applied Microbiology. 2015;38:373–8.
30	Zahradník J, Nunvar J, Pařízková H, Kolářová L, Palyzová A, Marešová H, et al. Agrobacterium bohemicum sp. nov. isolated from poppy seed wastes in central Bohemia. Systematic and Applied Microbiology. 2018;41:184–90.
31	Kuzmanović N, Puławska J, Smalla K, Nesme X. Agrobacterium rosae sp. nov., isolated from galls on different agricultural crops. Systematic and Applied Microbiology. 2018;41:191–7.
32	Warabieda M, Kuzmanović N, Trzciński P, Puławska J. Agrobacterium cucumeris sp. nov. isolated from crazy roots on cucumber (Cucumis sativus). Systematic and Applied Microbiology. 2023;46:126402–2.
33	Castellano-Hinojosa A, Correa-Galeote D, Martha-Helena Ramírez-Bahena, Germán Tortosa, Jesús González-López, Bedmar EJ, et al. Agrobacterium leguminum sp. nov., isolated from nodules of Phaseolus vulgaris in Spain. International Journal of Systematic and Evolutionary Microbiology. 2021;71.
34	Naranjo HD, Liesbeth Lebbe, Cnockaert M, Lassalle F, Chin Chin Too, Willems A. Phylogenomics reveals insights into the functional evolution of the genus Agrobacterium and enables the description of Agrobacterium divergens sp. nov. Systematic and applied microbiology (Print). 2023;46:126420–0.
35	Puławska J, Kuzmanović N, Trzciński P. Agrobacterium vaccinii sp. nov. isolated from galls on blueberry plants (Vaccinium corymbosum). Systematic and Applied Microbiology. 2022;45:126319.
36	Zhao J, Zhao X, Wang J, Gong Q, Zhang X, Zhang G. Isolation, Identification and Characterization of Endophytic Bacterium Rhizobium oryzihabitans sp. nov., from Rice Root with Biotechnological Potential in Agriculture. Microorganisms. 2020;8:608.
37	Ma T, Xue H, Piao C, Jiang N, Li Y. Phylogenomic reappraisal of the family Rhizobiaceae at the genus and species levels, including the description of Ectorhizobium quercum gen. nov., sp. nov. Frontiers in microbiology. 2023;14.
38	Ophel K, Kerr A. Agrobacterium vitis sp. nov. for Strains of Agrobacterium biovar 3 from Grapevines. International Journal of Systematic Bacteriology. 1990;40:236–41.
39	Oren A, Garrity GM. List of new names and new combinations previously effectively, but not validly, published. International Journal of Systematic and Evolutionary Microbiology. 2016;66:4299–305.
