# Supplementary material for: Evaluation of sequence-based tools to gather more insight into the positioning of rhizogenic agrobacteria within the Agrobacterium tumefaciens species complex
Source: PLoS One. 2024 Nov 19;19(11):e0302954. doi: 10.1371/journal.pone.0302954 (PMC11575935; doi:10.1371/journal.pone.0302954)
Supplement: S2 Table — (XLSX) [file pone.0302954.s006.xlsx]

## Sheet: TableS2
assemblyname	speciesname	wgs	submitterorganization	assemblystatus	fromtype	lastupdatedate	coverage	contign50	biosampleaccn	isolate/strain	sequence_type	accession_type	accession	prefix	updated_taxonomy
genome	Agrobacterium tumefaciens	ASXY01	Huazhong Agricultural University	Contig	assembly from synonym type material	2022-01-26	196.3	23925	SAMN02469899	DSM 30147	cell culture	refseq	GCF_000421945.1	Agrobacterium_tumefaciens_DSM_30147	Agrobacterium radiobacter DSM 30147
ASM9202v1	Agrobacterium fabrum	-	Cereon	Complete Genome	assembly from type material	43985	-	2841580	SAMN02603108	C58	cell culture	genbank	GCA_000092025.1	Agrobacterium_fabrum_C58
ASM48228v1	Agrobacterium sp. UNC420CL41Cvi	AXUY01	DOE Joint Genome Institute	Scaffold	-	41950	-	381435	SAMN02441443	UNC420CL41Cvi	cell culture	refseq	GCF_000482285.1	Agrobacterium_sp_UNC420CL41Cvi	Agrobacterium radiobacter UNC420CL41Cvi
genome	Agrobacterium tumefaciens	AWGV01	gejiao@mail.hzau.edu.cn	Contig	-	2014-12-23	186.9	21846	SAMN02665300	GW4	cell culture	refseq	GCF_000699125.1	Agrobacterium_tumefaciens_GW4	"Agrobacterium deltaense" GW4
ASM70240v1	Agrobacterium sp. 33MFTa1.1	JNIC01	DOE Joint Genome Institute	Contig	-	2023-06-22	-	652480	SAMN02841138	33MFTa1.1	cell culture	refseq	GCF_000702405.1	Agrobacterium_sp_33MFTa1.1	Agrobacterium pusense 33MFTa1.1
AGROS2_V1	Agrobacterium tumefaciens	CCAN01	SVSB	Contig	-	44994	128	306748	SAMEA3139026	S2	cell culture	refseq	GCF_000723345.1	Agrobacterium_tumefaciens_S2
ASM73097v1	Agrobacterium tumefaciens	JMKN01	University of Malaya	Contig	-	2014-12-23	115.7	378855	SAMN02742263	LBA4404	cell culture	refseq	GCF_000730975.1	Agrobacterium_tumefaciens_LBA4404	Agrobacterium fabrum LBA4404
ASM73993v1	Agrobacterium rubi	BBJU01	National Institute of Technology and Evaluation	Contig	assembly from type material	2015-03-19	115	178389	SAMD00016892	NBRC 13261	cell culture	refseq	GCF_000739935.1	Agrobacterium_rubi_NBRC_13261
ASM83463v1	Agrobacterium tumefaciens	JXQV01	University of Chicago	Contig	-	2023-08-22	70	328370	SAMN03267957	MEJ076	cell culture	genbank	GCA_000834635.1	Agrobacterium_tumefaciens_MEJ076
Agro31749_1.0	Agrobacterium sp. ATCC 31749	AECL01	Georgia Institute of Technology	Contig	-	2016-11-29	16	122028	SAMN02469831	ATCC 31749	cell culture	refseq	GCF_000214615.1	Agrobacterium_sp_ATCC_31749	Agrobacterium fabrum ATCC 31749
ASM19263v1	Agrobacterium fabacearum	-	CeBiTec Bielefeld University	Complete Genome	-	2016-11-29	-	2823930	SAMN02603055	H13-3	cell culture	genbank	GCA_000192635.1	Agrobacterium_fabacearum_H13-3
ASM96643v1	Agrobacterium tumefaciens	JZLL01	Helmholtz Center Munich	Scaffold	-	42067	12	117313	SAMN03371638	F4	cell culture	refseq	GCF_000966435.1	Agrobacterium_tumefaciens_F4	Agrobacterium fabrum F4
ASM97156v1	Agrobacterium fabacearum	-	Academia Sinica	Complete Genome	-	2015-04-17	-	2095752	SAMN03420836	Ach5	cell culture	genbank	GCA_000971565.1	Agrobacterium_fabacearum_Ach5
ASM30085v1	Agrobacterium albertimagni	ALJF01	University of Illinois at Chicago	Contig	-	2012-10-15	120	324785	SAMN01084074	AOL15	cell culture	refseq	GCF_000300855.1	Agrobacterium_albertimagni_AOL15	"Peteryoungia albertimagni"
SUL3v1	Agrobacterium sp. SUL3	LGZB01	University of Exeter	Scaffold	-	2023-06-16	52	358737	SAMN03941713	SUL3	cell culture	refseq	GCF_001263295.1	Agrobacterium_sp_SUL3	Agrobacterium tomkonis SUL3
ASM23397v2	Agrobacterium tumefaciens	AGSM01	Northwest A&F University	Contig	-	2012-11-23	27	345171	SAMN02471547	CCNWGS0286	cell culture	refseq	GCF_000233975.1	Agrobacterium_tumefaciens_CCNWGS0286	Agrobacterium radiobacter CCNWGS0286
ASM152650v1	Agrobacterium sp. D14	ASXX01	Huazhong Agricultural University	Contig	-	2016-01-24	202.5	241466	SAMN04395159	D14	cell culture	refseq	GCF_001526505.1	Agrobacterium_sp_D14	"Agrobacterium deltaense" D14
ASM152652v1	Agrobacterium sp. TS45	ASYC01	Huazhong Agricultural University	Contig	-	2016-01-24	209.1	287432	SAMN04395164	TS45	cell culture	refseq	GCF_001526525.1	Agrobacterium_sp_TS45	"Agrobacterium deltaense" DTS45
ASM152654v1	Agrobacterium sp. C13	ASYD01	Huazhong Agricultural University	Contig	-	2016-01-24	223	287432	SAMN04395160	C13	cell culture	refseq	GCF_001526545.1	Agrobacterium_sp_C13	"Agrobacterium deltaense" C13
ASM152656v1	Agrobacterium sp. JL28	ASXZ01	Huazhong Agricultural University	Contig	-	2016-01-24	201.7	237132	SAMN04395161	JL28	cell culture	refseq	GCF_001526565.1	Agrobacterium_sp_JL28	"Agrobacterium deltaense" JL28
ASM152658v1	Agrobacterium sp. LY4	ASYA01	Huazhong Agricultural University	Contig	-	2016-01-24	202.5	287428	SAMN04395162	LY4	cell culture	refseq	GCF_001526585.1	Agrobacterium_sp_LY4	"Agrobacterium deltaense" LY4
ASM152660v1	Agrobacterium sp. TS43	ASYB01	Huazhong Agricultural University	Contig	-	2016-01-24	202.2	82163	SAMN04395163	TS43	cell culture	refseq	GCF_001526605.1	Agrobacterium_sp_TS43	"Agrobacterium deltaense" TS43
ASM154130v1	Agrobacterium tumefaciens	LMVJ01	Monash University Malaysia	Contig	assembly from synonym type material	2016-01-28	90.95	480726	SAMN04226578	NCPPB 3001	cell culture	refseq	GCF_001541305.1	Agrobacterium_tumefaciens_NCPPB_3001	Agrobacterium radiobacter NCPPB 3001
ASM154131v1	Agrobacterium tumefaciens	LMVK01	Monash University Malaysia	Contig	assembly from type material	2016-01-28	51.5	254976	SAMN04223554	B6	cell culture	refseq	GCF_001541315.1	Agrobacterium_tumefaciens_B6	Agrobacterium radiobacter B6
ASM156255v1	Agrobacterium bohemicum	LNUW01	Institute of Biotechnology CAS	Scaffold	-	2016-08-18	40	269455	SAMN04299201	R89-1	cell culture	refseq	GCF_001562555.1	Agrobacterium_bohemicum_R89-1
ASM38116v1	Agrobacterium sp. 10MFCol1.1	ARLJ01	DOE Joint Genome Institute	Scaffold	-	41950	-	411302	SAMN02440986	10MFCol1.1	cell culture	refseq	GCF_000381165.1	Agrobacterium_sp_10MFCol1.1	Agrobacterium fabacearum 10MFCol1.1
ASM38455v1	Agrobacterium sp. 224MFTsu3.1	ARQL01	DOE Joint Genome Institute	Contig	-	41950	-	381271	SAMN02440504	224MFTsu3.1	cell culture	refseq	GCF_000384555.1	Agrobacterium_sp_224MFTsu3.1	Agrobacterium radiobacter 224MFTsu3.1
ASM200820v1	Agrobacterium sp. YIC 4121	MRDI01	Northeast institute of Geography and Agroecology, Chinese Academy of Sciences	Contig	-	42769	60	379146	SAMN06091697	YIC 4121	cell culture	refseq	GCF_002008205.1	Agrobacterium_sp_YIC_4121	"Agrobacterium deltaense" YIC4121
ASM200821v1	Agrobacterium tumefaciens	MRDG01	Northeast institute of Geography and Agroecology, Chinese Academy of Sciences	Contig	assembly from synonym type material	42769	60	480635	SAMN06074341	LMG 140	cell culture	refseq	GCF_002008215.1	Agrobacterium_tumefaciens_LMG_140	Agrobacterium radiobacter LMG 140
ASM200822v1	Agrobacterium salinitolerans	MRDH01	Northeast institute of Geography and Agroecology, Chinese Academy of Sciences	Scaffold	assembly from type material	42769	60	259577	SAMN06091695	YIC 5082	cell culture	refseq	GCF_002008225.1	Agrobacterium_salinitolerans_YIC_5082
ASM200827v1	Agrobacterium pusense	MRDJ01	Northeast institute of Geography and Agroecology, Chinese Academy of Sciences	Scaffold	assembly from type material	42769	60	286695	SAMN06074345	NRCPB10	cell culture	refseq	GCF_002008275.1	Agrobacterium_pusense_NRCPB10
AHY_PRJEB12194_v1	Agrobacterium fabrum	FBWI01	Genoscope CEA	Scaffold	-	42798	100	623567	SAMEA3722817	J-07	cell culture	refseq	GCF_900013525.1	Agrobacterium_fabrum_J-07
AHY_PRJEB12182_v1	Agrobacterium fabacearum	FBWA01	Genoscope CEA	Scaffold	-	42798	100	437390	SAMEA3722806	TT111	cell culture	refseq	GCF_900012575.1	Agrobacterium_fabacearum_TT111
AHY_PRJEB12186_v1	Agrobacterium tumefaciens	FBWF01	Genoscope CEA	Scaffold	-	42798	100	423639	SAMEA3722809	CFBP 5621	cell culture	refseq	GCF_900012605.1	Agrobacterium_tumefaciens_CFBP_5621	Agrobacterium radiobacter CFBP 5621
AHY_PRJEB12180_v1	Agrobacterium fabacearum	FCNM01	Genoscope CEA	Scaffold	-	42798	100	432587	SAMEA3722804	CFBP 5771	cell culture	refseq	GCF_900039255.1	Agrobacterium_fabacearum_CFBP_5771
AHY_PRJEB12193_v1	Agrobacterium deltaense	FBWG01	Genoscope CEA	Scaffold	-	42798	100	218419	SAMEA3722816	Zutra 3-1	cell culture	refseq	GCF_900013515.1	Agrobacterium_deltaense_Zutra_3-1
AHY_PRJEB12183_v1	Agrobacterium genomosp. 2	FBVY01	Genoscope CEA	Scaffold	-	2023-06-22	100	188388	SAMEA3722807	CFBP 5494	cell culture	refseq	GCF_900013495.1	Agrobacterium_genomosp_CFBP_5494	Agrobacterium pusense CFBP 5494
AHY_PRJEB12188_v1	Agrobacterium tumefaciens	FBWC01	Genoscope CEA	Scaffold	-	42798	100	206221	SAMEA3722811	Kerr 14	cell culture	refseq	GCF_900011755.1	Agrobacterium_tumefaciens_Kerr_14	Agrobacterium radiobacter Kerr 14
AHY_PRJEB12191_v1	Agrobacterium deltaense	FCNP01	Genoscope CEA	Scaffold	-	42798	100	299178	SAMEA3722814	NCPPB 1641	cell culture	refseq	GCF_900012585.1	Agrobacterium_deltaense_NCPPB_1641
AHY_PRJEB12195_v1	Agrobacterium salinitolerans	FCNQ01	Genoscope CEA	Scaffold	-	42798	100	422850	SAMEA3722818	Hayward0363	cell culture	refseq	GCF_900012565.1	Agrobacterium_salinitolerans_Hayward0363
AHY_PRJEB12190_v1	Agrobacterium sp. NCPPB 925	FBWM01	Genoscope CEA	Scaffold	-	42798	100	234795	SAMEA3722813	NCPPB 925	cell culture	refseq	GCF_900012625.1	Agrobacterium_sp_NCPPB_925
AHY_PRJEB12196_v1	Agrobacterium genomosp. 13	FBWH01	Genoscope CEA	Scaffold	-	44994	100	234367	SAMEA3722819	CFBP 6927	cell culture	refseq	GCF_900012615.1	Agrobacterium_genomosp_CFBP_6927
AHY_PRJEB12187_v1	Agrobacterium tumefaciens	FCNL01	Genoscope CEA	Scaffold	assembly from type material	42798	100	274641	SAMEA3722810	B6	cell culture	refseq	GCF_900045375.1	Agrobacterium_tumefaciens_B6_AHY_PRJEB12187_v1	Agrobacterium radiobacter B6 AHY PRJEB12187 v1
AHY_PRJEB12192_v1	Agrobacterium deltaense	FBWD01	Genoscope CEA	Scaffold	-	42798	100	236353	SAMEA3722815	RV3	cell culture	refseq	GCF_900013505.1	Agrobacterium_deltaense_RV3
AHY_PRJEB12181_v1	Agrobacterium fabacearum	FBWB01	Genoscope CEA	Scaffold	-	42798	100	447313	SAMEA3722805	S56	cell culture	refseq	GCF_900014385.1	Agrobacterium_fabacearum_S56
AHY_PRJEB12185_v1	Agrobacterium tomkonis	FBWK01	Genoscope CEA	Scaffold	-	42798	100	180611	SAMEA3722808	CFBP 6623	cell culture	refseq	GCF_900013535.1	Agrobacterium_tomkonis_CFBP_6623
ASM217979v1	Agrobacterium tumefaciens	NBZF01	Oregon State University	Contig	-	43014	14	452947	SAMN06693640	LMG 215	cell culture	refseq	GCF_002179795.1	Agrobacterium_tumefaciens_LMG_215	Agrobacterium radiobacter LMG 215
IMG-taxon 2521172559 annotated assembly	Agrobacterium sp. 719_389	FYEM01	DOE - JOINT GENOME INSTITUTE	Scaffold	-	2017-06-28	560	326336	SAMN05661103	719_389	cell culture	refseq	GCF_900188475.1	Agrobacterium_sp_719_389	Agrobacterium radiobacter 719 389
ASM233529v1	Agrobacterium tumefaciens	DDCM01	University of Queensland	Scaffold	-	2017-09-21	11.17	23925	SAMN06454190	UBA2006	metagenome	genbank	GCA_002335295.1	Agrobacterium_tumefaciens_UBA2006	Agrobacterium tomkonis UBA2006
ASM243247v1	Agrobacterium tumefaciens	DJFH01	University of Queensland	Scaffold	-	42835	11.73	50545	SAMN06452640	UBA5877	metagenome	genbank	GCA_002432475.1	Agrobacterium_tumefaciens_UBA5877
ASM245432v1	Agrobacterium tumefaciens	DKIQ01	University of Queensland	Scaffold	-	42865	14.26	56971	SAMN06451702	UBA6714	metagenome	genbank	GCA_002454325.1	Agrobacterium_tumefaciens_UBA6714
ASM289671v1	Agrobacterium bohemicum	PGEL01	Institute of Biotechnology CAS	Contig	assembly from type material	2018-01-26	85	344460	SAMN07981493	R90	cell culture	refseq	GCF_002896715.1	Agrobacterium_bohemicum_R90
ASM291517v1	Agrobacterium rosae	NXEJ01	Julius Kuehn-Institut, Federal Research Centre for Cultivated Plants (JKI), EP	Scaffold	assembly from type material	43253	323	504403	SAMN07689694	NCPPB 1650	cell culture	refseq	GCF_002915175.1	Agrobacterium_rosae_NCPPB_1650
ASM291519v1	Agrobacterium rosae	PEQT01	Julius Kuehn-Institut, Federal Research Centre for Cultivated Plants (JKI), EP	Contig	-	43253	97.6	887148	SAMN07958488	B20.3	cell culture	refseq	GCF_002915195.1	Agrobacterium_rosae_B20.3
ASM294383v1	Agrobacterium tumefaciens	-	Academia Sinica	Complete Genome	-	43103	581.6	3058772	SAMN06761040	1D1609	cell culture	genbank	GCA_002943835.1	Agrobacterium_tumefaciens_1D1609
ASM303112v1	Agrobacterium sp. LAD9	PHGS01	College of Environmental Science & Engineering	Contig	-	2018-04-18	130	320824	SAMN06251564	LAD9	cell culture	refseq	GCF_003031125.1	Agrobacterium_sp_LAD9	Agrobacterium radiobacter LAD9
ASM303155v1	Agrobacterium pusense	PVWT01	Stanford University	Contig	-	43408	400	209816	SAMN08637632	S1	cell culture	refseq	GCF_003031555.1	Agrobacterium_pusense_S1
ASM303157v1	Agrobacterium pusense	PVWU01	Stanford University	Contig	-	43408	65	196474	SAMN08637633	S2	cell culture	refseq	GCF_003031575.1	Agrobacterium_pusense_S2
ASM305340v1	Agrobacterium pusense	QAYR01	University of Florida	Contig	-	2018-04-25	65	488816	SAMN08887232	KCJK7997	cell culture	refseq	GCF_003053405.1	Agrobacterium_pusense_KCJK7997
ASM324121v1	Agrobacterium fabrum	QFOL01	None	Scaffold	-	2018-06-18	-	12020	SAMN07426573	S2_009_000_R2_73	metagenome	genbank	GCA_003241215.1	Agrobacterium_fabrum_S2_009_000_R2_73	Agrobacterium sp S2 009 000 R2 73
ASM326101v1	Agrobacterium sp. MS2	QLNF01	Institute of Water Research	Scaffold	-	2023-06-22	350	128125	SAMN09428740	MS2	cell culture	refseq	GCF_003261015.1	Agrobacterium_sp_MS2	Agrobacterium pusense MS2
ASM154134v2	Agrobacterium vitis	LMVL02	Monash University Malaysia	Scaffold	assembly from type material	2018-07-26	63	999201	SAMN04223557	NCPPB 3554	cell culture	refseq	GCF_001541345.2	Agrobacterium_vitis_NCPPB_3554	Allorhizobium vitis
ASM335028v1	Agrobacterium tumefaciens	QLLD01	University of Helsinki	Scaffold	-	43139	110	490894	SAMN09428651	HAMBI_105	cell culture	refseq	GCF_003350285.1	Agrobacterium_tumefaciens_HAMBI_105	Agrobacterium radiobacter HAMBI 105
ASM348530v1	Agrobacterium sp.	DMZS01	University of Queensland	Scaffold	-	43260	7.94	6316	SAMN08018233	UBA11112	metagenome	genbank	GCA_003485305.1	Agrobacterium_sp_UBA11112	Agrobacterium pusense UBA 11112
ASM361084v1	Agrobacterium deltaense	MCAR01	Huazhong Agricultural University	Contig	-	43230	444.89	249701	SAMN05433584	T3F4	cell culture	refseq	GCF_003610845.1	Agrobacterium_deltaense_T3F4
ASM366644v1	Agrobacterium tumefaciens	-	Academia Sinica	Complete Genome	-	2018-10-21	394	2867449	SAMN10169599	1D1460	cell culture	genbank	GCA_003666445.1	Agrobacterium_tumefaciens_1D1460	Agrobacterium radiobacter 1D1460
ASM366772v1	Agrobacterium fabrum	-	Academia Sinica	Complete Genome	-	2018-10-23	610	2907491	SAMN10169588	1D132	cell culture	genbank	GCA_003667725.1	Agrobacterium_fabrum_1D132
ASM366790v1	Agrobacterium tumefaciens	-	Academia Sinica	Complete Genome	-	44534	383	3027766	SAMN10169604	12D1	cell culture	genbank	GCA_003667905.1	Agrobacterium_tumefaciens_12D1	Agrobacterium radiobacter 12D1
ASM366794v1	Agrobacterium fabrum	-	Academia Sinica	Complete Genome	-	2018-10-23	380	2853758	SAMN10169605	12D13	cell culture	genbank	GCA_003667945.1	Agrobacterium_fabrum_12D13
ASM393153v1	Agrobacterium deltaense	RRZI01	Empresa Brasileira de Pesquisa Agropecuaria	Contig	-	43416	128	177127	SAMN10506010	CNPSo 3391	cell culture	refseq	GCF_003931535.1	Agrobacterium_deltaense_CNPSo_3391	"Agrobacterium deltaense" CNPSo 3391
ASM393892v1	Agrobacterium sp. FDAARGOS_525	RKIU01	US Food and Drug Administration	Contig	-	2023-06-22	652	2237898	SAMN10163219	FDAARGOS_525	cell culture	refseq	GCF_003938925.1	Agrobacterium_sp_FDAARGOS_525	Agrobacterium pusense FDAARGOS 633
ASM400538v1	Agrobacterium sp. CNPSo 2736	RZTX01	Empresa Brasileira de Pesquisa Agropecuaria	Contig	-	43800	146	312505	SAMN10663812	CNPSo 2736	cell culture	refseq	GCF_004005385.1	Agrobacterium_sp_CNPSo_2736	"Agrobacterium deltaense" CNPSo 2736
ASM401204v1	Agrobacterium sp. RS6	RPOB01	Lebanese American University	Contig	-	2019-01-13	30	584004	SAMN10432088	RS6	cell culture	refseq	GCF_004012045.1	Agrobacterium_sp_RS6	Agrobacterium fabacearum RS6
ASM402356v1	Agrobacterium tumefaciens	-	ISBM	Chromosome	-	2019-01-17	39	2828867	SAMN08963710	183	cell culture	refseq	GCF_004023565.1	Agrobacterium_tumefaciens_183	Agrobacterium radiobacter 183
ASM431028v1	Agrobacterium cavarae	SISF01	Universidad de Salamanca	Scaffold	assembly from type material	43527	30	322572	SAMN10965715	RZME10	cell culture	refseq	GCF_004310285.1	Agrobacterium_cavarae_RZME10
ASM432849v1	Agrobacterium sp. 33MFTa1.1	-	LBNL	Complete Genome	-	2023-06-22	215	2771937	SAMN10967130	33MFTa1.1	cell culture	genbank	GCA_004328495.1	Agrobacterium_sp_33MFTa1.1_ASM432849v1	Agrobacterium pusense 33MFTa1.1
ASM434236v1	Agrobacterium tumefaciens	SMCI01	DOE Joint Genome Institute	Scaffold	-	2019-03-16	274	387707	SAMN10362894	G9TT5 10_2	cell culture	refseq	GCF_004342365.1	Agrobacterium_tumefaciens_G9TT5_10_2	Agrobacterium radiobacter G9TT5 10 2
ASM514504v1	Agrobacterium larrymoorei	-	Academia Sinica	Complete Genome	assembly from type material	43651	335	2968843	SAMN11489445	CFBP5473	cell culture	genbank	GCA_005145045.1	Agrobacterium_larrymoorei_CFBP5473
ASM522132v1	Agrobacterium tumefaciens	-	Academia Sinica	Complete Genome	-	43682	193	2301325	SAMN11489449	CFBP5499	cell culture	genbank	GCA_005221325.1	Agrobacterium_tumefaciens_CFBP5499
ASM522134v1	Agrobacterium tumefaciens	-	Academia Sinica	Complete Genome	-	43682	291	2262814	SAMN11489453	CFBP5877	cell culture	genbank	GCA_005221345.1	Agrobacterium_tumefaciens_CFBP5877
ASM522136v1	Agrobacterium pusense	-	Academia Sinica	Complete Genome	-	43682	280	2840021	SAMN11489452	CFBP5875	cell culture	genbank	GCA_005221365.1	Agrobacterium_pusense_CFBP5875
ASM522138v1	Agrobacterium tumefaciens	-	Academia Sinica	Complete Genome	-	43682	443	3053646	SAMN11489454	CFBP6623	cell culture	genbank	GCA_005221385.1	Agrobacterium_tumefaciens_CFBP6623	Agrobacterium tomkonis CFBP6623
ASM522140v1	Agrobacterium tumefaciens	-	Academia Sinica	Complete Genome	-	43682	348	2421208	SAMN11489458	CFBP7129	cell culture	genbank	GCA_005221405.1	Agrobacterium_tumefaciens_CFBP7129	"Agrobacterium deltaense" CFBP6624
ASM522142v1	Agrobacterium tumefaciens	-	Academia Sinica	Complete Genome	-	43682	437	2953857	SAMN11489455	CFBP6624	cell culture	genbank	GCA_005221425.1	Agrobacterium_tumefaciens_CFBP6624	Agrobacterium tomkonis CFBP6624
ASM100581v2	Agrobacterium sp. LC34	LBHX02	Monash University Malaysia	Contig	-	2019-05-14	107	377718	SAMN03491904	LC34	cell culture	refseq	GCF_001005815.2	Agrobacterium_sp_LC34	Agrobacterium tomkonis LC34
ASM675770v1	Agrobacterium tumefaciens	VIIW01	Pontificia Universidad Javeriana	Scaffold	-	44994	50	55886	SAMN12143022	M109c	cell culture	refseq	GCF_006757705.1	Agrobacterium_tumefaciens_M109c
ASM697054v1	Agrobacterium sp. T29	-	Jinan university	Complete Genome	-	2019-07-18	3	3009322	SAMN11783636	T29	cell culture	genbank	GCA_006970545.1	Agrobacterium_sp_T29	"Agrobacterium deltaense" T29
ASM700276v1	Agrobacterium salinitolerans	SGNZ01	Institute for Agricultural and Fisheries and Food Research (ILVO)	Contig	-	2019-07-19	87	379183	SAMN10888989	GBBC3283	cell culture	refseq	GCF_007002765.1	Agrobacterium_salinitolerans_GBBC3283
ASM700284v1	Agrobacterium tumefaciens	SGOD01	Institute for Agricultural and Fisheries and Food Research (ILVO)	Contig	-	2019-07-18	277	203636	SAMN10888985	MAFF301724	cell culture	refseq	GCF_007002845.1	Agrobacterium_tumefaciens_MAFF301724
ASM700286v1	Agrobacterium tumefaciens	SGOE01	Institute for Agricultural and Fisheries and Food Research (ILVO)	Contig	-	2019-07-18	501	809699	SAMN10888984	MAFF210266	cell culture	refseq	GCF_007002865.1	Agrobacterium_tumefaciens_MAFF210266	Agrobacterium shirazense MAFF210266
ASM700285v1	Agrobacterium fabrum	SGOH01	Institute for Agricultural and Fisheries and Food Research (ILVO)	Contig	-	2019-07-18	258	437641	SAMN10888981	Arqua	cell culture	refseq	GCF_007002855.1	Agrobacterium_fabrum_Arqua
ASM768075v1	Agrobacterium sp. DE0009	VEIU01	BGI	Contig	-	43624	100	579028	SAMN11792169	DE0009	cell culture	refseq	GCF_007680755.1	Agrobacterium_sp_DE0009
ASM827475v1	Agrobacterium sp. B1(2019)	VTPB01	Brazilian Center for Research in Energy and Materials (CNPEM)	Contig	-	2019-09-16	100	1182878	SAMN12628312	B1(2019)	cell culture	refseq	GCF_008274755.1	Agrobacterium_sp_B12019	Agrobacterium salinitolerans B12019
ASM837065v1	Agrobacterium tumefaciens	VTZQ01	USDA-ARS, WRRC	Contig	-	2019-09-16	87	2881823	SAMN11958781	1D1526	cell culture	refseq	GCF_008370655.1	Agrobacterium_tumefaciens_1D1526	Agrobacterium radiobacter 1D1526
ASM850186v1	Agrobacterium vitis	QRFD01	The New Zealand Institute for Plant and Food Research Ltd	Scaffold	-	2019-09-20	20	235493	SAMN09758748	SBV_10752	cell culture	refseq	GCF_008501865.1	Agrobacterium_vitis_SBV_10752	Allorhizobium vitis
ASM850188v1	Agrobacterium rosae	QSWI01	The New Zealand Institute for Plant and Food Research Ltd	Scaffold	-	2019-09-20	20	340076	SAMN09758749	SBV_31	cell culture	refseq	GCF_008501885.1	Agrobacterium_rosae_SBV_31
ASM850189v1	Agrobacterium rosae	QSWJ01	The New Zealand Institute for Plant and Food Research Ltd	Scaffold	-	2019-09-20	20	359189	SAMN09758747	SBV_32	cell culture	refseq	GCF_008501895.1	Agrobacterium_rosae_SBV_32
ASM850200v1	Agrobacterium vitis	QUSG01	The New Zealand Institute for Plant and Food Research Ltd	Contig	-	2019-09-20	20	334476	SAMN09762210	ICMP 10754	cell culture	refseq	GCF_008502005.1	Agrobacterium_vitis_ICMP_10754	Allorhizobium vitis
ASM868237v1	Agrobacterium sp. ICMP 7243	QSNY01	The New Zealand Institute for Plant and Food Research Ltd	Scaffold	-	2019-09-27	20	462096	SAMN09762219	ICMP 7243	cell culture	refseq	GCF_008682375.1	Agrobacterium_sp_ICMP_7243
ASM880138v1	Agrobacterium tumefaciens	VZPW01	University of Gothenburg - CCUG	Contig	assembly from synonym type material	43656	53.46	480729	SAMN12697597	CCUG 3354	cell culture	refseq	GCF_008801385.1	Agrobacterium_tumefaciens_CCUG_3354	Agrobacterium radiobacter CCUG 3354
ASM949853v1	Agrobacterium tumefaciens	QSNR01	The New Zealand Institute for Plant and Food Research Ltd	Scaffold	-	2019-11-27	20	369427	SAMN09762213	ICMP 4364	cell culture	refseq	GCF_009498535.1	Agrobacterium_tumefaciens_ICMP_4364
ASM949847v1	Agrobacterium tumefaciens	QSNU01	The New Zealand Institute for Plant and Food Research Ltd	Scaffold	assembly from type material	43688	20	270595	SAMN09762216	ICMP 5856T	cell culture	refseq	GCF_009498475.1	Agrobacterium_tumefaciens_ICMP_5856T	Agrobacterium radiobacter ICMP 5856T
ASM949861v1	Agrobacterium sp. ICMP 6402	QSNV01	The New Zealand Institute for Plant and Food Research Ltd	Scaffold	-	43688	20	387929	SAMN09762217	ICMP 6402	cell culture	refseq	GCF_009498615.1	Agrobacterium_sp_ICMP_6402	Agrobacterium burrii ICMP 6402
ASM949858v1	Agrobacterium tumefaciens	QSNW01	The New Zealand Institute for Plant and Food Research Ltd	Scaffold	-	43688	20	395308	SAMN09762218	ICMP 6475	cell culture	refseq	GCF_009498585.1	Agrobacterium_tumefaciens_ICMP_6475	Agrobacterium radiobacter ICMP 6475
ASM949879v1	Agrobacterium rosae	QTSV01	The New Zealand Institute for Plant and Food Research Ltd	Scaffold	-	43688	20	359189	SAMN09762230	SBV33	cell culture	refseq	GCF_009498795.1	Agrobacterium_rosae_SBV33
ASM964911v1	Agrobacterium pusense	WJOL01	Empresa Brasileira de Pesquisa Agropecuaria	Contig	-	2019-11-14	96.7	669150	SAMN13190956	CNPSo 3352	cell culture	refseq	GCF_009649115.1	Agrobacterium_pusense_CNPSo_3352
ASM964978v1	Agrobacterium fabacearum	WJOK01	Empresa Brasileira de Pesquisa Agropecuaria	Contig	assembly from type material	2019-11-14	141	183415	SAMN13190930	CNPSo 675	cell culture	refseq	GCF_009649785.1	Agrobacterium_fabacearum_CNPSo_675
ASM965019v1	Agrobacterium sp. MA01	-	Institute of Hydrobiology, Chinese Academy of Sciences	Complete Genome	-	2019-11-14	200	4593875	SAMN13193765	MA01	cell culture	genbank	GCA_009650195.1	Agrobacterium_sp_MA01
ASM974399v1	Agrobacterium vitis	WPHK01	Deakin University	Scaffold	-	2019-12-14	153	429333	SAMN13451338	CG1013	cell culture	refseq	GCF_009743995.1	Agrobacterium_vitis_CG1013	Allorhizobium vitis
ASM974400v1	Agrobacterium vitis	WPHL01	Deakin University	Scaffold	-	2019-12-14	28	237081	SAMN13451337	CG1000	cell culture	refseq	GCF_009744005.1	Agrobacterium_vitis_CG1000	Allorhizobium vitis
ASM974406v1	Agrobacterium vitis	WPHO01	Deakin University	Scaffold	-	2019-12-14	36	295233	SAMN13451334	CG964	cell culture	refseq	GCF_009744065.1	Agrobacterium_vitis_CG964	Alorrhizobium vitis CG964
ASM974409v1	Agrobacterium vitis	WPHQ01	Deakin University	Contig	-	2019-12-14	91	333849	SAMN13451332	CG988	cell culture	refseq	GCF_009744095.1	Agrobacterium_vitis_CG988	Allorhizobium vitis CG988
ASM974413v1	Agrobacterium vitis	WPHR01	Deakin University	Scaffold	-	2019-12-14	81	152615	SAMN13451331	CG516	cell culture	refseq	GCF_009744135.1	Agrobacterium_vitis_CG516	Allorhizobium vitis CG516
ASM974419v1	Agrobacterium vitis	WPHU01	Deakin University	Contig	-	2019-12-14	132	479370	SAMN13451328	CG415	cell culture	refseq	GCF_009744195.1	Agrobacterium_vitis_CG415	Allorhizobium vitis CG415
ASM974422v1	Agrobacterium vitis	WPHX01	Deakin University	Scaffold	-	2019-12-14	49	145041	SAMN13451325	CG102	cell culture	refseq	GCF_009744225.1	Agrobacterium_vitis_CG102	Allorhizobium vitis CG102
ASM259166v3	Agrobacterium tumefaciens	-	USDA-ARS	Complete Genome	-	43833	275	2943916	SAMN07359232	186	cell culture	genbank	GCA_002591665.3	Agrobacterium_tumefaciens_186	Agrobacterium radiobacter 186
ASM1168400v1	Agrobacterium sp. NCIB 9042	JAAQPQ01	Universidad de Salamanca	Contig	-	2020-03-27	30	480729	SAMN14391718	NCIB 9042	cell culture	refseq	GCF_011684005.1	Agrobacterium_sp_NCIB_9042	Agrobacterium radiobacter NCIB 9042
ASM1227267v1	Agrobacterium pusense	-	US Food and Drug Administration	Chromosome	-	43958	910.35	3118580	SAMN11056348	FDAARGOS_633	cell culture	refseq	GCF_012272675.1	Agrobacterium_pusense_FDAARGOS_633
ASM1227698v1	Agrobacterium sp. a22-2	JAAXMM01	Hexi University	Contig	-	2020-04-20	740	310776	SAMN14532957	a22-2	cell culture	refseq	GCF_012276985.1	Agrobacterium_sp_a22-2
ASM1297178v1	Agrobacterium fabrum	JABCPX01	Lawrence Berkeley National Lab	Scaffold	-	43987	1000	379426	SAMN14693017	ARqua1	cell culture	refseq	GCF_012971785.1	Agrobacterium_fabrum_ARqua1
ASM1311476v1	Agrobacterium vitis	JABFNP01	The University of Adelaide	Scaffold	-	2020-05-21	257	3804261	SAMN14825643	K306	cell culture	refseq	GCF_013114765.1	Agrobacterium_vitis_K306
ASM1326713v1	Agrobacterium pusense	JABRWL01	US Food and Drug Administration	Complete Genome	-	43957	1733.23	3160862	SAMN11056334	FDAARGOS_619	cell culture	genbank	GCA_013267135.1	Agrobacterium_pusense_FDAARGOS_619
ASM1326715v1	Agrobacterium pusense	JABRWM01	US Food and Drug Administration	Chromosome	-	43988	762	5283710	SAMN11056333	FDAARGOS_618	cell culture	refseq	GCF_013267155.1	Agrobacterium_pusense_FDAARGOS_618
ASM1328552v1	Agrobacterium pusense	-	Institute of plant protection,CAAS	Complete Genome	-	44080	500	2806500	SAMN14930919	76	cell culture	genbank	GCA_013285525.1	Agrobacterium_pusense_76
ASM1331741v1	Agrobacterium vitis	JAALYE01	Oregon State University	Contig	-	44171	248	483356	SAMN14165504	CG412	cell culture	refseq	GCF_013317415.1	Agrobacterium_vitis_CG412	Allorhizobium vitis CG412
ASM1331753v1	Agrobacterium tumefaciens	JAALYK01	Oregon State University	Contig	-	44474	94	731177	SAMN14165516	W10/94	cell culture	refseq	GCF_013317535.1	Agrobacterium_tumefaciens_W10_94	Agrobacterium radiobacter W10 94
ASM1331756v1	Agrobacterium tumefaciens	JAALYL01	Oregon State University	Contig	-	44474	83	397159	SAMN14165527	T90/95	cell culture	refseq	GCF_013317565.1	Agrobacterium_tumefaciens_T90_95	"Agrobacterium deltaense" T90 95
ASM1331763v1	Agrobacterium salinitolerans	JAAMOL01	Oregon State University	Scaffold	-	44171	44	514452	SAMN14165561	NCPPB 2657	cell culture	refseq	GCF_013317635.1	Agrobacterium_salinitolerans_NCPPB_2657
ASM1331768v1	Agrobacterium tumefaciens	JAALYP01	Oregon State University	Contig	-	44474	169	435830	SAMN14165560	NCPPB 2655	cell culture	refseq	GCF_013317685.1	Agrobacterium_tumefaciens_NCPPB_2655	Agrobacterium shirazense NCPPB 2655
ASM1331771v1	Agrobacterium tumefaciens	JAALYR01	Oregon State University	Contig	-	44474	68	381027	SAMN14165428	LMG 305	cell culture	refseq	GCF_013317715.1	Agrobacterium_tumefaciens_LMG_305	Agrobacterium radiobacter LMG 305
ASM1331779v1	Agrobacterium tumefaciens	JAALYT01	Oregon State University	Contig	-	44474	42	381279	SAMN14165467	LMG 267	cell culture	refseq	GCF_013317795.1	Agrobacterium_tumefaciens_LMG_267	Agrobacterium radiobacter LMG 267
ASM1331783v1	Agrobacterium tumefaciens	JAALYV01	Oregon State University	Contig	-	44171	104	465574	SAMN14165558	K599	cell culture	refseq	GCF_013317835.1	Agrobacterium_tumefaciens_K599	Agrobacterium shirazense K599
ASM1331792v1	Agrobacterium tumefaciens	JAALZB01	Oregon State University	Contig	-	44474	123	628139	SAMN14165475	IL15	cell culture	refseq	GCF_013317925.1	Agrobacterium_tumefaciens_IL15	Agrobacterium radiobacter IL15
ASM1331799v1	Agrobacterium tumefaciens	JAALZD01	Oregon State University	Contig	-	44535	10	269011	SAMN14165511	GC1A3	cell culture	refseq	GCF_013317995.1	Agrobacterium_tumefaciens_GC1A3	"Agrobacterium deltaense" GC1A3
ASM1331806v1	Agrobacterium tumefaciens	JAALZG01	Oregon State University	Scaffold	-	44474	81	351740	SAMN14165454	G 8.3	cell culture	refseq	GCF_013318065.1	Agrobacterium_tumefaciens_G_8.3	Agrobacterium fabacearum G 8.3
ASM1331809v1	Agrobacterium fabrum	JAAMOO01	Oregon State University	Scaffold	-	44171	93	817339	SAMN14165530	Di1525a	cell culture	refseq	GCF_013318095.1	Agrobacterium_fabrum_Di1525a
ASM1331811v1	Agrobacterium tumefaciens	JAALZI01	Oregon State University	Contig	-	44474	82	349072	SAMN14165477	Di1519	cell culture	refseq	GCF_013318115.1	Agrobacterium_tumefaciens_Di1519	Agrobacterium radiobacter Di1519
ASM1331817v1	Agrobacterium tumefaciens	JAALZL01	Oregon State University	Contig	-	44474	148	381277	SAMN14165498	B6806	cell culture	refseq	GCF_013318175.1	Agrobacterium_tumefaciens_B6806	Agrobacterium radiobacter B6806
ASM1331838v1	Agrobacterium tumefaciens	JAALZT01	Oregon State University	Contig	-	44535	268	139610	SAMN14165500	1D1460	cell culture	refseq	GCF_013318385.1	Agrobacterium_tumefaciens_1D1460_ASM1331838v1	Agrobacterium radiobacter 1D1460 ASM1331838v1
ASM1331837v1	Agrobacterium tumefaciens	JAANRZ01	Oregon State University	Scaffold	-	44535	304	214934	SAMN14165501	1D1609	cell culture	refseq	GCF_013318375.1	Agrobacterium_tumefaciens_1D1609_ASM1331837v1	"Agrobacterium deltaense" 1D1609
ASM1331841v1	Agrobacterium fabrum	JAAMOQ01	Oregon State University	Scaffold	-	44171	425	311710	SAMN14165502	1D132	cell culture	refseq	GCF_013318415.1	Agrobacterium_fabrum_1D132_ASM1331841v1
ASM1331845v1	Agrobacterium tumefaciens	JAALZV01	Oregon State University	Scaffold	-	44535	27	271006	SAMN14165602	17-713-lik	cell culture	refseq	GCF_013318455.1	Agrobacterium_tumefaciens_17-713-lik	"Agrobacterium deltaense" 17-713-lik
ASM1331847v1	Agrobacterium tumefaciens	JAALZY01	Oregon State University	Scaffold	-	44535	22	121366	SAMN14165604	17-713-1iii	cell culture	refseq	GCF_013318475.1	Agrobacterium_tumefaciens_17-713-1iii	"Agrobacterium deltaense" 17-713-1iii
ASM1331849v1	Agrobacterium tumefaciens	JAALZX01	Oregon State University	Scaffold	-	44535	71	206895	SAMN14165601	17-713-1iv	cell culture	refseq	GCF_013318495.1	Agrobacterium_tumefaciens_17-713-1iv	"Agrobacterium deltaense" 17-713-1iv
ASM1331850v1	Agrobacterium tumefaciens	JAALZZ01	Oregon State University	Scaffold	-	44535	26	179910	SAMN14165600	17-713-1ig	cell culture	refseq	GCF_013318505.1	Agrobacterium_tumefaciens_17-713-1ig	"Agrobacterium deltaense" 17-713-1ig
ASM1331851v1	Agrobacterium tumefaciens	JAALZW01	Oregon State University	Scaffold	-	44535	23	259953	SAMN14165603	17-713-lii	cell culture	refseq	GCF_013318515.1	Agrobacterium_tumefaciens_17-713-lii	"Agrobacterium deltaense" 17-713-lii
ASM1331855v1	Agrobacterium tumefaciens	JAAMAA01	Oregon State University	Scaffold	-	44535	85	123291	SAMN14165599	17-713-1if	cell culture	refseq	GCF_013318555.1	Agrobacterium_tumefaciens_17-713-1if	"Agrobacterium deltaense" 17-713-1if
ASM1331857v1	Agrobacterium tumefaciens	JAAMAB01	Oregon State University	Scaffold	-	44535	33	270666	SAMN14165598	17-713-1ie	cell culture	refseq	GCF_013318575.1	Agrobacterium_tumefaciens_17-713-1ie	"Agrobacterium deltaense" 17-713-1ie
ASM1331858v1	Agrobacterium tumefaciens	JAAMAD01	Oregon State University	Scaffold	-	44535	66	152299	SAMN14165596	17-713-1ic	cell culture	refseq	GCF_013318585.1	Agrobacterium_tumefaciens_17-713-1ic	"Agrobacterium deltaense" 17-713-1ic
ASM1331861v1	Agrobacterium tumefaciens	JAAMAC01	Oregon State University	Scaffold	-	44535	98	301131	SAMN14165597	17-713-1id	cell culture	refseq	GCF_013318615.1	Agrobacterium_tumefaciens_17-713-1id	"Agrobacterium deltaense" 17-713-1id
ASM1331862v1	Agrobacterium tumefaciens	JAAMAE01	Oregon State University	Scaffold	-	44535	23	141269	SAMN14165595	17-713-1ib	cell culture	refseq	GCF_013318625.1	Agrobacterium_tumefaciens_17-713-1ib	"Agrobacterium deltaense" 17-713-1ib
ASM1331865v1	Agrobacterium tumefaciens	JAAMAF01	Oregon State University	Scaffold	-	44535	32	270666	SAMN14165594	17-713-1ia	cell culture	refseq	GCF_013318655.1	Agrobacterium_tumefaciens_17-713-1ia	"Agrobacterium deltaense" 17-713-1ia
ASM1331867v1	Agrobacterium tumefaciens	JAAMAH01	Oregon State University	Scaffold	-	44535	50	206895	SAMN14165617	17-712g-1ii	cell culture	refseq	GCF_013318675.1	Agrobacterium_tumefaciens_17-712g-1ii	"Agrobacterium deltaense" 17-712g-1ii
ASM1331869v1	Agrobacterium tumefaciens	JAAMAG01	Oregon State University	Scaffold	-	44535	42	301131	SAMN14165618	17-712h-1ii	cell culture	refseq	GCF_013318695.1	Agrobacterium_tumefaciens_17-712h-1ii	"Agrobacterium deltaense" 17-712h-1ii
ASM1331871v1	Agrobacterium tumefaciens	JAAMAI01	Oregon State University	Scaffold	-	44535	34	123291	SAMN14165616	17-712e-1ii	cell culture	refseq	GCF_013318715.1	Agrobacterium_tumefaciens_17-712e-1ii	"Agrobacterium deltaense" 17-712e-1ii
ASM1331874v1	Agrobacterium tumefaciens	JAAMAK01	Oregon State University	Scaffold	-	44535	43	270137	SAMN14165614	17-712c-1ii	cell culture	refseq	GCF_013318745.1	Agrobacterium_tumefaciens_17-712c-1ii	"Agrobacterium deltaense" 17-712c-1ii
ASM1331879v1	Agrobacterium tumefaciens	JAAMAM01	Oregon State University	Scaffold	-	44535	31	301131	SAMN14165612	17-712a-1ii	cell culture	refseq	GCF_013318795.1	Agrobacterium_tumefaciens_17-712a-1ii	"Agrobacterium deltaense" 17-712a-1ii
ASM1331881v1	Agrobacterium tumefaciens	JAAMAP01	Oregon State University	Scaffold	-	44474	31	270137	SAMN14165609	17-712-1iv_(d)	cell culture	refseq	GCF_013318815.1	Agrobacterium_tumefaciens_17-712-1iv_d	"Agrobacterium deltaense" 17-712-1iv_d
ASM1331883v1	Agrobacterium tumefaciens	JAAMAR01	Oregon State University	Scaffold	-	44474	54	256242	SAMN14165607	17-712-1iv_(b)	cell culture	refseq	GCF_013318835.1	Agrobacterium_tumefaciens_17-712-1iv_b	"Agrobacterium deltaense" 17-712-1iv_b
ASM1331889v1	Agrobacterium tumefaciens	JAAMAT01	Oregon State University	Scaffold	-	44535	65	168066	SAMN14165605	17-712-1iii	cell culture	refseq	GCF_013318895.1	Agrobacterium_tumefaciens_17-712-1iii	"Agrobacterium deltaense" 17-712-1iii
ASM1331891v1	Agrobacterium tumefaciens	JAAMAU01	Oregon State University	Scaffold	-	44535	22	177991	SAMN14165593	17-642-2b	cell culture	refseq	GCF_013318915.1	Agrobacterium_tumefaciens_17-642-2b	"Agrobacterium deltaense" 17-642-2b
ASM1331893v1	Agrobacterium tumefaciens	JAAMAV01	Oregon State University	Scaffold	-	44535	94	206895	SAMN14165592	17-642-1b	cell culture	refseq	GCF_013318935.1	Agrobacterium_tumefaciens_17-642-1b	"Agrobacterium deltaense" 17-642-1b
ASM1331896v1	Agrobacterium tumefaciens	JAAMAX01	Oregon State University	Scaffold	-	44535	20	129564	SAMN14165588	17-1853-1b	cell culture	refseq	GCF_013318965.1	Agrobacterium_tumefaciens_17-1853-1b	Agrobacterium fabacearum 17-1583-1b
ASM1331895v1	Agrobacterium tumefaciens	JAAMAW01	Oregon State University	Scaffold	-	44535	51	350144	SAMN14165589	17-1853-1c	cell culture	refseq	GCF_013318955.1	Agrobacterium_tumefaciens_17-1853-1c	Agrobacterium fabacearum 17-1583-1c
ASM1331897v1	Agrobacterium tumefaciens	JAAMAY01	Oregon State University	Scaffold	-	44535	32	380759	SAMN14165587	17-1853-1a	cell culture	refseq	GCF_013318975.1	Agrobacterium_tumefaciens_17-1853-1a	Agrobacterium fabacearum 17-1853-1a
ASM1331901v1	Agrobacterium tumefaciens	JAAMAZ01	Oregon State University	Scaffold	-	44535	31	167885	SAMN14165625	17-1850B-1b	cell culture	refseq	GCF_013319015.1	Agrobacterium_tumefaciens_17-1850B-1b	"Agrobacterium delteanse" 17-1850B-1b
ASM1331908v1	Agrobacterium tumefaciens	JAAMBB01	Oregon State University	Scaffold	-	44535	45	172350	SAMN14165623	17-1850-1d	cell culture	refseq	GCF_013319085.1	Agrobacterium_tumefaciens_17-1850-1d	"Agrobacterium deltaense" 17-1850-1d
ASM1332023v1	Agrobacterium tumefaciens	JAAMAL01	Oregon State University	Scaffold	-	44535	72	206895	SAMN14165613	17-712b-1ii	cell culture	refseq	GCF_013320235.1	Agrobacterium_tumefaciens_17-712b-1ii
ASM1332046v1	Agrobacterium tumefaciens	JAAMBX01	Oregon State University	Scaffold	-	44535	82	536454	SAMN14165568	17-1346-1b	cell culture	refseq	GCF_013320465.1	Agrobacterium_tumefaciens_17-1346-1b	Agrobacterium fabacearum 17-1346-1b
ASM1332054v1	Agrobacterium tumefaciens	JAAMCA01	Oregon State University	Contig	-	44535	25	536454	SAMN14165563	17-1344b	cell culture	refseq	GCF_013320545.1	Agrobacterium_tumefaciens_17-1344b	agrobacterium fabacearum 17-1344b
ASM1332053v1	Agrobacterium pusense	JAAMOR01	Oregon State University	Scaffold	-	44171	25	536574	SAMN14165621	17-1009	cell culture	refseq	GCF_013320535.1	Agrobacterium_pusense_17-1009
ASM1332058v1	Agrobacterium tumefaciens	JAAMCC01	Oregon State University	Contig	-	44535	43	676202	SAMN14165620	17-1008	cell culture	refseq	GCF_013320585.1	Agrobacterium_tumefaciens_17-1008	Agrobacterium shirazense 17-1008
ASM1332061v1	Agrobacterium tumefaciens	JAAMCD01	Oregon State University	Scaffold	-	44535	85	265057	SAMN14165619	17-1007	cell culture	refseq	GCF_013320615.1	Agrobacterium_tumefaciens_17-1007	Agrobacterium shirazense 17-1007
ASM1332062v1	Agrobacterium tumefaciens	JAAMCF01	Oregon State University	Contig	-	44535	76	271731	SAMN14165494	16-280-1a	cell culture	refseq	GCF_013320625.1	Agrobacterium_tumefaciens_16-280-1a	"Agrobacterium deltaense" 16-280-1a
ASM1332063v1	Agrobacterium tumefaciens	JAAMCE01	Oregon State University	Contig	-	44535	60	245195	SAMN14165496	16-280-1b	cell culture	refseq	GCF_013320635.1	Agrobacterium_tumefaciens_16-280-1b	"Agrobacterium deltaense" 16-280-1b
ASM1332068v1	Agrobacterium tumefaciens	JAAMCG01	Oregon State University	Scaffold	-	44535	31	115585	SAMN14165626	16-1607-1A	cell culture	refseq	GCF_013320685.1	Agrobacterium_tumefaciens_16-1607-1A	Agrobacterium radiobacter 16-1607-1A
ASM1332071v1	Agrobacterium tumefaciens	JAAMCI01	Oregon State University	Contig	-	44535	250	466716	SAMN14165508	12D1	cell culture	refseq	GCF_013320715.1	Agrobacterium_tumefaciens_12D1_ASM1332071v1	Agrobacterium radiobacter 12D1 ASM1332071v1
ASM1332072v1	Agrobacterium fabrum	JAAMOS01	Oregon State University	Contig	-	44171	242	984455	SAMN14165509	12D13	cell culture	refseq	GCF_013320725.1	Agrobacterium_fabrum_12D13_ASM1332072v1
ASM1332083v1	Agrobacterium rubi	JAANSA01	Oregon State University	Scaffold	-	44171	44	314623	SAMN14165485	Eu3-2NK	cell culture	refseq	GCF_013320835.1	Agrobacterium_rubi_Eu3-2NK
ASM1332085v1	Agrobacterium rubi	JAAMCN01	Oregon State University	Scaffold	-	44171	31	330170	SAMN14165491	Eu3-2RS	cell culture	refseq	GCF_013320855.1	Agrobacterium_rubi_Eu3-2RS
ASM1898728v1	Agrobacterium pusense	-	Nanjing Agriculture University	Complete Genome	-	2021-06-25	460.06	3003893	SAMN19663983	SX41	cell culture	genbank	GCA_018987285.1	Agrobacterium_pusense_SX41
ASM1904894v1	Agrobacterium salinitolerans	-	Tarim University	Complete Genome	-	2021-06-29	120	2090657	SAMN19065221	DG3-1	cell culture	genbank	GCA_019048945.1	Agrobacterium_salinitolerans_DG3-1
ASM1935553v1	Agrobacterium sp. S7/73	-	Oregon State University	Complete Genome	-	2021-07-28	239423	2096048	SAMN18342115	S7/73	cell culture	genbank	GCA_019355535.1	Agrobacterium_sp_S7_73	Agrobacterium fabacearum S7 73
ASM1935589v1	Agrobacterium larrymoorei	-	Oregon State University	Complete Genome	-	2021-07-28	250962	2968505	SAMN18342104	AF3.44	cell culture	genbank	GCA_019355895.1	Agrobacterium_larrymoorei_AF3.44
ASM1951126v1	Agrobacterium deltaense	JAEUAM01	IUNFC	Contig	-	44538	30	186274	SAMN17390270	HU53	cell culture	refseq	GCF_019511265.1	Agrobacterium_deltaense_HU53	"Agrobacterium deltaense" HU53
ASM1951128v1	Agrobacterium pusense	JAEUAJ01	IUNFC	Contig	-	44538	30	789495	SAMN17390273	HU57	cell culture	refseq	GCF_019511285.1	Agrobacterium_pusense_HU57
ASM1951129v1	Agrobacterium pusense	JAEUAI01	IUNFC	Contig	-	44538	30	956787	SAMN17390274	HU59	cell culture	refseq	GCF_019511295.1	Agrobacterium_pusense_HU59
ASM1951130v1	Agrobacterium pusense	JAEUAL01	IUNFC	Contig	-	44538	30	549662	SAMN17390271	HU55	cell culture	refseq	GCF_019511305.1	Agrobacterium_pusense_HU55
ASM1951136v1	Agrobacterium pusense	JAEUAP01	IUNFC	Contig	-	44538	30	789530	SAMN17390267	HU39	cell culture	refseq	GCF_019511365.1	Agrobacterium_pusense_HU39
ASM1951138v1	Agrobacterium pusense	JAEUAQ01	IUNFC	Contig	-	44538	30	502092	SAMN17390266	HU37	cell culture	refseq	GCF_019511385.1	Agrobacterium_pusense_HU37
ASM1951150v1	Agrobacterium pusense	JAEUAU01	IUNFC	Contig	-	44538	30	648286	SAMN17390261	HU21	cell culture	refseq	GCF_019511505.1	Agrobacterium_pusense_HU21
S2C4820_SP77	uncultured Agrobacterium sp.	CAJYEE01	INSTITUTE OF ENVIRONMENTAL BIOTECHNOLOGY, GRAZ UNIVERSITY OF TECHNOLOGY	Contig	-	2023-07-13	1	72122	SAMEA8943813	S2C4820_SP77	metagenome	genbank	GCA_913774075.1	Agrobacterium_sp_S2C4820_SP77
S2C7865_SP61	uncultured Agrobacterium sp.	CAJYFJ01	INSTITUTE OF ENVIRONMENTAL BIOTECHNOLOGY, GRAZ UNIVERSITY OF TECHNOLOGY	Contig	-	2023-07-13	1	90616	SAMEA8943812	S2C7865_SP61	metagenome	genbank	GCA_913774535.1	Agrobacterium_sp_S2C7865_SP61
SP112_2_metabat2_genome_mining.16	uncultured Agrobacterium sp.	CAJYSF01	INSTITUTE OF ENVIRONMENTAL BIOTECHNOLOGY, GRAZ UNIVERSITY OF TECHNOLOGY	Contig	-	2021-08-29	1	5068	SAMEA8944032	SP112_2_metabat2_genome_mining.16	metagenome	genbank	GCA_913777215.1	Agrobacterium_sp_SP112_2_metabat2_genome_mining.16
ASM1996986v1	Agrobacterium tumefaciens	JAHXYQ01	Wayne State University	Contig	-	2021-09-24	41	381092	SAMN20394472	GVS04A	cell culture	refseq	GCF_019969865.1	Agrobacterium_tumefaciens_GVS04A	Agrobacterium radiobacter GVS04A
ASM1996987v1	Agrobacterium tumefaciens	JAHYSH01	Wayne State University	Contig	-	2021-09-24	46	840543	SAMN20394471	EVA06B	cell culture	refseq	GCF_019969875.1	Agrobacterium_tumefaciens_EVA06B	Agrobacterium radiobacter EVA06B
ASM1996991v1	Agrobacterium tumefaciens	JAHXYP01	Wayne State University	Contig	-	2021-09-24	30	860863	SAMN20394470	GVS01A	cell culture	refseq	GCF_019969915.1	Agrobacterium_tumefaciens_GVS01A	Agrobacterium radiobacter GVS01A
ASM2021803v1	Agrobacterium tomkonis	JAFIRL01	EcoGenome	Contig	-	44326	18	378069	SAMN17918142	CFBP 6624	cell culture	refseq	GCF_020218035.1	Agrobacterium_tomkonis_CFBP_6624
maxbin_SP106_1.016_cleaned	uncultured Agrobacterium sp.	CAJYHE01	INSTITUTE OF ENVIRONMENTAL BIOTECHNOLOGY, GRAZ UNIVERSITY OF TECHNOLOGY	Contig	-	2021-11-14	1	9196	SAMEA8944148	maxbin_SP106_1.016_cleaned	metagenome	genbank	GCA_913774095.1	Agrobacterium_sp_maxbin_SP106_1.016_cleaned
SP51_3_metabat2_genome_mining.8	uncultured Agrobacterium sp.	CAJYER01	INSTITUTE OF ENVIRONMENTAL BIOTECHNOLOGY, GRAZ UNIVERSITY OF TECHNOLOGY	Contig	-	2023-07-13	1	343786	SAMEA8944552	SP51_3_metabat2_genome_mining.8	metagenome	genbank	GCA_913774335.1	Agrobacterium_sp_SP51_3_metabat2_genome_mining.8
S1C108396_SP36	uncultured Agrobacterium sp.	CAJYJG01	INSTITUTE OF ENVIRONMENTAL BIOTECHNOLOGY, GRAZ UNIVERSITY OF TECHNOLOGY	Contig	-	2023-07-13	1	61785	SAMEA8943830	S1C108396_SP36	metagenome	genbank	GCA_913775015.1	Agrobacterium_sp_S1C108396_SP36
S1C92728_SP213	uncultured Agrobacterium sp.	CAJYJS01	INSTITUTE OF ENVIRONMENTAL BIOTECHNOLOGY, GRAZ UNIVERSITY OF TECHNOLOGY	Contig	-	2023-07-13	1	32461	SAMEA8943774	S1C92728_SP213	metagenome	genbank	GCA_913775055.1	Agrobacterium_sp_S1C92728_SP213
SP133_3_metabat2_genome_mining.7_sub	uncultured Agrobacterium sp.	CAJYJB01	INSTITUTE OF ENVIRONMENTAL BIOTECHNOLOGY, GRAZ UNIVERSITY OF TECHNOLOGY	Contig	-	2021-11-14	1	10096	SAMEA8943974	SP133_3_metabat2_genome_mining.7_sub	metagenome	genbank	GCA_913775385.1	Agrobacterium_sp_SP133_3_metabat2_genome_mining.7_sub
SP310_2_metabat2_genome_mining.9	uncultured Agrobacterium sp.	CAJYKC01	INSTITUTE OF ENVIRONMENTAL BIOTECHNOLOGY, GRAZ UNIVERSITY OF TECHNOLOGY	Contig	-	2021-11-14	1	7871	SAMEA8944141	SP310_2_metabat2_genome_mining.9	metagenome	genbank	GCA_913775415.1	Agrobacterium_sp_SP310_2_metabat2_genome_mining.9
SP123_3_metabat2_genome_mining.23	uncultured Agrobacterium sp.	CAJYJN01	INSTITUTE OF ENVIRONMENTAL BIOTECHNOLOGY, GRAZ UNIVERSITY OF TECHNOLOGY	Contig	-	2021-11-14	1	16925	SAMEA8943982	SP123_3_metabat2_genome_mining.23	metagenome	genbank	GCA_913775465.1	Agrobacterium_sp_SP123_3_metabat2_genome_mining.23
SP128_1_metabat2_genome_mining.6	uncultured Agrobacterium sp.	CAJYMM01	INSTITUTE OF ENVIRONMENTAL BIOTECHNOLOGY, GRAZ UNIVERSITY OF TECHNOLOGY	Contig	-	2021-11-14	1	8196	SAMEA8944135	SP128_1_metabat2_genome_mining.6	metagenome	genbank	GCA_913775815.1	Agrobacterium_sp_SP128_1_metabat2_genome_mining.6
SP210_3_metabat2_genome_mining.10	uncultured Agrobacterium sp.	CAJYPC01	INSTITUTE OF ENVIRONMENTAL BIOTECHNOLOGY, GRAZ UNIVERSITY OF TECHNOLOGY	Contig	-	2023-06-28	1	108038	SAMEA8944491	SP210_3_metabat2_genome_mining.10	metagenome	genbank	GCA_913776585.1	Agrobacterium_sp_SP210_3_metabat2_genome_mining.10	Agrobacterium larrymoorei SP210_3_metabat2_genome_mining.10
SP282_3_metabat2_genome_mining.31_sub	uncultured Agrobacterium sp.	CAJYQF01	INSTITUTE OF ENVIRONMENTAL BIOTECHNOLOGY, GRAZ UNIVERSITY OF TECHNOLOGY	Contig	-	2021-11-14	1	34150	SAMEA8944485	SP282_3_metabat2_genome_mining.31_sub	metagenome	genbank	GCA_913776705.1	Agrobacterium_sp_SP282_3_metabat2_genome_mining.31_sub
SP350_3_metabat2_genome_mining.18_sub	uncultured Agrobacterium sp.	CAJYST01	INSTITUTE OF ENVIRONMENTAL BIOTECHNOLOGY, GRAZ UNIVERSITY OF TECHNOLOGY	Contig	-	2021-11-14	1	10558	SAMEA8944120	SP350_3_metabat2_genome_mining.18_sub	metagenome	genbank	GCA_913777305.1	Agrobacterium_sp_SP350_3_metabat2_genome_mining.18_sub
SP210_2_metabat2_genome_mining.13	uncultured Agrobacterium sp.	CAJYSH01	INSTITUTE OF ENVIRONMENTAL BIOTECHNOLOGY, GRAZ UNIVERSITY OF TECHNOLOGY	Contig	-	2021-11-14	1	9890	SAMEA8944096	SP210_2_metabat2_genome_mining.13	metagenome	genbank	GCA_913777485.1	Agrobacterium_sp_SP210_2_metabat2_genome_mining.13
S2C17652_SP166	uncultured Agrobacterium sp.	CAJYTK01	INSTITUTE OF ENVIRONMENTAL BIOTECHNOLOGY, GRAZ UNIVERSITY OF TECHNOLOGY	Contig	-	2023-07-13	1	360826	SAMEA8943834	S2C17652_SP166	metagenome	genbank	GCA_913777615.1	Agrobacterium_sp_S2C17652_SP166
maxbin_SP149_3.011_sub_cleaned	uncultured Agrobacterium sp.	CAJYTL01	INSTITUTE OF ENVIRONMENTAL BIOTECHNOLOGY, GRAZ UNIVERSITY OF TECHNOLOGY	Contig	-	2021-11-14	1	5302	SAMEA8944508	maxbin_SP149_3.011_sub_cleaned	metagenome	genbank	GCA_913777645.1	Agrobacterium_sp_maxbin_SP149_3.011_sub_cleaned
SP167_3_metabat2_genome_mining.6	uncultured Agrobacterium sp.	CAJYUA01	INSTITUTE OF ENVIRONMENTAL BIOTECHNOLOGY, GRAZ UNIVERSITY OF TECHNOLOGY	Contig	-	2021-11-14	1	5366	SAMEA8944074	SP167_3_metabat2_genome_mining.6	metagenome	genbank	GCA_913777785.1	Agrobacterium_sp_SP167_3_metabat2_genome_mining.6
SP301_2_metabat2_genome_mining.7	uncultured Agrobacterium sp.	CAJYTV01	INSTITUTE OF ENVIRONMENTAL BIOTECHNOLOGY, GRAZ UNIVERSITY OF TECHNOLOGY	Contig	-	2023-07-13	1	357857	SAMEA8944002	SP301_2_metabat2_genome_mining.7	metagenome	genbank	GCA_913777885.1	Agrobacterium_sp_SP301_2_metabat2_genome_mining.7
SP139_1_metabat2_genome_mining.21	uncultured Agrobacterium sp.	CAJYXM01	INSTITUTE OF ENVIRONMENTAL BIOTECHNOLOGY, GRAZ UNIVERSITY OF TECHNOLOGY	Contig	-	2021-11-14	1	10724	SAMEA8944122	SP139_1_metabat2_genome_mining.21	metagenome	genbank	GCA_913778305.1	Agrobacterium_sp_SP139_1_metabat2_genome_mining.21
SP80_3_metabat2_genome_mining.16_sub	uncultured Agrobacterium sp.	CAJYWV01	INSTITUTE OF ENVIRONMENTAL BIOTECHNOLOGY, GRAZ UNIVERSITY OF TECHNOLOGY	Contig	-	2021-11-14	1	8845	SAMEA8944123	SP80_3_metabat2_genome_mining.16_sub	metagenome	genbank	GCA_913778615.1	Agrobacterium_sp_SP80_3_metabat2_genome_mining.16_sub
SRABI05	Agrobacterium fabrum	CAKKMQ01	University of Dundee	Contig	-	2021-11-24	77	417533	SAMEA7892336	Bi05	cell culture	refseq	GCF_918698265.1	Agrobacterium_fabrum_Bi05
SRABI46	Agrobacterium fabrum	CAKKLR01	University of Dundee	Contig	-	2021-11-25	45	379239	SAMEA7892350	Bi46	cell culture	refseq	GCF_918698075.1	Agrobacterium_fabrum_Bi46
ASM2110724v1	Agrobacterium sp.	JAIOTB01	California Institute of Technology	Contig	-	45237	5	21653	SAMN21083287	SMBSF59	metagenome	genbank	GCA_021107245.1	Agrobacterium_sp_SMBSF59	Agrobacterium tomkonis SMBSF59
ASM2131097v1	Agrobacterium vaccinii	-	Julius Kuehn-Institut, Federal Research Centre for Cultivated Plants (JKI), EP	Complete Genome	-	2021-12-30	116	3078406	SAMN15010038	B19.1.4	cell culture	genbank	GCA_021310975.1	Agrobacterium_vaccinii_B19.1.4
ASM2131099v1	Agrobacterium vaccinii	-	Julius Kuehn-Institut, Federal Research Centre for Cultivated Plants (JKI), EP	Complete Genome	assembly from type material	2021-12-30	97	3136624	SAMN15010037	B7.6	cell culture	genbank	GCA_021310995.1	Agrobacterium_vaccinii_B7.6
ASM2146265v1	Agrobacterium vitis	VOLF01	Julius Kuehn-Institut, Federal Research Centre for Cultivated Plants (JKI), EP	Contig	-	2022-01-15	94	401296	SAMN12412622	KFB 253	cell culture	refseq	GCF_021462655.1	Agrobacterium_vitis_KFB_253
ASM2155973v1	Agrobacterium vitis	-	Academia Sinica	Complete Genome	-	2022-01-25	378.6	3898818	SAMN05735334	CG412	cell culture	genbank	GCA_021559735.1	Agrobacterium_vitis_CG412_ASM2155973v1
ASM2276029v1	Agrobacterium tumefaciens	-	Henan Agricultural University	Complete Genome	-	44596	1064	2908638	SAMN26329833	LN-1	cell culture	genbank	GCA_022760295.1	Agrobacterium_tumefaciens_LN-1	Agrobacterium radiobacter LN-1
ASM2281932v1	Agrobacterium fabrum	-	Institute of Biology Leiden	Complete Genome	-	44746	82	2841581	SAMN20176743	LBA645	cell culture	genbank	GCA_022819325.1	Agrobacterium_fabrum_LBA645
ASM2284888v1	Agrobacterium pusense	JAFFJC01	South China Agricultural University	Scaffold	-	44899	140	1104100	SAMN17916052	RpEC2071	cell culture	refseq	GCF_022848885.1	Agrobacterium_pusense_RpEC2071
ASM2300654v1	Agrobacterium sp. SHOUNA12C	JALBGU01	VIB - UGent	Contig	-	2022-04-22	201	70550	SAMN23555598	SHOUNA12C	cell culture	refseq	GCF_023006545.1	Agrobacterium_sp_SHOUNA12C
ASM2300655v1	Agrobacterium sp. BETTINA12B	JALBGT01	VIB - UGent	Contig	-	2022-04-22	199	101491	SAMN23555597	BETTINA12B	cell culture	refseq	GCF_023006555.1	Agrobacterium_sp_BETTINA12B
ASM2351292v1	Agrobacterium rubi	LWSL01	ISBM	Scaffold	-	2022-05-22	10	215737	SAMN04893428	159	cell culture	refseq	GCF_023512925.1	Agrobacterium_rubi_159
ASM2370191v1	Agrobacterium rosae	JABAIN01	University of Wuerzburg	Scaffold	-	44901	49	424468	SAMN14590152	CG6	cell culture	refseq	GCF_023701915.1	Agrobacterium_rosae_CG6
ASM2370199v1	Agrobacterium vitis	JABAEI01	University of Wuerzburg	Scaffold	-	44901	34	599358	SAMN14590148	CG2	cell culture	refseq	GCF_023701995.1	Agrobacterium_vitis_CG2
ASM2450897v1	Agrobacterium sp.	JANINY01	University of Sao Paulo	Scaffold	-	44628	7	6412	SAMN29921386	Bin.012_Pasture	metagenome	genbank	GCA_024508975.1	Agrobacterium_sp_Bin.012_Pasture	Agrobacterium pusense Bin 012 Pasture
ASM2470664v1	Agrobacterium fabrum	JANPYJ01	USDA-ARS, WRRC	Chromosome	-	2022-08-21	169	2043296	SAMN30028576	1D1416	cell culture	refseq	GCF_024706645.1	Agrobacterium_fabrum_1D1416
SRR10754060_bin.19_metawrap_v1.3.0_MAG	uncultured Agrobacterium sp.	CAMLGI01	EMG	Contig	-	2023-07-13	21	40237	SAMEA110698949	SRR10754060_bin.19_metawrap_v1.3.0_MAG	metagenome	genbank	GCA_946479545.1	Agrobacterium_sp_SRR10754060_bin.19_metawrap_v1.3.0_MAG	Agrobacterium shirazense SRR10754060 bin 19
SRR14536366_bin.3_metawrap_v1.3.0_MAG	uncultured Agrobacterium sp.	CAMLRK01	EMG	Contig	-	2022-09-22	9	9483	SAMEA110699779	SRR14536366_bin.3_metawrap_v1.3.0_MAG	metagenome	genbank	GCA_946482405.1	Agrobacterium_sp_SRR14536366_bin.3_metawrap_v1.3.0_MAG	"Agrobacterium deltaense" SRR14536366
ASM2555984v1	Agrobacterium tumefaciens	-	USDA-ARS	Complete Genome	-	44722	115409	3335101	SAMN12610104	Yub001	cell culture	genbank	GCA_025559845.1	Agrobacterium_tumefaciens_Yub001
ASM2555988v1	Agrobacterium tumefaciens	-	USDA-ARS	Complete Genome	-	44722	168061	2913446	SAMN12610103	Yol002	cell culture	genbank	GCA_025559885.1	Agrobacterium_tumefaciens_Yol002	Agrobacterium radiobacter Yol002
ASM2555994v1	Agrobacterium tumefaciens	-	USDA-ARS	Complete Genome	-	44722	291965	2913446	SAMN12610102	Yol001	cell culture	genbank	GCA_025559945.1	Agrobacterium_tumefaciens_Yol001	Agrobacterium radiobacter Yol001
ASM2556000v1	Agrobacterium tumefaciens	-	USDA-ARS	Complete Genome	-	44722	393273	2905449	SAMN12610101	Tul004	cell culture	genbank	GCA_025560005.1	Agrobacterium_tumefaciens_Tul004	Agrobacterium radiobacter Tul004
ASM2556008v1	Agrobacterium tumefaciens	-	USDA-ARS	Complete Genome	-	44722	303033	3017553	SAMN12610097	Tul001	cell culture	genbank	GCA_025560085.1	Agrobacterium_tumefaciens_Tul001	Agrobacterium radiobacter Tul001
ASM2556012v1	Agrobacterium tumefaciens	-	USDA-ARS	Complete Genome	-	44722	272148	2996941	SAMN12610096	Teh002	cell culture	genbank	GCA_025560125.1	Agrobacterium_tumefaciens_Teh002	Agrobacterium radiobacter Teh002
ASM2556016v1	Agrobacterium tumefaciens	-	USDA-ARS	Complete Genome	-	44722	277711	2997468	SAMN12610095	Teh001	cell culture	genbank	GCA_025560165.1	Agrobacterium_tumefaciens_Teh001	Agrobacterium radiobacter Teh001
ASM2556020v1	Agrobacterium tumefaciens	-	USDA-ARS	Complete Genome	-	44722	377597	2211860	SAMN12610094	Sut002	cell culture	genbank	GCA_025560205.1	Agrobacterium_tumefaciens_Sut002	Agrobacterium radiobacter Sut002
ASM2556022v1	Agrobacterium tumefaciens	-	USDA-ARS	Complete Genome	-	44722	155183	2211914	SAMN12610093	Sut001	cell culture	genbank	GCA_025560225.1	Agrobacterium_tumefaciens_Sut001	Agrobacterium radiobacter Sut001
ASM2556024v1	Agrobacterium tumefaciens	-	USDA-ARS	Complete Genome	-	44722	653543	2861633	SAMN12610092	Sta005	cell culture	genbank	GCA_025560245.1	Agrobacterium_tumefaciens_Sta005	Agrobacterium radiobacter Sta005
ASM2556028v1	Agrobacterium tumefaciens	-	USDA-ARS	Complete Genome	-	44722	231052	2943915	SAMN12610090	Sta003	cell culture	genbank	GCA_025560285.1	Agrobacterium_tumefaciens_Sta003	Agrobacterium radiobacter Sta003
ASM2556030v1	Agrobacterium tumefaciens	-	USDA-ARS	Complete Genome	-	44722	180648	2980205	SAMN12610089	Sta002	cell culture	genbank	GCA_025560305.1	Agrobacterium_tumefaciens_Sta002	Agrobacterium radiobacter Sta002
ASM2556034v1	Agrobacterium tumefaciens	-	USDA-ARS	Complete Genome	-	44722	198222	2899508	SAMN12610088	SJ003	cell culture	genbank	GCA_025560345.1	Agrobacterium_tumefaciens_SJ003	"Agrobacterium deltaense" SJ003
ASM2556040v1	Agrobacterium tumefaciens	-	USDA-ARS	Complete Genome	-	44722	546828	2942382	SAMN12610087	SJ002	cell culture	genbank	GCA_025560405.1	Agrobacterium_tumefaciens_SJ002	Agrobacterium radiobacter SJ002
ASM2556044v1	Agrobacterium tumefaciens	-	USDA-ARS	Complete Genome	-	44722	342762	2978606	SAMN12610086	SJ001	cell culture	genbank	GCA_025560445.1	Agrobacterium_tumefaciens_SJ001	Agrobacterium radiobacter SJ001
ASM2556048v1	Agrobacterium tumefaciens	-	USDA-ARS	Complete Genome	-	44722	177467	2332242	SAMN12610084	Kin002	cell culture	genbank	GCA_025560485.1	Agrobacterium_tumefaciens_Kin002	Agrobacterium shirazense Kin002
ASM2556052v1	Agrobacterium fabrum	-	USDA-ARS	Complete Genome	-	44722	919649	2005036	SAMN12610082	Kin001	cell culture	genbank	GCA_025560525.1	Agrobacterium_fabrum_Kin001
ASM2556054v1	Agrobacterium tumefaciens	-	USDA-ARS	Complete Genome	-	44722	359967	2953338	SAMN12610081	Gle002	cell culture	genbank	GCA_025560545.1	Agrobacterium_tumefaciens_Gle002	Agrobacterium radiobacter Gle002
ASM2556058v1	Agrobacterium tumefaciens	-	USDA-ARS	Complete Genome	-	44722	235611	2990903	SAMN12610080	Gle001	cell culture	genbank	GCA_025560585.1	Agrobacterium_tumefaciens_Gle001	Agrobacterium radiobacter Gle001
ASM2556066v1	Agrobacterium pusense	-	USDA-ARS	Complete Genome	-	44722	119877	2791555	SAMN12610078	CC001	cell culture	genbank	GCA_025560665.1	Agrobacterium_pusense_CC001
ASM2556068v1	Agrobacterium tumefaciens	-	USDA-ARS	Complete Genome	-	44722	229.68	2909496	SAMN12610077	But002	cell culture	genbank	GCA_025560685.1	Agrobacterium_tumefaciens_But002	Agrobacterium radiobacter But002
ASM514450v2	Agrobacterium salinitolerans	-	Academia Sinica	Complete Genome	-	44662	241	2982752	SAMN11489451	CFBP5507	cell culture	genbank	GCA_005144505.2	Agrobacterium_salinitolerans_CFBP5507
ASM2618419v1	Agrobacterium tumefaciens	JANDHU01	University of Bergen	Scaffold	-	2022-11-19	6.1	247945	SAMN29594412	MD_2022a	cell culture	refseq	GCF_026184195.1	Agrobacterium_tumefaciens_MD_2022a	Agrobacterium radiobacter MD 2022a
ASM2618431v1	Agrobacterium tumefaciens	JANDHV01	University of Bergen	Scaffold	-	2022-11-19	5.7	267803	SAMN29594852	MD_2022b	cell culture	refseq	GCF_026184315.1	Agrobacterium_tumefaciens_MD_2022b	Agrobacterium radiobacter MD 2022b
ASM2619175v1	Agrobacterium sp. InxBP2	JAINDY01	Banaras Hindu University	Contig	-	2023-05-15	514.57	376757	SAMN20718506	InxBP2	cell culture	refseq	GCF_026191755.1	Agrobacterium_sp_InxBP2	Agrobacterium pusense lnxBP2
ASM2624195v1	Agrobacterium fabrum	JAPJDJ01	Rochester Institute of Technology	Contig	-	2022-11-23	47.41	314096	SAMN31670447	RIT-As-3	cell culture	refseq	GCF_026241955.1	Agrobacterium_fabrum_RIT-As-3
ASM169227v2	Agrobacterium sp. 13-2099-1-2	-	Oregon State University	Complete Genome	-	2022-12-18	191.2	2042361	SAMN04901292	13-2099-1-2	cell culture	genbank	GCA_001692275.2	Agrobacterium_sp_13-2099-1-2	Agrobacterium fabacearum 13-2099-1-2
ASM2715790v1	Agrobacterium sp. LMR679	JAPVOJ01	EMBM Laboratory, Faculty of Sciences, Mohammed V University in Rabat	Contig	-	2022-12-22	158	2925785	SAMN31468143	LMR679	cell culture	refseq	GCF_027157905.1	Agrobacterium_sp_LMR679	"Agrobacterium deltaense" LMR679
ASM2721252v1	Agrobacterium sp. SOY23	JAPWDT01	Universidade Federal de Vicosa	Contig	-	2022-12-23	350	607588	SAMN32243785	SOY23	cell culture	refseq	GCF_027212525.1	Agrobacterium_sp_SOY23
ASM2749839v1	Agrobacterium leguminum	JAPZLT01	KU Leuven	Contig	-	44986	61	306051	SAMN32316878	ST07.17.026	cell culture	refseq	GCF_027498395.1	Agrobacterium_leguminum_ST07.17.026	"Agrobacterium deltaense" ST07.17.026
ASM2749843v1	Agrobacterium salinitolerans	JAPZLV01	KU Leuven	Contig	-	44986	51	314767	SAMN32316874	ST04.16.212	cell culture	refseq	GCF_027498435.1	Agrobacterium_salinitolerans_ST04.16.212
ASM2749847v1	Agrobacterium salinitolerans	JAPZLN01	KU Leuven	Contig	-	44986	25	714589	SAMN32316890	ST15.13.097	cell culture	refseq	GCF_027498475.1	Agrobacterium_salinitolerans_ST15.13.097
ASM2749849v1	Agrobacterium salinitolerans	JAPZLP01	KU Leuven	Contig	-	44986	63	196330	SAMN32316885	ST15.13.091	cell culture	refseq	GCF_027498495.1	Agrobacterium_salinitolerans_ST15.13.091
ASM2749851v1	Agrobacterium pusense	JAPZLQ01	KU Leuven	Contig	-	44986	60	430921	SAMN32316883	ST15.13.056	cell culture	refseq	GCF_027498515.1	Agrobacterium_pusense_ST15.13.056
ASM2749854v1	Agrobacterium salinitolerans	JAPZLO01	KU Leuven	Contig	-	44986	44	192376	SAMN32316887	ST15.16.021	cell culture	refseq	GCF_027498545.1	Agrobacterium_salinitolerans_ST15.16.021
ASM2749853v1	Agrobacterium leguminum	JAPZLU01	KU Leuven	Contig	-	44986	52	346536	SAMN32316875	ST04.17.025	cell culture	refseq	GCF_027498535.1	Agrobacterium_leguminum_ST04.17.025	"Agrobacterium deltaense" ST04.17.025
ASM2749857v1	Agrobacterium salinitolerans	JAPZLR01	KU Leuven	Contig	-	44986	28	283854	SAMN32316881	ST15.13.006	cell culture	refseq	GCF_027498575.1	Agrobacterium_salinitolerans_ST15.13.006
ASM2749859v1	Agrobacterium salinitolerans	JAPZLW01	KU Leuven	Contig	-	44986	64	196167	SAMN32316870	MAFF210265	cell culture	refseq	GCF_027498595.1	Agrobacterium_salinitolerans_MAFF210265
ASM2787152v1	Agrobacterium sp. ST15.13.040	JAQAHE01	KU Leuven	Contig	-	2023-08-26	219	379183	SAMN32341007	ST15.13.040	cell culture	refseq	GCF_027871525.1	Agrobacterium_sp_ST15.13.040	Agrobacterium salinitolerans ST15.13.040
ASM2787157v1	Agrobacterium sp. ST15.13.095	JAQAHG01	KU Leuven	Contig	-	2023-01-18	69	539435	SAMN32341009	ST15.13.095	cell culture	refseq	GCF_027871575.1	Agrobacterium_sp_ST15.13.095	Agrobacterium cucumeris ST15.13.095
ASM2787160v1	Agrobacterium sp. CFBP 3001	JAQAHD01	KU Leuven	Contig	-	2023-01-18	195	203636	SAMN32341006	CFBP 3001	cell culture	refseq	GCF_027871605.1	Agrobacterium_sp_CFBP_3001	"Agrobacterium deltaense" CFBP 3001
ASM2787164v1	Agrobacterium sp. ST15.13.015	JAQAHF01	KU Leuven	Contig	-	2023-01-18	213	312596	SAMN32341008	ST15.13.015	cell culture	refseq	GCF_027871645.1	Agrobacterium_sp_ST15.13.015	"Agrobacterium deltaense" ST15.13.015
ASM2792101v1	Agrobacterium sp. MAFF210268	JAPDDW01	Katholieke Universiteit Leuven	Contig	-	2023-01-22	50	194541	SAMN31423888	MAFF210268	cell culture	refseq	GCF_027921015.1	Agrobacterium_sp_MAFF210268	"Agrobacterium deltaense" MAFF210268
ASM2792102v1	Agrobacterium sp. MAFF310724	JAPDDV01	Katholieke Universiteit Leuven	Contig	-	2023-01-22	51.63	202515	SAMN31423889	MAFF310724	cell culture	refseq	GCF_027921025.1	Agrobacterium_sp_MAFF310724	"Agrobacterium deltaense" MAFF310724
ASM2795652v1	Agrobacterium sp. ST15.13.013	JAQKGP01	Katholieke Universiteit Leuven	Contig	-	2023-01-27	38	173755	SAMN32713435	ST15.13.013	cell culture	refseq	GCF_027956525.1	Agrobacterium_sp_ST15.13.013	Agrobacterium salinitolerans ST15.13.013
ASM2795655v1	Agrobacterium sp. ST15.16.055	JAQKGN01	Katholieke Universiteit Leuven	Contig	-	2023-01-27	78	255906	SAMN32713437	ST15.16.055	cell culture	refseq	GCF_027956555.1	Agrobacterium_sp_ST15.16.055	Agrobacterium salinitolerans ST15.16.055
ASM2795654v1	Agrobacterium sp. ST15.16.024	JAQKGO01	Katholieke Universiteit Leuven	Contig	-	2023-01-27	37	604853	SAMN32713436	ST15.16.024	cell culture	refseq	GCF_027956545.1	Agrobacterium_sp_ST15.16.024
ASM2798800v1	Agrobacterium salinitolerans	JAQJJO01	KU Leuven	Contig	-	2023-01-27	26	236239	SAMN32316889	ST15.16.055	cell culture	refseq	GCF_027988005.1	Agrobacterium_salinitolerans_ST15.16.055
ASM2798811v1	Agrobacterium salinitolerans	JAQJJP01	KU Leuven	Contig	-	2023-01-27	38	165652	SAMN32316882	ST15.13.013	cell culture	refseq	GCF_027988115.1	Agrobacterium_salinitolerans_ST15.13.013
ASM1331776v2	Agrobacterium tumefaciens	-	Oregon State University	Complete Genome	-	45018	189.7	2826484	SAMN14165472	LMG 292	cell culture	genbank	GCA_013317765.2	Agrobacterium_tumefaciens_LMG_292
ASM1331833v2	Agrobacterium fabacearum	-	Oregon State University	Complete Genome	-	2023-06-16	298	2110059	SAMN14165550	A47a	cell culture	genbank	GCA_013318335.2	Agrobacterium_fabacearum_A47a
ASM1331827v2	Agrobacterium tumefaciens	-	Oregon State University	Complete Genome	-	45018	352.5	2972793	SAMN14165556	A74a	cell culture	genbank	GCA_013318275.2	Agrobacterium_tumefaciens_A74a	Agrobacterium fabrum A74a
ASM514440v2	Agrobacterium pusense	-	Academia Sinica	Complete Genome	-	45018	145.4	3034339	SAMN11489448	CFBP5496	cell culture	genbank	GCA_005144405.2	Agrobacterium_pusense_CFBP5496
ASM1331801v2	Agrobacterium fabacearum	-	Oregon State University	Complete Genome	-	45018	326.4	2137456	SAMN14165538	G3/79	cell culture	genbank	GCA_013318015.2	Agrobacterium_fabacearum_G3_79
ASM1331786v2	Agrobacterium fabacearum	-	Oregon State University	Complete Genome	-	2023-06-16	124.7	2012494	SAMN14165482	K224	cell culture	genbank	GCA_013317865.2	Agrobacterium_fabacearum_K224
ASM1331812v2	Agrobacterium fabacearum	-	Oregon State University	Complete Genome	-	45018	92.8	2172933	SAMN14165537	CG920	cell culture	genbank	GCA_013318125.2	Agrobacterium_fabacearum_CG920
ASM1331805v2	Agrobacterium fabacearum	-	Oregon State University	Complete Genome	-	45018	128.1	2098376	SAMN14165464	FPH-AT4	cell culture	genbank	GCA_013318055.2	Agrobacterium_fabacearum_FPH-AT4
ASM1331835v2	Agrobacterium fabrum	-	Oregon State University	Complete Genome	-	45018	141.2	2018508	SAMN14165480	2788	cell culture	genbank	GCA_013318355.2	Agrobacterium_fabrum_2788
ASM2867491v1	Agrobacterium sp. CNPSo 3708	JAQZSF01	Empresa Brasileira de Pesquisa Agropecuaria	Contig	-	2023-02-20	318	408322	SAMN33271203	CNPSo 3708	cell culture	refseq	GCF_028674915.1	Agrobacterium_sp_CNPSo_3708
ASM2922390v1	Agrobacterium fabrum	-	Academia Sinica	Complete Genome	-	44962	309.8	2843717	SAMN33590443	A8196	cell culture	genbank	GCA_029223905.1	Agrobacterium_fabrum_A8196
ASM2927762v1	Agrobacterium fabrum	-	Academia Sinica	Complete Genome	-	2023-03-21	61.1	2843715	SAMN33657598	1D1487	cell culture	genbank	GCA_029277625.1	Agrobacterium_fabrum_1D1487
ASM2933815v1	Agrobacterium fabrum	-	Academia Sinica	Complete Genome	-	2023-03-23	56.9	2843715	SAMN33731585	NT1RE	cell culture	genbank	GCA_029338155.1	Agrobacterium_fabrum_NT1RE
ASM2963258v1	Agrobacterium pusense	-	South China Normal University	Complete Genome	-	45234	425622	2747683	SAMN33926748	973_Rhizob3	cell culture	genbank	GCA_029632585.1	Agrobacterium_pusense_973_Rhizob3
ASM514443v2	Agrobacterium leguminum	-	Academia Sinica	Complete Genome	-	2023-04-20	227.8	2422846	SAMN11489447	CFBP4996	cell culture	genbank	GCA_005144435.2	Agrobacterium_leguminum_CFBP4996	"Agrobacterium deltaense" CFBP4996
ASM2983494v1	Agrobacterium pusense	JAODYX01	Washington University in St. Louis School of Medicine	Contig	-	2023-04-23	94244	270151	SAMN30525610	GD04154	cell culture	refseq	GCF_029834945.1	Agrobacterium_pusense_GD04154
ASM2983832v1	Agrobacterium sp. GD03992	JAOBYL01	Washington University in St. Louis School of Medicine	Contig	-	2023-04-23	37891	241040	SAMN30525448	GD03992	cell culture	refseq	GCF_029838325.1	Agrobacterium_sp_GD03992
ASM2983930v1	Agrobacterium pusense	JAOCAI01	Washington University in St. Louis School of Medicine	Contig	-	2023-04-24	72746	153705	SAMN30525399	GD03943	cell culture	refseq	GCF_029839305.1	Agrobacterium_pusense_GD03943
ASM2984050v1	Agrobacterium pusense	JAOCCQ01	Washington University in St. Louis School of Medicine	Contig	-	2023-04-24	28342	212478	SAMN30525336	GD03880	cell culture	refseq	GCF_029840505.1	Agrobacterium_pusense_GD03880
ASM2984062v1	Agrobacterium sp. GD03872	JAOCCY01	Washington University in St. Louis School of Medicine	Contig	-	2023-04-23	88987	591470	SAMN30525328	GD03872	cell culture	refseq	GCF_029840625.1	Agrobacterium_sp_GD03872
ASM2984068v1	Agrobacterium sp. GD03871	JAOCCZ01	Washington University in St. Louis School of Medicine	Contig	-	2023-04-23	40561	307977	SAMN30525327	GD03871	cell culture	refseq	GCF_029840685.1	Agrobacterium_sp_GD03871
ASM2984492v1	Agrobacterium pusense	JAOCKT01	Washington University in St. Louis School of Medicine	Contig	-	2023-04-29	50389	212808	SAMN30525119	GD03663	cell culture	refseq	GCF_029844925.1	Agrobacterium_pusense_GD03663
ASM2984532v1	Agrobacterium sp. GD03642	JAOCLO01	Washington University in St. Louis School of Medicine	Contig	-	2023-04-29	70.52	380233	SAMN30525098	GD03642	cell culture	refseq	GCF_029845325.1	Agrobacterium_sp_GD03642
ASM2984534v1	Agrobacterium sp. GD03643	JAOCLN01	Washington University in St. Louis School of Medicine	Contig	-	2023-04-29	55591	221015	SAMN30525099	GD03643	cell culture	refseq	GCF_029845345.1	Agrobacterium_sp_GD03643
ASM2984542v1	Agrobacterium sp. GD03638	JAOCLS01	Washington University in St. Louis School of Medicine	Contig	-	2023-04-29	102788	252395	SAMN30525094	GD03638	cell culture	refseq	GCF_029845425.1	Agrobacterium_sp_GD03638
ASM2986644v1	Agrobacterium pusense	-	University of Hawaii at Manoa	Complete Genome	-	2023-04-26	37.5	2725261	SAMN34135173	GV2	cell culture	genbank	GCA_029866445.1	Agrobacterium_pusense_GV2
ASM2989326v1	Agrobacterium fabrum	JARXVP01	DOE Joint Genome Institute	Contig	-	2023-04-30	267	711817	SAMN28058290	35/80	cell culture	refseq	GCF_029893265.1	Agrobacterium_fabrum_35_80
ASM514442v2	Agrobacterium larrymoorei	-	Academia Sinica	Complete Genome	-	2023-05-15	193.4	3050544	SAMN11489446	CFBP5477	cell culture	genbank	GCA_005144425.2	Agrobacterium_larrymoorei_CFBP5477
ASM3003653v1	Agrobacterium cucumeris	-	Julius Kuehn-Institut, Federal Research Centre for Cultivated Plants (JKI)	Complete Genome	assembly from type material	2023-05-20	156.9	2993045	SAMN20398584	O132	cell culture	genbank	GCA_030036535.1	Agrobacterium_cucumeris_O132
ASM514449v2	Agrobacterium tumefaciens	-	Academia Sinica	Complete Genome	-	44991	339.7	2779599	SAMN11489450	CFBP5506	cell culture	genbank	GCA_005144495.2	Agrobacterium_tumefaciens_CFBP5506	Agrobacterium salinitolerans CFBP5506
ASM169226v2	Agrobacterium fabacearum	-	Oregon State University	Complete Genome	-	44991	91.5	2071026	SAMN04901301	15-1187-1-2a	cell culture	genbank	GCA_001692265.2	Agrobacterium_fabacearum_15-1187-1-2a
ASM1331766v2	Agrobacterium fabrum	-	Oregon State University	Complete Genome	-	44991	314.2	2882486	SAMN14165483	N40/94	cell culture	genbank	GCA_013317665.2	Agrobacterium_fabrum_N40_94
ASM1331796v2	Agrobacterium fabacearum	-	Oregon State University	Complete Genome	-	44991	317.2	2069801	SAMN14165523	H25/79	cell culture	genbank	GCA_013317965.2	Agrobacterium_fabacearum_H25_79
ASM1331825v2	Agrobacterium fabacearum	-	Oregon State University	Complete Genome	-	44991	335.8	2160461	SAMN14165457	AF1/95	cell culture	genbank	GCA_013318255.2	Agrobacterium_fabacearum_AF1_95
ASM1331773v2	Agrobacterium fabrum	-	Oregon State University	Complete Genome	-	44991	289.1	2882486	SAMN14165517	N33/94	cell culture	genbank	GCA_013317735.2	Agrobacterium_fabrum_N33_94
ASM1331761v2	Agrobacterium tumefaciens	-	Oregon State University	Complete Genome	-	44991	289.9	2977708	SAMN14165531	O54/95	cell culture	genbank	GCA_013317615.2	Agrobacterium_tumefaciens_O54_95	Agrobacterium radiobacter O54 95
ASM3020984v1	Agrobacterium sp. fls2-241-TYG-188a	JARVRD01	University of Chicago	Contig	-	2023-06-14	57	1492510	SAMN34123761	fls2-241-TYG-188a	cell culture	refseq	GCF_030209845.1	Agrobacterium_sp_fls2-241-TYG-188a
ASM3020985v1	Agrobacterium sp. lyk4-40-TYG-31	JARVRE01	University of Chicago	Contig	-	2023-06-14	40	466280	SAMN34123762	lyk4-40-TYG-31	cell culture	refseq	GCF_030209855.1	Agrobacterium_sp_lyk4-40-TYG-31	Agrobacterium vaccinii lyg4-40-TYG-31
ASM3020989v1	Agrobacterium sp. CFBP2214	JARVRC01	University of Chicago	Contig	-	2023-06-14	107	662387	SAMN34123760	CFBP2214	cell culture	refseq	GCF_030209895.1	Agrobacterium_sp_CFBP2214	Agrobacterium radiobacter CFBP2214
ASM3034565v1	Agrobacterium fabrum	-	Beijing Forestry University	Complete Genome	-	44933	252.65	2075653	SAMN14693017	ARqua1	cell culture	genbank	GCA_030345655.1	Agrobacterium_fabrum_ARqua1_ASM3034565v1
iMGMC-16_1678881632	Agrobacterium tumefaciens	CATJQJ01	HELMHOLTZ CENTRE FOR INFECTION RESEARCH	Contig	-	2023-06-27	20	22563	SAMEA112815524	iMGMC-16_1678881632	metagenome	genbank	GCA_949742715.1	Agrobacterium_tumefaciens_iMGMC-16_1678881632	Agrobacterium pusense iMGMC/16 1678881632
ASM3044040v1	Agrobacterium pusense	-	Jiangnan university	Complete Genome	-	2023-07-17	432	2854187	SAMN28462993	ZB01	cell culture	genbank	GCA_030440405.1	Agrobacterium_pusense_ZB01
ASM3051835v1	Agrobacterium sp. V1	JAULSF01	Beijing Union University	Contig	-	2023-07-25	272	2943089	SAMN35743225	V1	cell culture	refseq	GCF_030518355.1	Agrobacterium_sp_V1	Agrobacterium cucumeris V1
ASM2919376v2	Agrobacterium sp. Azo12	JARFYO02	Nicolaus Copernicus University in Torun	Contig	-	2023-07-28	60	3473919	SAMN33458191	Azo12	cell culture	refseq	GCF_029193765.2	Agrobacterium_sp_Azo12	Agrobacterium divergens Azo12
ASM3064388v1	Agrobacterium leguminum	-	Guangxi University	Complete Genome	-	45146	100	3159388	SAMN33454989	AT13	cell culture	genbank	GCA_030643885.1	Agrobacterium_leguminum_AT13	"Agrobacterium deltaense" AT13
ASM3071776v1	Agrobacterium fabrum	-	Academia Sinica	Complete Genome	-	2023-08-17	255.3	2864983	SAMN36833875	1D1478	cell culture	genbank	GCA_030717765.1	Agrobacterium_fabrum_1D1478	Agrobacterium_fabrum_1D1478
ASM3081118v1	Agrobacterium tumefaciens	JAUSQN01	DOE Joint Genome Institute	Contig	-	2023-08-27	261	1094518	SAMN18245913	DS2061	cell culture	refseq	GCF_030811185.1	Agrobacterium_tumefaciens_DS2061	Agrobacterium radiobacter DS2061
ASM3081115v1	Agrobacterium tumefaciens	JAUSQO01	DOE Joint Genome Institute	Contig	-	2023-08-27	264	633635	SAMN18245722	DS1982	cell culture	refseq	GCF_030811155.1	Agrobacterium_tumefaciens_DS1982	Agrobacterium radiobacter DS1982
ASM3081161v1	Agrobacterium tumefaciens	JAUSRC01	DOE Joint Genome Institute	Contig	-	2023-08-27	275	777583	SAMN18243013	CC68	cell culture	refseq	GCF_030811615.1	Agrobacterium_tumefaciens_CC68	Agrobacterium radiobacter CC68
ASM3081222v1	Agrobacterium tumefaciens	JAUSSI01	DOE Joint Genome Institute	Contig	-	2023-08-27	218	777583	SAMN18243419	CC35	cell culture	refseq	GCF_030812225.1	Agrobacterium_tumefaciens_CC35	Agrobacterium radiobacter CC35
ASM3081899v1	Agrobacterium sp. SORGH_AS 745	JAUTBI01	DOE Joint Genome Institute	Contig	-	2023-08-25	178	2836128	SAMN34265319	SORGH_AS 745	cell culture	refseq	GCF_030818995.1	Agrobacterium_sp_SORGH_AS_745	Agrobacterium fabacearum SORGH AS 745
ASM3081927v1	Agrobacterium larrymoorei	JAUTBL01	DOE Joint Genome Institute	Contig	-	2023-08-27	142	2986585	SAMN34252299	SORGH_AS 1126	cell culture	refseq	GCF_030819275.1	Agrobacterium_larrymoorei_SORGH_AS_1126
ASM3132364v1	Agrobacterium fabacearum	JAVIYJ01	Colegio de Postgraduados	Contig	-	2023-09-14	892	305252	SAMN37271795	CPO 2.419	cell culture	refseq	GCF_031323645.1	Agrobacterium_fabacearum_CPO_2.419
ASM3132608v1	Agrobacterium pusense	-	Academia Sinica	Complete Genome	-	2023-09-14	1813.1	2798342	SAMN37205301	Bbcg2-2	cell culture	genbank	GCA_031326085.1	Agrobacterium_pusense_Bbcg2-2
ASM3145313v1	Agrobacterium sp. SORGH_AS440	JAVIYR01	DOE Joint Genome Institute	Contig	-	2023-09-13	166	2782564	SAMN34265290	SORGH_AS440	cell culture	genbank	GCA_031453135.1	Agrobacterium_sp_SORGH_AS440	Agrobacterium pusense SORGH AS440
ASM3145331v1	Agrobacterium pusense	JAVIZE01	DOE Joint Genome Institute	Contig	-	2023-09-13	64	2919941	SAMN34252302	SORGH_AS1083	cell culture	genbank	GCA_031453315.1	Agrobacterium_pusense_SORGH_AS1083
ASM3145332v1	Agrobacterium larrymoorei	JAVIZC01	DOE Joint Genome Institute	Contig	-	2023-09-13	120	2989557	SAMN34252300	SORGH_AS974	cell culture	genbank	GCA_031453325.1	Agrobacterium_larrymoorei_SORGH_AS974
ASM3145507v1	Agrobacterium tumefaciens	JAVDSA01	DOE Joint Genome Institute	Contig	-	2023-09-13	298	889759	SAMN18248575	CC234	cell culture	genbank	GCA_031455075.1	Agrobacterium_tumefaciens_CC234	Agrobacterium radiobacter CC234
ASM3145551v1	Agrobacterium tumefaciens	JAVDSW01	DOE Joint Genome Institute	Contig	-	2023-09-13	191	880607	SAMN18245701	1457	cell culture	genbank	GCA_031455515.1	Agrobacterium_tumefaciens_1457	Agrobacterium radiobacter 1457
AtP4V1.0	Agrobacterium fabacearum	APJV01	Institut des Sciences du vegetal	Chromosome	-	2013-10-29	800	1384510	SAMN02472044	P4	cell culture	refseq	GCF_000442985.1	Agrobacterium_fabacearum_P4
IRBG74	Agrobacterium pusense	-	NATIONALCENTERFORGENOMERESOURCES	Complete Genome	-	44471	500	2844565	SAMEA3138824	IRBG74	cell culture	genbank	GCA_000499645.1	Agrobacterium_pusense_IRBG74
ASM51858v1	Agrobacterium larrymoorei	JADW01	DOE Joint Genome Institute	Scaffold	assembly from type material	2017-11-28	-	152679	SAMN02584975	ATCC 51759	cell culture	refseq	GCF_000518585.1	Agrobacterium_larrymoorei_ATCC_51759
ASM164142v1	Agrobacterium tumefaciens	LXPS01	University of Florida	Contig	-	2016-05-14	122	282232	SAMN04942898	KCJK1736	cell culture	refseq	GCF_001641425.1	Agrobacterium_tumefaciens_KCJK1736
ASM169224v1	Agrobacterium tumefaciens	LXKS01	Oregon State University	Scaffold	-	2016-07-25	34	261962	SAMN04901298	B140/95	cell culture	refseq	GCF_001692245.1	Agrobacterium_tumefaciens_B140_95	Agrobacterium radiobacter B140 95
ASM169228v1	Agrobacterium sp. 13-626	LXKM01	Oregon State University	Scaffold	-	2016-07-25	20	520809	SAMN04901293	13-626	cell culture	refseq	GCF_001692285.1	Agrobacterium_sp_13-626
ASM169234v1	Agrobacterium rubi	LXKU01	Oregon State University	Scaffold	-	2016-07-25	85	437031	SAMN04901300	W2/73	cell culture	refseq	GCF_001692345.1	Agrobacterium_rubi_W2_73
ASM171347v1	Agrobacterium sp. RAC06	-	Los Alamos National Laboratory	Complete Genome	-	2016-08-26	329	4641140	SAMN04909720	RAC06	cell culture	genbank	GCA_001713475.1	Agrobacterium_sp_RAC06
ASM172403v1	Agrobacterium sp. SCN 61-19	MEDN01	Banfield Lab, University of California, Berkeley	Contig	-	2016-09-13	20.87	193510	SAMN03652433	-	metagenome	genbank	GCA_001724035.1	Agrobacterium_sp_SCN_61-19
IMG-taxon 2600255308 annotated assembly	Agrobacterium fabrum	FMYC01	DOE - JOINT GENOME INSTITUTE	Scaffold	-	2020-03-25	146	379596	SAMN03159422	NFIX02	cell culture	refseq	GCF_900104545.1	Agrobacterium_fabrum_NFIX02
IMG-taxon 2690315628 annotated assembly	Agrobacterium fabrum	FNEW01	DOE - JOINT GENOME INSTITUTE	Contig	-	2020-03-25	211	817799	SAMN05428983	PDC82	cell culture	refseq	GCF_900100235.1	Agrobacterium_fabrum_PDC82
IMG-taxon 2671180227 annotated assembly	Agrobacterium pusense	FNBB01	DOE - JOINT GENOME INSTITUTE	Scaffold	assembly from type material	2017-07-29	219	405057	SAMN05421750	LMG 25623	cell culture	refseq	GCF_900102105.1	Agrobacterium_pusense_LMG_25623
IMG-taxon 2600255279 annotated assembly	Agrobacterium fabrum	FOGA01	DOE - JOINT GENOME INSTITUTE	Scaffold	-	2020-03-25	110	532728	SAMN03159504	NFIX01	cell culture	refseq	GCF_900111085.1	Agrobacterium_fabrum_NFIX01
ASM188814v1	Agrobacterium pusense	LNZW01	Centro de Ciencias Genomicas, UNAM	Scaffold	-	2016-12-17	93	70304	SAMN04296913	CCGM10	cell culture	refseq	GCF_001888145.1	Agrobacterium_pusense_CCGM10
ASM188822v1	Agrobacterium pusense	MAPG01	Centro de Ciencias Genomicas, UNAM	Scaffold	-	2016-12-18	125	16790	SAMN05301008	CCGM11	cell culture	refseq	GCF_001888225.1	Agrobacterium_pusense_CCGM11
Agro1	Agrobacterium sp. DSM 25558	FMUD01	CEBITEC	Contig	-	42949	100	131551	SAMEA4504210	DSM25558	cell culture	refseq	GCF_900100825.1	Agrobacterium_sp_DSM25558	Agrobacterium rosae DSM25558
Agro2	Agrobacterium rosae	FMUE01	CEBITEC	Contig	-	42949	100	343006	SAMEA4504211	DSM25559	cell culture	refseq	GCF_900100645.1	Agrobacterium_rosae_DSM25559
ASM1332089v1	Agrobacterium rubi	JAANSB01	Oregon State University	Scaffold	-	44171	58	596128	SAMN14165489	Eu2-1NK	cell culture	refseq	GCF_013320895.1	Agrobacterium_rubi_Eu2-1NK
ASM1332090v1	Agrobacterium rubi	JAAMCP01	Oregon State University	Scaffold	-	44171	125	349004	SAMN14165513	A19/93	cell culture	refseq	GCF_013320905.1	Agrobacterium_rubi_A19_93
ASM1332222v1	Agrobacterium larrymoorei	JAAMFB01	Oregon State University	Scaffold	-	2022-06-30	47	208375	SAMN14165469	FPH-AR2	cell culture	refseq	GCF_013322225.1	Agrobacterium_larrymoorei_FPH-AR2
ASM1333728v1	Agrobacterium tumefaciens	SUPW01	Universidade do Minho	Contig	-	2020-06-14	100	598015	SAMN11479469	UMA610	cell culture	refseq	GCF_013337285.1	Agrobacterium_tumefaciens_UMA610	Agrobacterium burrii UMA610
ASM1336551v1	Agrobacterium sp. CGMCC 11546	-	East China Normal University	Complete Genome	-	2020-06-24	100	3036316	SAMN13698450	CGMCC 11546	cell culture	genbank	GCA_013365515.1	Agrobacterium_sp_CGMCC_11546	Agrobacterium fabrum CGMCC 11546
ASM1340149v1	Agrobacterium tumefaciens	-	Academia Sinica	Complete Genome	-	44142	368	2861634	SAMN15395970	EML4	cell culture	genbank	GCA_013401495.1	Agrobacterium_tumefaciens_EML4	Agrobacterium radiobacter EML4
ASM1342703v1	Agrobacterium vitis	-	Graduate School of Environmental and Life Sciences, Okayama University	Complete Genome	-	2020-07-23	203	3604775	SAMD00233295	VAR03-1	cell culture	genbank	GCA_013427035.1	Agrobacterium_vitis_VAR03-1
EHA105_Annotation_hybrid_June20200624	Agrobacterium tumefaciens	CAICTC02	KU Leuven	Contig	-	43871	18	2843689	SAMEA6846218	Ag_tumefaciens_EHA105	cell culture	refseq	GCF_903772965.2	Agrobacterium_tumefaciens_Ag_tumefaciens_EHA105	Agrobacterium fabrum EHA105
ASM1413847v1	Agrobacterium sp. RC10-4-1	JACJIT01	DOE Joint Genome Institute	Scaffold	-	2023-06-22	271	543247	SAMN12024130	RC10-4-1	cell culture	refseq	GCF_014138475.1	Agrobacterium_sp_RC10-4-1	Agrobacterium pusense RC10-4-1
ASM1419789v1	Agrobacterium tumefaciens	JACIGN01	DOE Joint Genome Institute	Contig	-	2020-08-17	305	837618	SAMN13165428	SEMIA 410	cell culture	refseq	GCF_014197895.1	Agrobacterium_tumefaciens_SEMIA_410	Agrobacterium radiobacter SEMIA 410
ASM1419799v1	Agrobacterium tumefaciens	JACIGS01	DOE Joint Genome Institute	Contig	-	2020-08-17	271	1089093	SAMN13165499	SEMIA 435	cell culture	refseq	GCF_014197995.1	Agrobacterium_tumefaciens_SEMIA_435	Agrobacterium radiobacter SEMIA 435
ASM1419805v1	Agrobacterium tumefaciens	JACIGT01	DOE Joint Genome Institute	Contig	-	2020-08-17	271	862200	SAMN13165512	SEMIA 436	cell culture	refseq	GCF_014198055.1	Agrobacterium_tumefaciens_SEMIA_436	Agrobacterium radiobacter SEMIA 436
ASM1419806v1	Agrobacterium tumefaciens	JACIGU01	DOE Joint Genome Institute	Contig	-	2020-08-17	305	862198	SAMN13165756	SEMIA 437	cell culture	refseq	GCF_014198065.1	Agrobacterium_tumefaciens_SEMIA_437	Agrobacterium radiobacter SEMIA 437
ASM1419816v1	Agrobacterium tumefaciens	JACIGZ01	DOE Joint Genome Institute	Scaffold	-	2020-08-17	280	873366	SAMN13166095	SEMIA 440	cell culture	refseq	GCF_014198165.1	Agrobacterium_tumefaciens_SEMIA_440	Agrobacterium radiobacter SEMIA 440
ASM1419825v1	Agrobacterium tumefaciens	JACIHB01	DOE Joint Genome Institute	Scaffold	-	2020-08-17	276	1171461	SAMN13165590	SEMIA 4026	cell culture	refseq	GCF_014198255.1	Agrobacterium_tumefaciens_SEMIA_4026	"Agrobacterium deltaense" SEMIA 4026
ASM1419839v1	Agrobacterium tumefaciens	JACIHK01	DOE Joint Genome Institute	Scaffold	-	2020-08-17	280	873367	SAMN13165416	SEMIA 434	cell culture	refseq	GCF_014198395.1	Agrobacterium_tumefaciens_SEMIA_434	Agrobacterium radiobacter SEMIA 434
ASM1419843v1	Agrobacterium tumefaciens	JACIHL01	DOE Joint Genome Institute	Contig	-	2020-08-17	305	837619	SAMN13165184	SEMIA 441	cell culture	refseq	GCF_014198435.1	Agrobacterium_tumefaciens_SEMIA_441	Agrobacterium radiobacter SEMIA 441
ASM1419845v1	Agrobacterium tumefaciens	JACIHN01	DOE Joint Genome Institute	Contig	-	2020-08-17	305	837618	SAMN13165703	SEMIA 457	cell culture	refseq	GCF_014198455.1	Agrobacterium_tumefaciens_SEMIA_457	Agrobacterium radiobacter SEMIA 457
ASM1419849v1	Agrobacterium tumefaciens	JACIHP01	DOE Joint Genome Institute	Contig	-	2020-08-17	271	1089092	SAMN13165766	SEMIA 461	cell culture	refseq	GCF_014198495.1	Agrobacterium_tumefaciens_SEMIA_461	Agrobacterium radiobacter SEMIA 461
ASM1419850v1	Agrobacterium tumefaciens	JACIHQ01	DOE Joint Genome Institute	Contig	-	2020-08-17	305	837513	SAMN13165457	SEMIA 462	cell culture	refseq	GCF_014198505.1	Agrobacterium_tumefaciens_SEMIA_462	Agrobacterium radiobacter SEMIA 462
ASM1419855v1	Agrobacterium tumefaciens	JACIHS01	DOE Joint Genome Institute	Contig	-	2020-08-17	271	862293	SAMN13165477	SEMIA 464	cell culture	refseq	GCF_014198555.1	Agrobacterium_tumefaciens_SEMIA_464	Agrobacterium radiobacter SEMIA 464
ASM1419859v1	Agrobacterium tumefaciens	JACIHV01	DOE Joint Genome Institute	Contig	-	2020-08-17	271	862867	SAMN13165704	SEMIA 472	cell culture	refseq	GCF_014198595.1	Agrobacterium_tumefaciens_SEMIA_472	Agrobacterium radiobacter SEMIA 472
ASM1419863v1	Agrobacterium tumefaciens	JACIHX01	DOE Joint Genome Institute	Contig	-	2020-08-17	271	862863	SAMN13165757	SEMIA 480	cell culture	refseq	GCF_014198635.1	Agrobacterium_tumefaciens_SEMIA_480	Agrobacterium radiobacter SEMIA 480
ASM1420025v1	Agrobacterium tumefaciens	JACHBJ01	DOE Joint Genome Institute	Scaffold	-	2020-08-17	276	1171474	SAMN13165592	SEMIA 4072	cell culture	refseq	GCF_014200255.1	Agrobacterium_tumefaciens_SEMIA_4072	"Agrobacterium deltaense" SEMIA 4072
ASM1420462v1	Agrobacterium vitis	JACHLU01	DOE Joint Genome Institute	Scaffold	-	2023-03-18	317	207018	SAMN14908310	S00303	cell culture	refseq	GCF_014204625.1	Agrobacterium_vitis_S00303
ASM1448997v1	Agrobacterium tumefaciens	-	Institute of Microbiology, Belarus National Academy of Sciences	Complete Genome	-	44083	210	2922353	SAMN15930187	BIM B-1315G	cell culture	genbank	GCA_014489975.1	Agrobacterium_tumefaciens_BIM_B-1315G	Agrobacterium radiobacter BIM B-1315G
ASM1485158v1	Agrobacterium sp. AGB01	JACVAB01	University of Chicago	Contig	-	44053	457362	659196	SAMN15951400	AGB01	cell culture	refseq	GCF_014851585.1	Agrobacterium_sp_AGB01	Agrobacterium divergens AGB01
ASM1487321v1	Agrobacterium vitis	JADBCT01	DOE Joint Genome Institute	Scaffold	-	2023-03-18	317	206599	SAMN15720759	S00131	cell culture	refseq	GCF_014873215.1	Agrobacterium_vitis_S00131
ASM1570489v1	Agrobacterium leguminum	JADQWB01	Instituto de Recursos Naturales y Agrobiologia	Contig	assembly from type material	43873	30	306755	SAMN16863676	MOPV5	cell culture	refseq	GCF_015704895.1	Agrobacterium_leguminum_MOPV5	"Agrobacterium divergens" MOPV5
ASM1659957v1	Agrobacterium fabrum	-	Academia Sinica	Complete Genome	-	2021-01-14	358.8	2841579	SAMN17151033	GV2260	cell culture	genbank	GCA_016599575.1	Agrobacterium_fabrum_GV2260
ASM1659959v1	Agrobacterium fabrum	-	Academia Sinica	Complete Genome	-	2021-01-14	1429	2075498	SAMN17151036	EHA105	cell culture	genbank	GCA_016599595.1	Agrobacterium_fabrum_EHA105
ASM1659961v1	Agrobacterium fabrum	-	Academia Sinica	Complete Genome	-	2021-01-14	1312.9	2841579	SAMN17151042	GV3101::pMP90	cell culture	genbank	GCA_016599615.1	Agrobacterium_fabrum_GV3101__pMP90
ASM1686451v1	Agrobacterium fabrum	-	University of Georgia	Complete Genome	-	44532	100	2865988	SAMN12767026	BG5	cell culture	genbank	GCA_016864515.1	Agrobacterium_fabrum_BG5
ASM1725485v1	Agrobacterium rosae	JAFJZW01	University of Tehran	Contig	-	44411	97	350930	SAMN18087086	A.E1	cell culture	refseq	GCF_017254855.1	Agrobacterium_rosae_A.E1
ASM1731336v1	Agrobacterium sp. OT33	JAFLMZ01	University of Tehran	Contig	-	2021-03-13	221	469030	SAMN18087088	OT33	cell culture	refseq	GCF_017313365.1	Agrobacterium_sp_OT33	Agrobacterium shirazense OT33
ASM1731337v1	Agrobacterium sp. Ap1	JAFLMY01	University of Tehran	Contig	-	2023-06-24	82	303217	SAMN18087087	Ap1	cell culture	refseq	GCF_017313375.1	Agrobacterium_sp_Ap1
ASM1731340v1	Agrobacterium burrii	JAFLNA01	University of Tehran	Contig	assembly from type material	2021-03-14	93	308391	SAMN18087089	Rnr	cell culture	refseq	GCF_017313405.1	Agrobacterium_burrii_Rnr
ASM1758416v1	Agrobacterium rubi	-	Oregon State University	Complete Genome	-	2021-03-27	83	2967242	SAMN14165629	W2/73	cell culture	genbank	GCA_017584165.1	Agrobacterium_rubi_W2_73_ASM1758416v1
ASM1772665v1	Agrobacterium tumefaciens	-	PROIMI - CONICET	Complete Genome	-	44351	63.11	2913790	SAMN16786093	6N2	cell culture	genbank	GCA_017726655.1	Agrobacterium_tumefaciens_6N2
ASM1774176v1	Agrobacterium sp. S2/73	JAGHMA01	Oregon State University	Contig	-	44351	778846	526234	SAMN18342114	S2/73	cell culture	refseq	GCF_017741765.1	Agrobacterium_sp_S2_73	Agrobacterium fabacearum S2 73
ASM1774491v1	Agrobacterium tumefaciens	JAGIAH01	UNESP-FCAV	Scaffold	-	44290	80	572663	SAMN18417679	BIN17	metagenome	genbank	GCA_017744915.1	Agrobacterium_tumefaciens_BIN17
ASM1787305v1	Agrobacterium rubi	JAGGJS01	DOE Joint Genome Institute	Contig	assembly from type material	44473	264	522347	SAMN18244840	DSM 6772	cell culture	refseq	GCF_017873055.1	Agrobacterium_rubi_DSM_6772
ASM1787707v1	Agrobacterium tumefaciens	JAGIPD01	DOE Joint Genome Institute	Contig	-	44473	268	470956	SAMN18247104	DS1462	cell culture	refseq	GCF_017877075.1	Agrobacterium_tumefaciens_DS1462	Agrobacterium radiobacter DS1462
ASM1787708v1	Agrobacterium tumefaciens	JAGIPE01	DOE Joint Genome Institute	Contig	-	44473	268	470956	SAMN18248562	DS1979	cell culture	refseq	GCF_017877085.1	Agrobacterium_tumefaciens_DS1979	Agrobacterium radiobacter DS1979
ASM1787709v1	Agrobacterium tumefaciens	JAGIPF01	DOE Joint Genome Institute	Contig	-	44473	268	470956	SAMN18245734	DS1976	cell culture	refseq	GCF_017877095.1	Agrobacterium_tumefaciens_DS1976	Agrobacterium radiobacter DS1976
ASM1787715v1	Agrobacterium tumefaciens	JAGIPI01	DOE Joint Genome Institute	Contig	-	44473	268	470956	SAMN18248563	DS1470	cell culture	refseq	GCF_017877155.1	Agrobacterium_tumefaciens_DS1470	Agrobacterium radiobacter DS1470
ASM1787721v1	Agrobacterium tumefaciens	JAGIPK01	DOE Joint Genome Institute	Contig	-	44473	270	597268	SAMN18245822	DS1370	cell culture	refseq	GCF_017877215.1	Agrobacterium_tumefaciens_DS1370	Agrobacterium radiobacter DS1370
ASM1787723v1	Agrobacterium tumefaciens	JAGIPM01	DOE Joint Genome Institute	Contig	-	44473	266	734237	SAMN18245721	DS1388	cell culture	refseq	GCF_017877235.1	Agrobacterium_tumefaciens_DS1388	Agrobacterium radiobacter DS1388
ASM1787724v1	Agrobacterium tumefaciens	JAGIPN01	DOE Joint Genome Institute	Contig	-	44473	268	649808	SAMN18245914	DS2151	cell culture	refseq	GCF_017877245.1	Agrobacterium_tumefaciens_DS2151	Agrobacterium radiobacter DS2151
ASM1787728v1	Agrobacterium tumefaciens	JAGIPO01	DOE Joint Genome Institute	Contig	-	44473	276	931394	SAMN18247807	DS2078	cell culture	refseq	GCF_017877285.1	Agrobacterium_tumefaciens_DS2078	Agrobacterium radiobacter DS2078
ASM1787739v1	Agrobacterium pusense	JAGIPT01	DOE Joint Genome Institute	Contig	-	44473	289	962714	SAMN18245306	CC134	cell culture	refseq	GCF_017877395.1	Agrobacterium_pusense_CC134
ASM1805612v1	Agrobacterium sp.	JAGPGG01	Genomic and Applied Microbiology & Goettingen Genomics Laboratory	Scaffold	-	2021-04-17	149613	5306	SAMN18120874	Gw_UH_bin_74	metagenome	genbank	GCA_018056125.1	Agrobacterium_sp_Gw_UH_bin_74	Agrobacterium tomkonis Gw UH bin 74
ASM1628v1	Allorhizobium ampelinum	-	Agrobacterium consortium	Complete Genome	assembly from type material	2016-11-29	-	3726375	SAMN02602976	S4	cell culture	genbank	GCA_000016285.1
ASM62166v1	Allorhizobium undicola	JHXQ01	DOE Joint Genome Institute	Scaffold	assembly from type material	41950	-	170604	SAMN02744004	ATCC 700741	cell culture	refseq	GCF_000621665.1
ASM193898v1	Allorhizobium taibaishanense	MKIN01	Chinese Academy of Agricultural Sciences	Scaffold	assembly from type material	43040	60	465074	SAMN05832037	14971	cell culture	refseq	GCF_001938985.1
ASM480139v1	Allorhizobium terrae	SSOA01	Nation Chung Hsing University	Contig	assembly from type material	2020-09-22	200	453058	SAMN11382045	CC-HIH110	cell culture	refseq	GCF_004801395.1
ASM1104624v1	Allorhizobium pseudoryzae	-	Kyungpook National University	Complete Genome	assembly from type material	44046	815	3646231	SAMN14167797	DSM 19479	cell culture	genbank	GCA_011046245.1
ASM1419653v1	Allorhizobium borbori	JACIDU01	DOE Joint Genome Institute	Scaffold	assembly from type material	2020-08-17	311	215324	SAMN13172335	DSM 26385	cell culture	refseq	GCF_014196535.1
ASM1419673v1	Allorhizobium taibaishanense	JACIED01	DOE Joint Genome Institute	Contig	assembly from type material	2020-08-17	277	996579	SAMN13173909	DSM 100021	cell culture	refseq	GCF_014196735.1
ASM2370075v1	Allorhizobium sonneratiae	JAMKOJ01	Guangxi Academy of Sciences	Contig	assembly from type material	44871	219	335662	SAMN27554404	BGMRC 0089	cell culture	refseq	GCF_023700755.1
ASM926v1	Rhizobium johnstonii	-	Sanger Institute	Complete Genome	assembly from type material	2016-11-29	-	5057142	SAMEA1705944	3841	cell culture	genbank	GCA_000009265.1	Rhizobium_johnstonii_3841
ASM41976v1	Rhizobium mongolense	ATTQ01	DOE Joint Genome Institute	Contig	assembly from type material	41950	-	300544	SAMN02440561	USDA 1844	cell culture	refseq	GCF_000419765.1	Rhizobium_mongolense_USDA_1844
ASM42628v1	Rhizobium leucaenae	AUFB01	DOE Joint Genome Institute	Scaffold	assembly from type material	41950	-	214708	SAMN02441532	USDA 9039	cell culture	refseq	GCF_000426285.1	Rhizobium_leucaenae_USDA_9039
ASM9204v1	Rhizobium etli	-	Centro de Ciencias Genomicas, Universidad Nacional Autonoma de Mexico	Complete Genome	assembly from type material	2021-03-21	-	4381608	SAMN02603106	CFN 42	cell culture	genbank	GCA_000092045.1	Rhizobium_etli_CFN_42
ASM81684v1	Rhizobium gallicum	-	Centro de Ciencias Genomicas UNAM	Complete Genome	assembly from type material	44471	150	4133237	SAMN02393724	R602	cell culture	genbank	GCA_000816845.1	Rhizobium_gallicum_R602
ASM94986v1	Rhizobium nepotum	JWJH01	University of Belgrade, Faculty of Agriculture	Contig	assembly from type material	2015-03-17	88.7	219533	SAMN03266536	39/7	cell culture	refseq	GCF_000949865.1	Rhizobium_nepotum_39_7	Agrobacterium nepotum 39-7
ASM118753v1	Rhizobium ecuadorense	LFIO01	Embrapa Soja	Contig	assembly from type material	2015-07-29	100	130817	SAMN03779945	CNPSO 671	cell culture	refseq	GCF_001187535.1	Rhizobium_ecuadorense_CNPSO_671
ASM33088v1	Rhizobium tropici	-	Universidad Nacional Autonoma de Mexico	Complete Genome	assembly from type material	41334	-	3837060	SAMN02604105	CIAT 899	cell culture	genbank	GCA_000330885.1	Rhizobium_tropici_CIAT_899
Rhizobium sp.	Rhizobium freirei	AQHN01	Embrapa	Contig	assembly from type material	41340	16	246360	SAMN02470251	PRF 81	cell culture	refseq	GCF_000359745.1	Rhizobium_freirei_PRF_81
ASM154240v1	Rhizobium altiplani	LNCD01	Embrapa Agrobiologia	Scaffold	assembly from type material	2017-11-13	120	121201	SAMN04259806	BR 10423	cell culture	refseq	GCF_001542405.1	Rhizobium_altiplani_BR_10423
ASM37960v1	Rhizobium giardinii	ARBG01	DOE Joint Genome Institute	Scaffold	assembly from type material	41950	-	256943	SAMN02256420	H152	cell culture	refseq	GCF_000379605.1	Rhizobium_giardinii_H152
ASM29831v2	Rhizobium grahamii	AEYE02	Universidad Nacional Autonoma de Mex	Scaffold	assembly from type material	2013-06-25	177	343668	SAMN02469448	CCGE 502	cell culture	refseq	GCF_000298315.2	Rhizobium_grahamii_CCGE_502
IMG-taxon 2615840626 annotated assembly	Rhizobium lusitanum	FMAF01	DOE - JOINT GENOME INSTITUTE	Scaffold	assembly from type material	2017-07-29	135	182571	SAMN04487812	P1-7	cell culture	refseq	GCF_900094565.1	Rhizobium_lusitanum_P1-7
IMG-taxon 2617270742 annotated assembly	Rhizobium miluonense	FMAH01	DOE - JOINT GENOME INSTITUTE	Scaffold	assembly from type material	2017-07-29	166	108126	SAMN04487813	HAMBI 2971	cell culture	refseq	GCF_900094545.1	Rhizobium_miluonense_HAMBI_2971
IMG-taxon 2615840698 annotated assembly	Rhizobium multihospitium	FMAG01	DOE - JOINT GENOME INSTITUTE	Scaffold	assembly from type material	2017-07-29	165	632609	SAMN04487814	HAMBI 2975	cell culture	refseq	GCF_900094585.1	Rhizobium_multihospitium_HAMBI_2975
IMG-taxon 2615840624 annotated assembly	Rhizobium aethiopicum	FMAJ01	DOE - JOINT GENOME INSTITUTE	Scaffold	assembly from type material	2017-07-29	187	391165	SAMN04487815	HBR26	cell culture	refseq	GCF_900094625.1	Rhizobium_aethiopicum_HBR26
IMG-taxon 2596583570 annotated assembly	Rhizobium mongolense	FMTM01	DOE - JOINT GENOME INSTITUTE	Scaffold	assembly from type material	2017-07-29	263	449193	SAMN02927900	CGMCC 1.3401	cell culture	refseq	GCF_900099775.1	Rhizobium_mongolense_CGMCC_1.3401
IMG-taxon 2671180023 annotated assembly	Rhizobium tibeticum	FOCV01	DOE - JOINT GENOME INSTITUTE	Scaffold	assembly from type material	2017-07-29	122	152500	SAMN05216228	CGMCC 1.7071	cell culture	refseq	GCF_900110205.1	Rhizobium_tibeticum_CGMCC_1.7071
Tibet	Rhizobium tibeticum	FNXB01	CEBITEC	Contig	assembly from type material	2016-12-17	100	153141	SAMEA4501419	CCBAU85039	cell culture	refseq	GCF_900108425.1	Rhizobium_tibeticum_CCBAU85039
ASM193904v1	Rhizobium oryziradicis	MKIM01	Chinese Academy of Agricultural Sciences	Scaffold	assembly from type material	43040	60	444796	SAMN05829247	N19	cell culture	refseq	GCF_001939045.1	Rhizobium_oryziradicis_N19	Allorhizobium sp N19
IMG-taxon 2615840609 annotated assembly	Rhizobium hainanense	FMAC01	DOE - JOINT GENOME INSTITUTE	Scaffold	assembly from type material	2017-01-16	181	569803	SAMN04487811	CCBAU 57015	cell culture	refseq	GCF_900094555.1	Rhizobium_hainanense_CCBAU_57015
ASM200816v1	Rhizobium laguerreae	MRDM01	Northeast institute of Geography and Agroecology, Chinese Academy of Sciences	Contig	assembly from type material	42769	60	515701	SAMN06094799	FB206	cell culture	refseq	GCF_002008165.1	Rhizobium_laguerreae_FB206
ASM200836v1	Rhizobium leguminosarum	MRDL01	Northeast institute of Geography and Agroecology, Chinese Academy of Sciences	Contig	assembly from type material	42769	60	432378	SAMN06094796	USDA 2370	cell culture	refseq	GCF_002008365.1	Rhizobium_leguminosarum_USDA_2370
ASM220418v1	Rhizobium esperanzae	MXPU01	Embrapa	Contig	assembly from type material	2017-06-24	29	239649	SAMN06555453	CNPSo 668	cell culture	refseq	GCF_002204185.1	Rhizobium_esperanzae_CNPSo_668
IMG-taxon 2740891857 annotated assembly	Rhizobium subbaraonis	OBQD01	DOE - JOINT GENOME INSTITUTE	Scaffold	assembly from type material	43079	153	255847	SAMN05892877	JC85	cell culture	refseq	GCF_900220975.1	Rhizobium_subbaraonis_JC85
ASM253185v1	Rhizobium hidalgonense	NWSY01	Northwest A&F University	Contig	assembly from type material	2017-10-16	145	181699	SAMN07627168	FH14	cell culture	refseq	GCF_002531855.1	Rhizobium_hidalgonense_FH14
ASM253193v1	Rhizobium chutanense	NWSV01	Northwest A&F University	Contig	assembly from type material	2017-10-16	149	230095	SAMN07627103	C5	cell culture	refseq	GCF_002531935.1	Rhizobium_chutanense_C5
ASM291452v1	Rhizobium hidalgonense	LODW01	Instituo Politecnico Nacional	Contig	assembly from type material	43253	116	181699	SAMN04302100	FH14	cell culture	refseq	GCF_002914525.1	Rhizobium_hidalgonense_FH14_ASM291452v1
ASM305838v1	Rhizobium leguminosarum	QBLB01	UPM	Contig	assembly from type material	2018-04-26	50	413138	SAMN08929321	USDA 2370	cell culture	refseq	GCF_003058385.1	Rhizobium_leguminosarum_USDA_2370_ASM305838v1
ASM312232v1	Rhizobium album	QFBC01	Nanjing Agricultural University	Contig	assembly from type material	2018-05-23	12	302817	SAMN09039335	NS-104	cell culture	refseq	GCF_003122325.1	Rhizobium_album_NS-104
ASM320519v1	Rhizobium wuzhouense	QJRY01	South China Agricultural University	Contig	assembly from type material	2018-06-16	277.4	493163	SAMN09298572	W44	cell culture	refseq	GCF_003205195.1	Rhizobium_wuzhouense_W44
ASM324058v1	Rhizobium tubonense	PCDP01	Julius Kuehn-Institut, Federal Research Centre for Cultivated Plants (JKI), EP	Contig	assembly from type material	2018-06-20	131.8	177535	SAMN07689693	CCBAU 85046	cell culture	refseq	GCF_003240585.1	Rhizobium_tubonense_CCBAU_85046
ASM342568v1	Rhizobium terrae	QJKM01	Nanjing Agricultural University	Scaffold	assembly from type material	43140	100	339124	SAMN09291313	NAU-18	cell culture	refseq	GCF_003425685.1	Rhizobium_terrae_NAU-18
ASM362775v1	Rhizobium jaguaris	-	Center for Genomic Sciences	Complete Genome	assembly from type material	43414	278	4575315	SAMN10118526	CCGE525	cell culture	genbank	GCA_003627755.1	Rhizobium_jaguaris_CCGE525
ASM393865v1	Rhizobium pisi	RJJT01	North West Agriculture and Forestry University	Contig	assembly from type material	2018-12-19	152	283356	SAMN10387321	DSM 30132	cell culture	refseq	GCF_003938655.1	Rhizobium_pisi_DSM_30132
ASM393902v1	Rhizobium sophoriradicis	RQIH01	North West Agriculture and Forestry University	Contig	assembly from type material	2018-12-19	170	297932	SAMN10390643	CCBAU 03470	cell culture	refseq	GCF_003939025.1	Rhizobium_sophoriradicis_CCBAU_03470
ASM398514v1	Rhizobium anhuiense	RIBW01	North West Agriculture and Forestry University	Scaffold	assembly from type material	43709	134	258160	SAMN10370526	CCBAU 23252	cell culture	refseq	GCF_003985145.1	Rhizobium_anhuiense_CCBAU_23252
ASM398513v1	Rhizobium fabae	RJJU01	North West Agriculture and Forestry University	Scaffold	assembly from type material	43497	162	379018	SAMN10386394	CCBAU 33202	cell culture	refseq	GCF_003985135.1	Rhizobium_fabae_CCBAU_33202
ASM398512v1	Rhizobium phaseoli	RJJV01	North West Agriculture and Forestry University	Scaffold	assembly from type material	43525	152	270414	SAMN10387098	ATCC 14482	cell culture	refseq	GCF_003985125.1	Rhizobium_phaseoli_ATCC_14482
ASM398515v1	Rhizobium vallis	RJTH01	North West Agriculture and Forestry University	Scaffold	assembly from type material	43525	140	440881	SAMN10390720	CCBAU 65647	cell culture	refseq	GCF_003985155.1	Rhizobium_vallis_CCBAU_65647
ASM435802v1	Rhizobium deserti	SMTL01	Chinese Academy of Forestry	Contig	assembly from type material	2019-03-22	100	1157938	SAMN11109654	SPY-1	cell culture	refseq	GCF_004358025.1	Rhizobium_deserti_SPY-1
ASM491213v1	Rhizobium rosettiformans	STGU01	Beijing Academy of Agriculture and Forestry Science	Contig	assembly from type material	2019-04-29	200	288344	SAMN11458655	W3	cell culture	refseq	GCF_004912135.1	Rhizobium_rosettiformans_W3
ASM491214v1	Rhizobium rhizophilum	STGT01	Beijing Academy of Agriculture and Forestry Science	Contig	assembly from type material	2019-04-29	200	971448	SAMN11458302	7209-2	cell culture	refseq	GCF_004912145.1	Rhizobium_rhizophilum_7209-2
ASM633514v1	Rhizobium smilacinae	VDMN01	Chinese Academy of Forestry	Contig	assembly from type material	2019-06-22	100	864686	SAMN11959953	PTYR-5	cell culture	refseq	GCF_006335145.1	Rhizobium_smilacinae_PTYR-5
LPU83	Rhizobium favelukesii	CBYB01	CEBITEC	Chromosome	assembly from type material	2021-02-18	50	4195305	SAMEA3138925	LPU83	cell culture	refseq	GCF_000577275.2	Rhizobium_favelukesii_LPU83
ASM644368v1	Rhizobium glycinendophyticum	VFYP01	guangdong institute of microbiology	Contig	assembly from type material	2019-06-28	206	2995531	SAMN12058266	CL12	cell culture	refseq	GCF_006443685.1	Rhizobium_glycinendophyticum_CL12
ASM782750v1	Rhizobium mongolense	VISO01	DOE Joint Genome Institute	Contig	assembly from type material	43654	62.4	4253754	SAMN05421918	USDA 1844	cell culture	refseq	GCF_007827505.1	Rhizobium_mongolense_USDA_1844_ASM782750v1
ASM917630v1	Rhizobium dioscoreae	BLAJ01	NODAI Culture Collection Center, Tokyo University of Agriculture	Contig	assembly from type material	2019-10-20	110	1104264	SAMD00190241	S-93	cell culture	refseq	GCF_009176305.1	Rhizobium_dioscoreae_S-93
ASM1066914v1	Rhizobium oryzihabitans	-	Chinese Academy of Agricultural Sciences	Complete Genome	assembly from type material	43864	150	3195345	SAMN14048699	M15	cell culture	genbank	GCA_010669145.1	Rhizobium_oryzihabitans_M15	Agrobacterium oryzihabitans M15
ASM1104515v1	Rhizobium daejeonense	JAAKZH01	Beijing Academy of Agriculture and Forestry Science	Contig	assembly from type material	43893	200	726499	SAMN14167780	CCBAU10050	cell culture	refseq	GCF_011045155.1	Rhizobium_daejeonense_CCBAU10050
ASM1104689v1	Rhizobium rhizoryzae	-	Kyungpook National University	Complete Genome	assembly from type material	44046	524	3375736	SAMN14167853	DSM 29514	cell culture	genbank	GCA_011046895.1	Rhizobium_rhizoryzae_DSM_29514
ASM1131936v1	Rhizobium flavescens	WXZP01	Nanjing Agricultural University	Scaffold	assembly from type material	2020-03-22	100	23095	SAMN13761670	FML-4	cell culture	refseq	GCF_011319365.1	Rhizobium_flavescens_FML-4
ASM1234911v1	Rhizobium ruizarguesonis	PQIG01	Universidad Politecnica de Madrid	Scaffold	assembly from type material	2020-04-20	30	122401	SAMN08443686	UPM1133	cell culture	refseq	GCF_012349115.1	Rhizobium_ruizarguesonis_UPM1133
ASM1292735v1	Rhizobium terricola	JABBGK01	Kyonggi University	Scaffold	assembly from type material	43987	254	862550	SAMN14642770	S-51	cell culture	refseq	GCF_012927355.1	Rhizobium_terricola_S-51
ASM1308751v1	Rhizobium sophorae	JABFCN01	WFCC-MRCEN World Data Centre for Microoganisms(WDCM)	Scaffold	assembly from type material	2020-05-20	54	272779	SAMN14341971	CCBAU 03386	cell culture	refseq	GCF_013087515.1	Rhizobium_sophorae_CCBAU_03386
ASM1308760v1	Rhizobium indigoferae	JABFCO01	WFCC-MRCEN World Data Centre for Microoganisms(WDCM)	Scaffold	assembly from type material	2020-10-28	101	304730	SAMN14341972	CCBAU 71042	cell culture	refseq	GCF_013087605.1	Rhizobium_indigoferae_CCBAU_71042
ASM1308762v1	Rhizobium changzhiense	JABFCQ01	WFCC-MRCEN World Data Centre for Microoganisms(WDCM)	Scaffold	assembly from type material	2020-05-25	108	1056137	SAMN14341976	WYCCWR 11279	cell culture	refseq	GCF_013087625.1	Rhizobium_changzhiense_WYCCWR_11279
ASM586230v2	Rhizobium indicum	-	National Centre for Cell Science	Complete Genome	assembly from type material	44141	91	5030384	SAMN11792776	JKLM 12A2	cell culture	genbank	GCA_005862305.2	Rhizobium_indicum_JKLM_12A2
ASM1337844v1	Rhizobium rhizolycopersici	JABXYK01	Chinese Academy of Agricultural Sciences	Contig	assembly from type material	43928	100	314294	SAMN15323089	DBTS2	cell culture	refseq	GCF_013378445.1	Rhizobium_rhizolycopersici_DBTS2
ASM1413856v1	Rhizobium leguminosarum	JACJHV01	DOE Joint Genome Institute	Scaffold	assembly from synonym type material	2020-08-13	199	481052	SAMN14908394	DSM 30141	cell culture	refseq	GCF_014138565.1	Rhizobium_leguminosarum_DSM_30141
ASM1419244v1	Rhizobium laguerreae	JACHXX01	DOE Joint Genome Institute	Scaffold	assembly from type material	2020-08-17	205	454280	SAMN12025119	CECT 8280	cell culture	refseq	GCF_014192445.1	Rhizobium_laguerreae_CECT_8280
ASM1419623v1	Rhizobium fabae	JACIDG01	DOE Joint Genome Institute	Scaffold	assembly from type material	2020-08-17	208	335903	SAMN13173240	DSM 19331	cell culture	refseq	GCF_014196235.1	Rhizobium_fabae_DSM_19331
ASM1419650v1	Rhizobium metallidurans	JACIDW01	DOE Joint Genome Institute	Scaffold	assembly from type material	2020-08-17	289	210483	SAMN13172625	DSM 26575	cell culture	refseq	GCF_014196505.1	Rhizobium_metallidurans_DSM_26575
ASM1419651v1	Rhizobium skierniewicense	JACIDV01	DOE Joint Genome Institute	Contig	assembly from type material	2020-08-17	312	348058	SAMN13173413	DSM 26438	cell culture	refseq	GCF_014196515.1	Rhizobium_skierniewicense_DSM_26438
ASM1419660v1	Rhizobium rhizoryzae	JACIEC01	DOE Joint Genome Institute	Scaffold	assembly from type material	2020-08-17	298	457266	SAMN13173052	DSM 29514	cell culture	refseq	GCF_014196605.1	Rhizobium_rhizoryzae_DSM_29514_ASM1419660v1
ASM1420135v1	Rhizobium wenxiniae	JACHEG01	DOE Joint Genome Institute	Scaffold	assembly from type material	2020-08-17	223	1559177	SAMN14908366	DSM 100734	cell culture	refseq	GCF_014201355.1	Rhizobium_wenxiniae_DSM_100734
ASM1420212v1	Rhizobium leguminosarum	JACHFX01	DOE Joint Genome Institute	Scaffold	assembly from type material	2020-08-17	191	413074	SAMN14908295	DSM 106839	cell culture	refseq	GCF_014202125.1	Rhizobium_leguminosarum_DSM_106839
ASM1420217v1	Rhizobium rosettiformans	JACHGA01	DOE Joint Genome Institute	Scaffold	assembly from type material	2020-08-17	256	288606	SAMN14908434	DSM 26376	cell culture	refseq	GCF_014202175.1	Rhizobium_rosettiformans_DSM_26376
ASM1428087v1	Rhizobium daejeonense	JACLAL01	Nanjing Agricultural University	Scaffold	assembly from type material	2020-08-25	134	527523	SAMN15685325	L61	cell culture	refseq	GCF_014280875.1	Rhizobium_daejeonense_L61
ASM1463818v1	Rhizobium anhuiense	BMFI01	WFCC-MIRCEN World Data Centre for Microorganisms (WDCM)	Scaffold	assembly from type material	2020-09-20	97	320724	SAMD00244951	CGMCC 1.12621	cell culture	refseq	GCF_014638185.1	Rhizobium_anhuiense_CGMCC_1.12621
ASM1464151v1	Rhizobium wenxiniae	BMHW01	WFCC-MIRCEN World Data Centre for Microorganisms (WDCM)	Scaffold	assembly from type material	2020-09-20	149	318865	SAMD00245030	CGMCC 1.15279	cell culture	refseq	GCF_014641515.1	Rhizobium_wenxiniae_CGMCC_1.15279
ASM1472721v1	Rhizobium leucaenae	LNCJ01	LNCC	Contig	assembly from type material	2020-09-27	251	296137	SAMN04231515	CFN 299	cell culture	refseq	GCF_014727215.1	Rhizobium_leucaenae_CFN_299
ASM1487394v1	Rhizobium viscosum	JADBEC01	DOE Joint Genome Institute	Contig	assembly from type material	44114	136	4237330	SAMN15739943	DSM 7307	cell culture	refseq	GCF_014873945.1	Rhizobium_viscosum_DSM_7307
ASM1672292v1	Rhizobium setariae	JAEQNC01	Dongguk University	Scaffold	assembly from type material	2021-01-22	151	398554	SAMN17224792	KVB221	cell culture	refseq	GCF_016722925.1	Rhizobium_setariae_KVB221
ASM1735213v1	Rhizobium lentis	-	ZHEJIANG UNIVERSITY	Complete Genome	assembly from type material	2021-03-15	1000	4527163	SAMN18139228	BLR27	cell culture	genbank	GCA_017352135.1	Rhizobium_lentis_BLR27
ASM1735722v1	Rhizobium binae	-	UNIVERSITY OF CALIFORNIA DAVIS	Complete Genome	assembly from type material	2021-03-18	300	4517603	SAMN18219163	BLR195	cell culture	genbank	GCA_017357225.1	Rhizobium_binae_BLR195
ASM1735724v1	Rhizobium bangladeshense	-	UNIVERSITY OF CALIFORNIA DAVIS	Complete Genome	assembly from type material	2021-03-18	300	4365990	SAMN18219174	BLR175	cell culture	genbank	GCA_017357245.1	Rhizobium_bangladeshense_BLR175
ASM1787309v1	Rhizobium halophytocola	JAGGJU01	DOE Joint Genome Institute	Contig	assembly from type material	44473	225	331008	SAMN18247054	DSM 21600	cell culture	refseq	GCF_017873095.1	Rhizobium_halophytocola_DSM_21600
ASM1787313v1	Rhizobium herbae	JAGGJV01	DOE Joint Genome Institute	Contig	assembly from type material	44473	245	509968	SAMN18247418	DSM 26427	cell culture	refseq	GCF_017873135.1	Rhizobium_herbae_DSM_26427
ASM1943094v1	Rhizobium populisoli	JAHYCB01	Beijing Forestry University	Scaffold	assembly from type material	44235	291	643675	SAMN20209572	XQZ8	cell culture	refseq	GCF_019430945.1	Rhizobium_populisoli_XQZ8
ASM1968421v1	Rhizobium bangladeshense	JABDXG01	UNIVERSITY OF CALIFORNIA DAVIS	Contig	assembly from type material	2021-08-21	149479	4365990	SAMN14686358	BLR175	cell culture	refseq	GCF_019684215.1	Rhizobium_bangladeshense_BLR175_ASM1968421v1
ASM1968445v1	Rhizobium binae	JABDXP01	UNIVERSITY OF CALIFORNIA DAVIS	Contig	assembly from type material	2021-08-21	204861	4518024	SAMN14686404	BLR195	cell culture	refseq	GCF_019684455.1	Rhizobium_binae_BLR195_ASM1968445v1
ASM1968471v1	Rhizobium lentis	JABDYH01	UNIVERSITY OF CALIFORNIA DAVIS	Scaffold	assembly from type material	2021-08-21	201.51	510691	SAMN14687639	BLR27	cell culture	refseq	GCF_019684715.1	Rhizobium_lentis_BLR27_ASM1968471v1
ASM1979343v1	Rhizobium redzepovicii	JAILYH01	CSIC	Contig	assembly from type material	2021-08-30	60	303501	SAMN20700946	18T	cell culture	refseq	GCF_019793435.1	Rhizobium_redzepovicii_18T
ASM1979346v1	Rhizobium croatiense	JAILYJ01	CSIC	Contig	assembly from type material	2021-08-30	69	284628	SAMN20700944	13T	cell culture	refseq	GCF_019793465.1	Rhizobium_croatiense_13T
ASM2116845v1	Rhizobium quercicola	JAJOZR01	Research Institute of Forest Ecology Environment and Protection	Contig	assembly from type material	2021-12-15	150	330360	SAMN23555605	DKSPLA3	cell culture	refseq	GCF_021168455.1	Rhizobium_quercicola_DKSPLA3
ASM2155515v1	Rhizobium alarense	JAKGBU01	College of Life Sciences	Scaffold	assembly from type material	2022-01-26	200	30079	SAMN24424999	TRM95111	cell culture	refseq	GCF_021555155.1	Rhizobium_alarense_TRM95111
ASM2375766v1	Rhizobium skierniewicense	RXPG01	ISBM	Scaffold	assembly from type material	2022-06-19	111	293926	SAMN10606665	Ch11	cell culture	refseq	GCF_023757665.1	Rhizobium_skierniewicense_Ch11
ASM2594162v1	Rhizobium acaciae	JAPCZO01	Ottawa Research and Development Center	Contig	assembly from type material	44603	1213	247715	SAMN31408471	1AS11	cell culture	refseq	GCF_025941625.1	Rhizobium_acaciae_1AS11
ASM2922388v1	Rhizobium gei	-	Hunan Agricultural University	Complete Genome	assembly from type material	2023-03-17	413.7	4376141	SAMN33549505	ZFJT.2T	cell culture	genbank	GCA_029223885.1	Rhizobium_gei_ZFJT.2T
ASM324056v2	Rhizobium tumorigenes	-	Julius Kuehn-Institut, Federal Research Centre for Cultivated Plants (JKI), EP	Complete Genome	assembly from type material	2023-04-22	329	3664408	SAMN07689692	1078	cell culture	genbank	GCA_003240565.2	Rhizobium_tumorigenes_1078
ASM700032v2	Rhizobium rhododendri	-	Julius Kuehn-Institut, Federal Research Centre for Cultivated Plants (JKI), EP	Complete Genome	assembly from type material	2023-04-22	209	3709686	SAMN10724087	rho-6.2	cell culture	genbank	GCA_007000325.2	Rhizobium_rhododendri_rho-6.2
ASM3016059v1	Rhizobium indigoferae	BSOQ01	Institution of Microbiology, Chinese Academy of Science(WDCM)	Scaffold	assembly from type material	45022	65	364412	SAMD00238708	NBRC 100398	cell culture	refseq	GCF_030160595.1	Rhizobium_indigoferae_NBRC_100398
ASM3027270v1	Rhizobium mayense	JARFYM01	Empresa Brasileira de Pesquisa Agropecuaria	Contig	assembly from type material	2023-06-18	140	156426	SAMN33553147	CCGE526	cell culture	refseq	GCF_030272705.1	Rhizobium_mayense_CCGE526
ASM3027269v1	Rhizobium calliandrae	JARFYN01	Empresa Brasileira de Pesquisa Agropecuaria	Scaffold	assembly from type material	2023-06-18	143	97471	SAMN33553174	CCGE524	cell culture	refseq	GCF_030272695.1	Rhizobium_calliandrae_CCGE524
ASM3055187v1	Rhizobium alvei	JAUOZU01	College of Life Science and Technology	Contig	assembly from type material	44965	200	239619	SAMN36678051	TNR-22	cell culture	refseq	GCF_030551875.1	Rhizobium_alvei_TNR-22
ASM1626v1	Rhizobium rhizogenes	-	Agrobacterium consortium	Complete Genome	-	45024	-	4005130	SAMN02602977	K84	cell culture	genbank	GCA_000016265.1	Rhizobium_rhizogenes_K84
ASM69609v1	Rhizobium rhizogenes	BAYX01	National Institute of Technology and Evaluation	Contig	assembly from type material	42249	92	475718	SAMD00016801	NBRC 13257	cell culture	refseq	GCF_000696095.1	Rhizobium_rhizogenes_NBRC_13257
ASM79971v1	Rhizobium rhizogenes	JUHG01	DOE Joint Genome Institute	Contig	-	2015-06-17	-	551963	SAMN02787122	OV677	cell culture	refseq	GCF_000799715.1	Rhizobium_rhizogenes_OV677
Draft genome assembly of Agrobacterium rhizogenes ATCC15834	Rhizobium rhizogenes	JFZP01	UC Davis	Contig	-	2015-10-31	350	1468096	SAMN02687897	ATCC 15834	cell culture	refseq	GCF_000705135.2	Rhizobium_rhizogenes_ATCC_15834
ASM164953v1	Rhizobium rhizogenes	LYBK01	WRRC-USDA-ARS	Chromosome	-	2023-09-15	170	3003247	SAMN05006657	NCPPB2659	cell culture	refseq	GCF_001649535.1	Rhizobium_rhizogenes_NCPPB2659	Agrobacterium shirazense NCPPB2659
ASM307525v1	Rhizobium rhizogenes	QDFR01	MR DNA	Contig	-	2023-09-15	100	656218	SAMN08963286	TPD7009	cell culture	refseq	GCF_003075255.1	Rhizobium_rhizogenes_TPD7009
ASM200520v3	Rhizobium rhizogenes	-	Hangzhou Normal University	Complete Genome	-	2023-09-15	-	3003350	SAMN06314224	K599 (NCPPB2659)	cell culture	genbank	GCA_002005205.3	Rhizobium_rhizogenes_K599_NCPPB2659	Agrobacterium shirazense K599 NCPPB2659
ASM680208v1	Rhizobium rhizogenes	VCBD01	Institute for Agricultural and Fisheries and Food Research (ILVO)	Contig	-	2019-07-17	261	524562	SAMN11783991	ATCC 15834	cell culture	refseq	GCF_006802085.1	Rhizobium_rhizogenes_ATCC_15834_ASM680208v1
ASM700277v1	Rhizobium rhizogenes	SGOB01	Institute for Agricultural and Fisheries and Food Research (ILVO)	Contig	-	2023-09-15	310	774212	SAMN10888987	B 4.1	cell culture	refseq	GCF_007002775.1	Rhizobium_rhizogenes_B_4.1	Agrobacterium fabacearum B 4.1
ASM700274v1	Rhizobium rhizogenes	SGNY01	Institute for Agricultural and Fisheries and Food Research (ILVO)	Contig	-	45268	120	539435	SAMN10888990	GBBC3284	cell culture	refseq	GCF_007002745.1	Rhizobium_rhizogenes_GBBC3284	Agrobacterium cucumberis GBBC3284
ASM700278v1	Rhizobium rhizogenes	SGOC01	Institute for Agricultural and Fisheries and Food Research (ILVO)	Contig	-	2019-07-18	245	525203	SAMN10888986	A 1.2.5	cell culture	refseq	GCF_007002785.1	Rhizobium_rhizogenes_A_1.2.5
ASM700279v1	Rhizobium rhizogenes	SGOA01	Institute for Agricultural and Fisheries and Food Research (ILVO)	Contig	-	2019-07-18	269	421144	SAMN10888988	LMG63	cell culture	refseq	GCF_007002795.1	Rhizobium_rhizogenes_LMG63
ASM700295v1	Rhizobium rhizogenes	SGOF01	Institute for Agricultural and Fisheries and Food Research (ILVO)	Contig	-	2019-07-18	287	504600	SAMN10888983	LMG152	cell culture	refseq	GCF_007002955.1	Rhizobium_rhizogenes_LMG152
ASM700298v1	Rhizobium rhizogenes	SGOG01	Institute for Agricultural and Fisheries and Food Research (ILVO)	Contig	assembly from type material	2019-07-18	204	423091	SAMN10888982	LMG150	cell culture	refseq	GCF_007002985.1	Rhizobium_rhizogenes_LMG150
ASM700299v1	Rhizobium rhizogenes	SGOI01	Institute for Agricultural and Fisheries and Food Research (ILVO)	Contig	-	2019-07-18	248	423091	SAMN10888980	LMG149	cell culture	refseq	GCF_007002995.1	Rhizobium_rhizogenes_LMG149
ASM850193v1	Rhizobium rhizogenes	QRFF01	The New Zealand Institute for Plant and Food Research Ltd	Scaffold	-	2023-09-15	20	483873	SAMN09758769	SBV_302_78_2	cell culture	refseq	GCF_008501935.1	Rhizobium_rhizogenes_SBV_302_78_2	Agrobacterium burrii SBV 302 78 2
ASM949850v1	Rhizobium rhizogenes	QSNS01	The New Zealand Institute for Plant and Food Research Ltd	Scaffold	-	43688	20	441556	SAMN09762214	ICMP 4617	cell culture	refseq	GCF_009498505.1	Rhizobium_rhizogenes_ICMP_4617
ASM1332095v1	Rhizobium rhizogenes	JAAMCQ01	Oregon State University	Contig	-	44171	74	589795	SAMN14165518	Z4/95	cell culture	refseq	GCF_013320955.1	Rhizobium_rhizogenes_Z4_95
ASM1332096v1	Rhizobium rhizogenes	JAAMCR01	Oregon State University	Contig	-	44171	93	883846	SAMN14165521	Y79/96	cell culture	refseq	GCF_013320965.1	Rhizobium_rhizogenes_Y79_96
ASM1332100v1	Rhizobium rhizogenes	JAAMCV01	Oregon State University	Scaffold	-	44171	100	721949	SAMN14165443	U167/95	cell culture	refseq	GCF_013321005.1	Rhizobium_rhizogenes_U167_95
ASM1332104v1	Rhizobium rhizogenes	JAAMCS01	Oregon State University	Contig	-	44171	85	538100	SAMN14165532	X1/95	cell culture	refseq	GCF_013321045.1	Rhizobium_rhizogenes_X1_95
ASM1332107v1	Rhizobium rhizogenes	JAAMCW01	Oregon State University	Scaffold	-	44171	73	524630	SAMN14165522	T5/73	cell culture	refseq	GCF_013321075.1	Rhizobium_rhizogenes_T5_73
ASM1332109v1	Rhizobium rhizogenes	JAAMCX01	Oregon State University	Contig	-	44171	78	979631	SAMN14165487	T155/95	cell culture	refseq	GCF_013321095.1	Rhizobium_rhizogenes_T155_95
ASM1332110v1	Rhizobium rhizogenes	JAAMCY01	Oregon State University	Scaffold	-	44171	66	467121	SAMN14165493	S32/96	cell culture	refseq	GCF_013321105.1	Rhizobium_rhizogenes_S32_96
ASM1332114v1	Rhizobium rhizogenes	JAAMCZ01	Oregon State University	Contig	-	44171	47	552337	SAMN14165466	RO 2.2	cell culture	refseq	GCF_013321145.1	Rhizobium_rhizogenes_RO_2.2
ASM1332125v1	Rhizobium rhizogenes	JAAMDI01	Oregon State University	Contig	-	44171	11	389749	SAMN14165559	NCIB 8196	cell culture	refseq	GCF_013321255.1	Rhizobium_rhizogenes_NCIB_8196
ASM1332127v1	Rhizobium rhizogenes	JAAMDH01	Oregon State University	Contig	-	44171	69	902691	SAMN14165545	P1/75	cell culture	refseq	GCF_013321275.1	Rhizobium_rhizogenes_P1_75
ASM1332136v1	Rhizobium rhizogenes	JAAMDM01	Oregon State University	Scaffold	-	44171	43	554720	SAMN14165456	L20/94	cell culture	refseq	GCF_013321365.1	Rhizobium_rhizogenes_L20_94
ASM1332135v1	Rhizobium rhizogenes	JAAMDN01	Oregon State University	Contig	-	44171	92	567994	SAMN14165533	K95/95	cell culture	refseq	GCF_013321355.1	Rhizobium_rhizogenes_K95_95
ASM1332137v1	Rhizobium rhizogenes	JAAMDP01	Oregon State University	Scaffold	-	44171	87	503111	SAMN14165512	K27	cell culture	refseq	GCF_013321375.1	Rhizobium_rhizogenes_K27
ASM1332141v1	Rhizobium rhizogenes	JAAMDQ01	Oregon State University	Scaffold	-	44171	79	466743	SAMN14165514	J5a/93	cell culture	refseq	GCF_013321415.1	Rhizobium_rhizogenes_J5a_93
ASM1332145v1	Rhizobium rhizogenes	JAAMDS01	Oregon State University	Contig	-	44171	79	534640	SAMN14165540	I2/75	cell culture	refseq	GCF_013321455.1	Rhizobium_rhizogenes_I2_75
ASM1332148v1	Rhizobium rhizogenes	JAAMDR01	Oregon State University	Scaffold	-	44171	29	606903	SAMN14165431	J10B/93	cell culture	refseq	GCF_013321485.1	Rhizobium_rhizogenes_J10B_93
ASM1332149v1	Rhizobium rhizogenes	JAAMDT01	Oregon State University	Contig	-	44171	44	412623	SAMN14165424	H16/79	cell culture	refseq	GCF_013321495.1	Rhizobium_rhizogenes_H16_79
ASM1332155v1	Rhizobium rhizogenes	JAAMDG01	Oregon State University	Contig	-	44171	94	529371	SAMN14165524	P23/94	cell culture	refseq	GCF_013321555.1	Rhizobium_rhizogenes_P23_94
ASM1332165v1	Rhizobium rhizogenes	JAAMDZ01	Oregon State University	Scaffold	-	44171	45	550090	SAMN14165438	D108/85	cell culture	refseq	GCF_013321655.1	Rhizobium_rhizogenes_D108_85
ASM1332166v1	Rhizobium rhizogenes	JAAMEA01	Oregon State University	Scaffold	-	44171	23	660511	SAMN14165451	D100/85	cell culture	refseq	GCF_013321665.1	Rhizobium_rhizogenes_D100_85
ASM1332173v1	Rhizobium rhizogenes	JAAMEE01	Oregon State University	Contig	-	44171	47	509081	SAMN14165490	CM80/95	cell culture	refseq	GCF_013321735.1	Rhizobium_rhizogenes_CM80_95
ASM1332177v1	Rhizobium rhizogenes	JAAMEF01	Oregon State University	Contig	-	44171	63	509081	SAMN14165429	CM79/95	cell culture	refseq	GCF_013321775.1	Rhizobium_rhizogenes_CM79_95
ASM1332178v1	Rhizobium rhizogenes	JAAMEG01	Oregon State University	Contig	-	44171	74	1627496	SAMN14165470	CM65/95	cell culture	refseq	GCF_013321785.1	Rhizobium_rhizogenes_CM65_95
ASM1332180v1	Rhizobium rhizogenes	JAAMEH01	Oregon State University	Contig	-	44171	120	737199	SAMN14165425	CG101/95	cell culture	refseq	GCF_013321805.1	Rhizobium_rhizogenes_CG101_95
ASM1332183v1	Rhizobium rhizogenes	JAAMEI01	Oregon State University	Contig	-	44171	63	556562	SAMN14165492	CA84/95	cell culture	refseq	GCF_013321835.1	Rhizobium_rhizogenes_CA84_95
ASM1332186v1	Rhizobium rhizogenes	JAAMEM01	Oregon State University	Contig	-	44171	75	570033	SAMN14165526	B147/94	cell culture	refseq	GCF_013321865.1	Rhizobium_rhizogenes_B147_94
ASM1332187v1	Rhizobium rhizogenes	JAAMEK01	Oregon State University	Scaffold	-	44171	78	477595	SAMN14165547	B49C/83	cell culture	refseq	GCF_013321875.1	Rhizobium_rhizogenes_B49C_83
ASM1332185v1	Rhizobium rhizogenes	JAAMEJ01	Oregon State University	Scaffold	-	44171	55	892609	SAMN14165495	C16/80	cell culture	refseq	GCF_013321855.1	Rhizobium_rhizogenes_C16_80
ASM1332195v1	Rhizobium rhizogenes	JAAMEO01	Oregon State University	Contig	-	44171	60	524532	SAMN14165497	ATCC 15834	cell culture	refseq	GCF_013321955.1	Rhizobium_rhizogenes_ATCC_15834_ASM1332195v1
ASM1332201v1	Rhizobium rhizogenes	JAAMES01	Oregon State University	Scaffold	-	44171	84	513498	SAMN14165520	AP82/95	cell culture	refseq	GCF_013322015.1	Rhizobium_rhizogenes_AP82_95
ASM1332202v1	Rhizobium rhizogenes	JAAMEQ01	Oregon State University	Contig	-	44171	72	476008	SAMN14165549	AR13K/71	cell culture	refseq	GCF_013322025.1	Rhizobium_rhizogenes_AR13K_71
ASM1332207v1	Rhizobium rhizogenes	JAAMEV01	Oregon State University	Contig	-	44171	71	476608	SAMN14165422	A4	cell culture	refseq	GCF_013322075.1	Rhizobium_rhizogenes_A4
K599_Annotation_hybrid_June20200624_updated	Rhizobium rhizogenes	CAICSX02	KU Leuven	Contig	-	2023-09-15	22	3003350	SAMEA6846256	Ag_rhizogenes_K599	cell culture	refseq	GCF_903772885.2	Rhizobium_rhizogenes_Ag_rhizogenes_K599	Agrobacterium shirazense K599
ASM1686459v1	Rhizobium rhizogenes	-	Institute of Biology Leiden	Complete Genome	-	44532	237	3958212	SAMN12779969	LBA9402	cell culture	genbank	GCA_016864595.1	Rhizobium_rhizogenes_LBA9402
ASM1758420v1	Rhizobium rhizogenes	-	Oregon State University	Complete Genome	-	2021-03-27	75	4026039	SAMN14165628	CA75/95	cell culture	genbank	GCA_017584205.1	Rhizobium_rhizogenes_CA75_95
ASM1813810v1	Rhizobium rhizogenes	-	Academia Sinica	Complete Genome	-	44535	366.8	4013078	SAMN18739337	A4	cell culture	genbank	GCA_018138105.1	Rhizobium_rhizogenes_A4_ASM1813810v1
ASM2662285v1	Rhizobium rhizogenes	JAOPKT01	INIA Rayentue	Contig	-	44724	100	246930	SAMN31017428	FIT62	cell culture	refseq	GCF_026622855.1	Rhizobium_rhizogenes_FIT62
ASM2745996v1	Rhizobium rhizogenes	JAPZAA01	KU Leuven	Contig	-	2023-09-15	67	379450	SAMN32316879	ST07.17.029	cell culture	refseq	GCF_027459965.1	Rhizobium_rhizogenes_ST07.17.029	Agrobacterium cucumeris ST07.17.029
ASM2745997v1	Rhizobium rhizogenes	JAPZAD01	KU Leuven	Contig	-	2023-09-15	55	448891	SAMN32316873	ST04.16.045	cell culture	refseq	GCF_027459975.1	Rhizobium_rhizogenes_ST04.16.045	Agrobacterium cucumeris ST04.16.045
ASM2746000v1	Rhizobium rhizogenes	JAPYZY01	KU Leuven	Contig	-	2023-09-15	46	388130	SAMN32316886	ST15.16.020	cell culture	refseq	GCF_027460005.1	Rhizobium_rhizogenes_ST15.16.020	Agrobacterium tomkonis ST15.16.020
ASM2746002v1	Rhizobium rhizogenes	JAPZAC01	KU Leuven	Contig	-	45268	54	389339	SAMN32316876	ST07.17.004	cell culture	refseq	GCF_027460025.1	Rhizobium_rhizogenes_ST07.17.004	Agrobacterium cucumeris ST07.17.004
ASM2746006v1	Rhizobium rhizogenes	JAPYZZ01	KU Leuven	Scaffold	-	2022-12-29	77	283333	SAMN32316884	ST15.13.057	cell culture	refseq	GCF_027460065.1	Rhizobium_rhizogenes_ST15.13.057	Agrobacterium sp. ST15.13.057
ASM2746008v1	Rhizobium rhizogenes	JAPZAB01	KU Leuven	Contig	-	2023-09-15	60	379739	SAMN32316877	ST07.17.018	cell culture	refseq	GCF_027460085.1	Rhizobium_rhizogenes_ST07.17.018	Agrobacterium cucumeris ST07.17.018
ASM2746010v1	Rhizobium rhizogenes	JAPYZX01	KU Leuven	Contig	-	2023-09-15	25	454845	SAMN32316891	NCPPB2659_PME_BIM	cell culture	refseq	GCF_027460105.1	Rhizobium_rhizogenes_NCPPB2659_PME_BIM	Agrobacterium shirazense NCPPB2659 PME BIM
ASM2922198v1	Rhizobium rhizogenes	JARGYQ01	KU Leuven	Contig	-	2023-09-15	37	374670	SAMN32316888	ST15.16.024	cell culture	refseq	GCF_029221985.1	Rhizobium_rhizogenes_ST15.16.024	Agrobacterium cucumeris ST15.16.024
ASM3007022v1	Rhizobium rhizogenes	JASJQI01	INIA Rayentue	Contig	-	2023-05-26	100	291719	SAMN35215980	FIT-61	cell culture	refseq	GCF_030070225.1	Rhizobium_rhizogenes_FIT-61
ASM69796v2	Ensifer adhaerens	-	University of Arizona	Complete Genome	assembly from type material	2016-06-21	75	4071185	SAMN02781308	Casida A	cell culture	genbank	GCA_000697965.2	Ensifer_adhaerens_Casida_A
ASM1328319v1	Ensifer adhaerens	JABEKT01	University of Firenze	Scaffold	assembly from synonym type material	44049	75	1143304	SAMN14518349	Lc04	cell culture	refseq	GCF_013283195.1	Ensifer_adhaerens_Lc04
ASM1787301v1	Ensifer adhaerens	JAGGJR01	DOE Joint Genome Institute	Contig	assembly from synonym type material	44473	200	519222	SAMN18245812	DSM 18131	cell culture	refseq	GCF_017873015.1	Ensifer_adhaerens_DSM_18131
	Agrobacterium sp. R-31762	Ga0496675	University of Ghent	Scaffold	assembly from type material					R-31762		IMG/M	Ga0496675	Agrobacterium_sp._R-31762	Agrobacterium divergens R-31762
