# Supplementary material for: Evaluation of sequence-based tools to gather more insight into the positioning of rhizogenic agrobacteria within the Agrobacterium tumefaciens species complex
Source: PLoS One. 2024 Nov 19;19(11):e0302954. doi: 10.1371/journal.pone.0302954 (PMC11575935; doi:10.1371/journal.pone.0302954)
Supplement: S3 Table — (XLSX) [file pone.0302954.s007.xlsx]

## Sheet: TableS3
Gene	Name	bp	Protein product	Locus tag
16S rRNA	16S ribosomal RNA (LYBK01000002.1_rrna_53)	1.491		A8L48_08340
recA	DNA recombination and repair protein	361	OAM66105.1
rpoB	DNA-directed RNA polymerase subunit beta	1.378	OAM63588.1
atpD	F0F1 ATP synthase subunit beta	484	OAM64219.1
gyrB	DNA gyrase subunit B	811	OAM64422.1
