# Supplementary material for: Evaluation of sequence-based tools to gather more insight into the positioning of rhizogenic agrobacteria within the Agrobacterium tumefaciens species complex
Source: PLoS One. 2024 Nov 19;19(11):e0302954. doi: 10.1371/journal.pone.0302954 (PMC11575935; doi:10.1371/journal.pone.0302954)
Supplement: S4 Table — (XLSX) [file pone.0302954.s008.xlsx]

## Sheet: TableS4
Strain	GC_content
Agrobacterium_bohemicum_R89-1	55.81
Agrobacterium_bohemicum_R90	56.23
Agrobacterium_burrii_Rnr	58.87
Agrobacterium_cavarae_RZME10	58.25
Agrobacterium_cucumeris_O132	59.09
Agrobacterium_deltaense_CNPSo_3391	59.91
Agrobacterium_deltaense_HU53	59.82
Agrobacterium_deltaense_NCPPB_1641	59.4
Agrobacterium_deltaense_RV3	59.53
Agrobacterium_deltaense_T3F4	59.81
Agrobacterium_deltaense_Zutra_3-1	59.71
Agrobacterium_fabacearum_15-1187-1-2a	58.38
Agrobacterium_fabacearum_A47a	58.36
Agrobacterium_fabacearum_AF1_95	58.39
Agrobacterium_fabacearum_Ach5	58.47
Agrobacterium_fabacearum_CFBP_5771	58.36
Agrobacterium_fabacearum_CG920	58.31
Agrobacterium_fabacearum_CNPSo_675	58.52
Agrobacterium_fabacearum_CPO_2.419	58.45
Agrobacterium_fabacearum_FPH-AT4	58.37
Agrobacterium_fabacearum_G3_79	58.39
Agrobacterium_fabacearum_H13-3	58.54
Agrobacterium_fabacearum_H25_79	58.43
Agrobacterium_fabacearum_K224	58.4
Agrobacterium_fabacearum_P4	58.45
Agrobacterium_fabacearum_TT111	58.32
Agrobacterium_fabrum_12D13	59.2
Agrobacterium_fabrum_12D13_ASM1332072v1	59.23
Agrobacterium_fabrum_1D132	58.98
Agrobacterium_fabrum_1D132_ASM1331841v1	58.98
Agrobacterium_fabrum_1D1416	58.96
Agrobacterium_fabrum_1D1478	59.06
Agrobacterium_fabrum_1D1487	59.04
Agrobacterium_fabrum_2788	58.93
Agrobacterium_fabrum_35_80	59.01
Agrobacterium_fabrum_A8196	58.99
Agrobacterium_fabrum_ARqua1	59.04
Agrobacterium_fabrum_ARqua1_ASM3034565v1	59.03
Agrobacterium_fabrum_Arqua	59.05
Agrobacterium_fabrum_BG5	59.16
Agrobacterium_fabrum_Bi05	59.17
Agrobacterium_fabrum_Bi46	59.17
Agrobacterium_fabrum_C58	59.04
Agrobacterium_fabrum_Di1525a	59.02
Agrobacterium_fabrum_EHA105	59.08
Agrobacterium_fabrum_GV2260	59.05
Agrobacterium_fabrum_GV3101__pMP90	59.15
Agrobacterium_fabrum_J-07	59.05
Agrobacterium_fabrum_Kin001	58.87
Agrobacterium_fabrum_LBA645	59.13
Agrobacterium_fabrum_N33_94	59.03
Agrobacterium_fabrum_N40_94	59.03
Agrobacterium_fabrum_NFIX01	59.1
Agrobacterium_fabrum_NFIX02	59.09
Agrobacterium_fabrum_NT1RE	59.16
Agrobacterium_fabrum_PDC82	59.13
Agrobacterium_fabrum_RIT-As-3	59.15
Agrobacterium_genomosp_CFBP_5494	58.86
Agrobacterium_genomosp_CFBP_6927	59.22
Agrobacterium_larrymoorei_AF3.44	57.1
Agrobacterium_larrymoorei_ATCC_51759	57.2
Agrobacterium_larrymoorei_CFBP5473	57.2
Agrobacterium_larrymoorei_CFBP5477	57.24
Agrobacterium_larrymoorei_FPH-AR2	56.48
Agrobacterium_larrymoorei_SORGH_AS974	57.93
Agrobacterium_larrymoorei_SORGH_AS_1126	57.99
Agrobacterium_leguminum_AT13	59.8
Agrobacterium_leguminum_CFBP4996	59.49
Agrobacterium_leguminum_MOPV5	59.9
Agrobacterium_leguminum_ST04.17.025	59.77
Agrobacterium_leguminum_ST07.17.026	59.9
Agrobacterium_pusense_17-1009	59.17
Agrobacterium_pusense_76	59.14
Agrobacterium_pusense_973_Rhizob3	59.31
Agrobacterium_pusense_Bbcg2-2	59.17
Agrobacterium_pusense_CC001	59.12
Agrobacterium_pusense_CC134	59.26
Agrobacterium_pusense_CCGM10	57.49
Agrobacterium_pusense_CCGM11	56.77
Agrobacterium_pusense_CFBP5496	59.15
Agrobacterium_pusense_CFBP5875	59.26
Agrobacterium_pusense_CNPSo_3352	59.28
Agrobacterium_pusense_FDAARGOS_618	59.09
Agrobacterium_pusense_FDAARGOS_619	59.09
Agrobacterium_pusense_FDAARGOS_633	59.07
Agrobacterium_pusense_GD03663	59.17
Agrobacterium_pusense_GD03880	59.32
Agrobacterium_pusense_GD03943	59.26
Agrobacterium_pusense_GD04154	59.17
Agrobacterium_pusense_GV2	59.23
Agrobacterium_pusense_HU21	59.15
Agrobacterium_pusense_HU37	59.2
Agrobacterium_pusense_HU39	59.15
Agrobacterium_pusense_HU55	59.14
Agrobacterium_pusense_HU57	59.15
Agrobacterium_pusense_HU59	59.23
Agrobacterium_pusense_IRBG74	59.1
Agrobacterium_pusense_KCJK7997	59.14
Agrobacterium_pusense_LMG_25623	59.23
Agrobacterium_pusense_NRCPB10	59.24
Agrobacterium_pusense_RpEC2071	59.2
Agrobacterium_pusense_S1	59.15
Agrobacterium_pusense_S2	59.14
Agrobacterium_pusense_SORGH_AS1083	59.09
Agrobacterium_pusense_ST15.13.056	59.15
Agrobacterium_pusense_SX41	59.31
Agrobacterium_pusense_ZB01	59.18
Agrobacterium_rosae_A.E1	56.52
Agrobacterium_rosae_B20.3	56.52
Agrobacterium_rosae_CG6	56.59
Agrobacterium_rosae_NCPPB_1650	56.53
Agrobacterium_rosae_SBV33	56.53
Agrobacterium_rosae_SBV_31	56.52
Agrobacterium_rosae_SBV_32	56.52
Agrobacterium_rubi_159	57.29
Agrobacterium_rubi_DSM_6772	57.29
Agrobacterium_rubi_Eu2-1NK	57.12
Agrobacterium_rubi_NBRC_13261	57.29
Agrobacterium_salinitolerans_CFBP5507	59.21
Agrobacterium_salinitolerans_DG3-1	59.09
Agrobacterium_salinitolerans_GBBC3283	59.24
Agrobacterium_salinitolerans_Hayward0363	59.37
Agrobacterium_salinitolerans_MAFF210265	59.2
Agrobacterium_salinitolerans_NCPPB_2657	59.18
Agrobacterium_salinitolerans_ST04.16.212	59.25
Agrobacterium_salinitolerans_ST15.13.006	59.17
Agrobacterium_salinitolerans_ST15.13.013	59.2
Agrobacterium_salinitolerans_ST15.13.091	59.21
Agrobacterium_salinitolerans_ST15.13.097	59.28
Agrobacterium_salinitolerans_ST15.16.021	59.24
Agrobacterium_salinitolerans_ST15.16.055	59.36
Agrobacterium_salinitolerans_YIC_5082	59.31
Agrobacterium_sp_13-2099-1-2	58.47
Agrobacterium_sp_224MFTsu3.1	59.73
Agrobacterium_sp_33MFTa1.1_ASM432849v1	59.2
Agrobacterium_sp_33MFTa1.1	59.17
Agrobacterium_sp_719_389	59.73
Agrobacterium_sp_ATCC_31749	59.02
Agrobacterium_sp_B12019	59.22
Agrobacterium_sp_C13	59.82
Agrobacterium_sp_CFBP2214	59.29
Agrobacterium_sp_CFBP_3001	59.61
Agrobacterium_sp_CGMCC_11546	59.01
Agrobacterium_sp_CNPSo_2736	59.85
Agrobacterium_sp_CNPSo_3708	58.22
Agrobacterium_sp_D14	59.83
Agrobacterium_sp_DE0009	58.91
Agrobacterium_sp_DSM25558	56.49
Agrobacterium_sp_FDAARGOS_525	59.26
Agrobacterium_sp_GD03638	60.23
Agrobacterium_sp_GD03642	60.29
Agrobacterium_sp_GD03643	60.28
Agrobacterium_sp_GD03871	60.29
Agrobacterium_sp_GD03872	60.28
Agrobacterium_sp_GD03992	60.29
Agrobacterium_sp_ICMP_6402	59.08
Agrobacterium_sp_InxBP2	59.1
Agrobacterium_sp_JL28	59.83
Agrobacterium_sp_LAD9	59.13
Agrobacterium_sp_LC34	59.35
Agrobacterium_sp_LMR679	60.01
Agrobacterium_sp_LY4	59.83
Agrobacterium_sp_MAFF210268	59.62
Agrobacterium_sp_MAFF310724	59.61
Agrobacterium_sp_MS2	59.15
Agrobacterium_sp_NCIB_9042	59.12
Agrobacterium_sp_NCPPB_925	58.67
Agrobacterium_sp_OT33	59.88
Agrobacterium_sp_RC10-4-1	59.18
Agrobacterium_sp_RS6	58.66
Agrobacterium_sp_S1C108396_SP36	57.45
Agrobacterium_sp_S2_73	58.38
Agrobacterium_sp_S7_73	58.38
Agrobacterium_sp_SORGH_AS440	59.18
Agrobacterium_sp_SORGH_AS_745	58.54
Agrobacterium_sp_ST15.13.013	59.18
Agrobacterium_sp_ST15.13.015	59.72
Agrobacterium_sp_ST15.13.040	59.2
Agrobacterium_sp_ST15.13.095	59.11
Agrobacterium_sp_ST15.16.055	59.35
Agrobacterium_sp_SUL3	59.23
Agrobacterium_sp_T29	59.76
Agrobacterium_sp_TS43	59.83
Agrobacterium_sp_TS45	59.82
Agrobacterium_sp_UNC420CL41Cvi	59.69
Agrobacterium_sp_V1	59.08
Agrobacterium_sp_YIC_4121	59.8
Agrobacterium_sp_fls2-241-TYG-188a	57.19
Agrobacterium_tomkonis_CFBP_6623	58.85
Agrobacterium_tomkonis_CFBP_6624	59.12
Agrobacterium_tumefaciens_12D1	59.52
Agrobacterium_tumefaciens_12D1_ASM1332071v1	59.54
Agrobacterium_tumefaciens_1457	59.21
Agrobacterium_tumefaciens_16-1607-1A	59.49
Agrobacterium_tumefaciens_16-280-1a	59.61
Agrobacterium_tumefaciens_16-280-1b	59.63
Agrobacterium_tumefaciens_17-1007	59.92
Agrobacterium_tumefaciens_17-1008	59.95
Agrobacterium_tumefaciens_17-1344b	58.31
Agrobacterium_tumefaciens_17-1346-1b	58.3
Agrobacterium_tumefaciens_17-1850-1d	59.9
Agrobacterium_tumefaciens_17-1850B-1b	59.9
Agrobacterium_tumefaciens_17-1853-1a	58.25
Agrobacterium_tumefaciens_17-1853-1b	58.27
Agrobacterium_tumefaciens_17-1853-1c	58.26
Agrobacterium_tumefaciens_17-642-1b	59.57
Agrobacterium_tumefaciens_17-642-2b	59.57
Agrobacterium_tumefaciens_17-712-1iii	59.58
Agrobacterium_tumefaciens_17-712-1iv_b	59.57
Agrobacterium_tumefaciens_17-712-1iv_d	59.59
Agrobacterium_tumefaciens_17-712a-1ii	59.59
Agrobacterium_tumefaciens_17-712b-1ii	59.57
Agrobacterium_tumefaciens_17-712c-1ii	59.58
Agrobacterium_tumefaciens_17-712e-1ii	59.58
Agrobacterium_tumefaciens_17-712g-1ii	59.57
Agrobacterium_tumefaciens_17-712h-1ii	59.58
Agrobacterium_tumefaciens_17-713-1ia	59.57
Agrobacterium_tumefaciens_17-713-1ib	59.58
Agrobacterium_tumefaciens_17-713-1ic	59.58
Agrobacterium_tumefaciens_17-713-1id	59.58
Agrobacterium_tumefaciens_17-713-1ie	59.58
Agrobacterium_tumefaciens_17-713-1if	59.58
Agrobacterium_tumefaciens_17-713-1ig	59.58
Agrobacterium_tumefaciens_17-713-1iii	59.56
Agrobacterium_tumefaciens_17-713-1iv	59.57
Agrobacterium_tumefaciens_17-713-lii	59.57
Agrobacterium_tumefaciens_17-713-lik	59.57
Agrobacterium_tumefaciens_183	59.36
Agrobacterium_tumefaciens_186	59.42
Agrobacterium_tumefaciens_1D1460	59.3
Agrobacterium_tumefaciens_1D1460_ASM1331838v1	59.3
Agrobacterium_tumefaciens_1D1526	59.61
Agrobacterium_tumefaciens_1D1609	59.49
Agrobacterium_tumefaciens_1D1609_ASM1331837v1	59.5
Agrobacterium_tumefaciens_6N2	58.94
Agrobacterium_tumefaciens_A74a	59.05
Agrobacterium_tumefaciens_Ag_tumefaciens_EHA105	59.04
Agrobacterium_tumefaciens_B140_95	59.23
Agrobacterium_tumefaciens_B6	59.32
Agrobacterium_tumefaciens_B6806	59.22
Agrobacterium_tumefaciens_B6_AHY_PRJEB12187_v1	59.07
Agrobacterium_tumefaciens_But002	59.56
Agrobacterium_tumefaciens_CC234	59.51
Agrobacterium_tumefaciens_CC35	59.35
Agrobacterium_tumefaciens_CC68	59.35
Agrobacterium_tumefaciens_CCNWGS0286	59.53
Agrobacterium_tumefaciens_CCUG_3354	59.35
Agrobacterium_tumefaciens_CFBP5499	59.04
Agrobacterium_tumefaciens_CFBP5506	59.42
Agrobacterium_tumefaciens_CFBP5877	59.06
Agrobacterium_tumefaciens_CFBP6623	59.19
Agrobacterium_tumefaciens_CFBP6624	59.11
Agrobacterium_tumefaciens_CFBP7129	59.49
Agrobacterium_tumefaciens_CFBP_5621	59.32
Agrobacterium_tumefaciens_DS1370	59.38
Agrobacterium_tumefaciens_DS1388	59.23
Agrobacterium_tumefaciens_DS1462	59.36
Agrobacterium_tumefaciens_DS1470	59.36
Agrobacterium_tumefaciens_DS1976	59.36
Agrobacterium_tumefaciens_DS1979	59.36
Agrobacterium_tumefaciens_DS1982	59.35
Agrobacterium_tumefaciens_DS2061	59.36
Agrobacterium_tumefaciens_DS2078	59.35
Agrobacterium_tumefaciens_DS2151	59.31
Agrobacterium_tumefaciens_Di1519	59.24
Agrobacterium_tumefaciens_EML4	59.3
Agrobacterium_tumefaciens_EVA06B	59.49
Agrobacterium_tumefaciens_F4	59.15
Agrobacterium_tumefaciens_G9TT5_10_2	59.33
Agrobacterium_tumefaciens_GC1A3	59.57
Agrobacterium_tumefaciens_GVS01A	59.38
Agrobacterium_tumefaciens_GVS04A	59.31
Agrobacterium_tumefaciens_GW4	59.82
Agrobacterium_tumefaciens_G_8.3	58.56
Agrobacterium_tumefaciens_Gle001	59.39
Agrobacterium_tumefaciens_Gle002	59.37
Agrobacterium_tumefaciens_HAMBI_105	59.41
Agrobacterium_tumefaciens_ICMP_4364	58.47
Agrobacterium_tumefaciens_ICMP_5856T	59.22
Agrobacterium_tumefaciens_ICMP_6475	59.55
Agrobacterium_tumefaciens_IL15	59.48
Agrobacterium_tumefaciens_K599	59.75
Agrobacterium_tumefaciens_KCJK1736	58.67
Agrobacterium_tumefaciens_Kerr_14	59.04
Agrobacterium_tumefaciens_Kin002	59.66
Agrobacterium_tumefaciens_LMG_140	59.34
Agrobacterium_tumefaciens_LMG_215	59.48
Agrobacterium_tumefaciens_LMG_267	59.18
Agrobacterium_tumefaciens_LMG_292	59.42
Agrobacterium_tumefaciens_LMG_305	59.35
Agrobacterium_tumefaciens_LN-1	59.4
Agrobacterium_tumefaciens_M109c	59.31
Agrobacterium_tumefaciens_MAFF210266	59.81
Agrobacterium_tumefaciens_MAFF301724	59.6
Agrobacterium_tumefaciens_MD_2022a	59.39
Agrobacterium_tumefaciens_MD_2022b	59.44
Agrobacterium_tumefaciens_MEJ076	56.62
Agrobacterium_tumefaciens_NCPPB_2655	59.66
Agrobacterium_tumefaciens_NCPPB_3001	59.36
Agrobacterium_tumefaciens_O54_95	59.48
Agrobacterium_tumefaciens_S2	59.48
Agrobacterium_tumefaciens_SEMIA_4026	59.93
Agrobacterium_tumefaciens_SEMIA_4072	59.93
Agrobacterium_tumefaciens_SEMIA_410	59.65
Agrobacterium_tumefaciens_SEMIA_434	59.39
Agrobacterium_tumefaciens_SEMIA_435	59.38
Agrobacterium_tumefaciens_SEMIA_436	59.38
Agrobacterium_tumefaciens_SEMIA_437	59.65
Agrobacterium_tumefaciens_SEMIA_440	59.39
Agrobacterium_tumefaciens_SEMIA_441	59.65
Agrobacterium_tumefaciens_SEMIA_457	59.65
Agrobacterium_tumefaciens_SEMIA_461	59.38
Agrobacterium_tumefaciens_SEMIA_462	59.65
Agrobacterium_tumefaciens_SEMIA_464	59.38
Agrobacterium_tumefaciens_SEMIA_472	59.38
Agrobacterium_tumefaciens_SEMIA_480	59.38
Agrobacterium_tumefaciens_SJ001	59.42
Agrobacterium_tumefaciens_SJ003	60.03
Agrobacterium_tumefaciens_Sta002	59.39
Agrobacterium_tumefaciens_Sta003	59.42
Agrobacterium_tumefaciens_Sta005	59.3
Agrobacterium_tumefaciens_Sut001	59.39
Agrobacterium_tumefaciens_Sut002	59.39
Agrobacterium_tumefaciens_T90_95	59.92
Agrobacterium_tumefaciens_Teh001	59.31
Agrobacterium_tumefaciens_Teh002	59.32
Agrobacterium_tumefaciens_Tul001	59.33
Agrobacterium_tumefaciens_Tul004	59.39
Agrobacterium_tumefaciens_UMA610	59.17
Agrobacterium_tumefaciens_W10_94	59.44
Agrobacterium_tumefaciens_Yol001	59.43
Agrobacterium_tumefaciens_Yol002	59.43
Agrobacterium_tumefaciens_Yub001	57.17
Agrobacterium_vaccinii_B19.1.4	57.4
Agrobacterium_vaccinii_B7.6	57.47
Agrobacterium_tumefaciens_BIM_B-1315G	59.5
Ensifer_adhaerens_Casida_A	62.5
Rhizobium_rhizogenes_TPD7009	58.01
Rhizobium_skierniewicense_Ch11	57.01
Rhizobium_rhizogenes_Ag_rhizogenes_K599	59.5
Rhizobium_rhizogenes_NCPPB2659	60.01
Rhizobium_rhizogenes_SBV_302_78_2	59.01
Rhizobium_rhizogenes_ST07.17.018	59.01
Rhizobium_rhizogenes_GBBC3284	59.01
Rhizobium_rhizogenes_ST04.16.045	59.01
Rhizobium_rhizogenes_ST15.13.057	57.01
Rhizobium_nepotum_39_7	59.01
Rhizobium_skierniewicense_DSM_26438	57.01
Rhizobium_rhizogenes_K599_NCPPB2659	59.5
Rhizobium_rhizogenes_NCPPB2659_PME_BIM	60.01
Rhizobium_rhizogenes_ST15.16.020	59.01
Rhizobium_rhizogenes_ST15.16.024	59.01
Rhizobium_rhizogenes_ST07.17.029	59.01
Rhizobium_rhizogenes_ST07.17.004	59.01
Rhizobium_oryzihabitans_M15	59.5
Rhizobium_rhizogenes_B_4.1	58.5
Agrobacterium_sp._R-31762	55.05
