# Supplementary material for: Evaluation of sequence-based tools to gather more insight into the positioning of rhizogenic agrobacteria within the Agrobacterium tumefaciens species complex
Source: PLoS One. 2024 Nov 19;19(11):e0302954. doi: 10.1371/journal.pone.0302954 (PMC11575935; doi:10.1371/journal.pone.0302954)
Supplement: S5 Table — The analysis was conducted for the 580 Agrobacterium, Allorhizobium, and Rhizobium quality-checked assemblies in this study. STN represents singletons and highlighted in orange, while 22 in-house sequenced rhizogenic Agrobacterium strains are highlighted in green. (XLSX) [file pone.0302954.s009.xlsx]

## Sheet: TableS5
ID	Agrobacterium_tumefaciens_HAMBI_105	Agrobacterium_tumefaciens_1D1526	Agrobacterium_tumefaciens_SEMIA_462	Agrobacterium_tumefaciens_SEMIA_457	Agrobacterium_tumefaciens_SEMIA_410	Agrobacterium_tumefaciens_SEMIA_441	Agrobacterium_tumefaciens_SEMIA_437	Agrobacterium_tumefaciens_EVA06B	Agrobacterium_tumefaciens_SEMIA_464	Agrobacterium_tumefaciens_SEMIA_435	Agrobacterium_tumefaciens_SEMIA_472	Agrobacterium_tumefaciens_SEMIA_461	Agrobacterium_tumefaciens_SEMIA_436	Agrobacterium_tumefaciens_SEMIA_480	Agrobacterium_tumefaciens_NCPPB_3001	Agrobacterium_sp_NCIB_9042	Agrobacterium_tumefaciens_LMG_140	Agrobacterium_tumefaciens_CCUG_3354	Agrobacterium_tumefaciens_CFBP_5621	Agrobacterium_tumefaciens_DS2078	Agrobacterium_tumefaciens_MD_2022b	Agrobacterium_tumefaciens_MD_2022a	Agrobacterium_tumefaciens_B6	Agrobacterium_tumefaciens_Di1519	Agrobacterium_tumefaciens_B140_95	Agrobacterium_tumefaciens_LMG_267	Agrobacterium_tumefaciens_B6806	Agrobacterium_tumefaciens_ICMP_5856T	Agrobacterium_tumefaciens_B6_AHY_PRJEB12187_v1	Agrobacterium_tumefaciens_Kerr_14	Agrobacterium_tumefaciens_12D1_ASM1332071v1	Agrobacterium_tumefaciens_12D1	Agrobacterium_tumefaciens_LN-1	Agrobacterium_sp_LAD9	Agrobacterium_tumefaciens_CC234	Agrobacterium_tumefaciens_SEMIA_434	Agrobacterium_tumefaciens_SEMIA_440	Agrobacterium_tumefaciens_GVS04A	Agrobacterium_tumefaciens_DS1370	Agrobacterium_tumefaciens_CC35	Agrobacterium_tumefaciens_CC68	Agrobacterium_tumefaciens_DS2061	Agrobacterium_tumefaciens_DS1982	Agrobacterium_sp_CFBP2214	Agrobacterium_tumefaciens_G9TT5_10_2	Agrobacterium_tumefaciens_DS1388	Agrobacterium_tumefaciens_1457	Agrobacterium_tumefaciens_LMG_215	Agrobacterium_tumefaciens_DS1976
Agrobacterium_tumefaciens_HAMBI_105	100	99.2366	99.1848	99.1846	99.1848	99.183	99.183	99.1685	98.923	98.9236	98.9233	98.9238	98.9242	98.9232	98.8107	98.8264	98.8238	98.8252	99.147	98.9814	98.2447	98.2105	97.8771	97.9028	97.9047	97.9059	97.9023	97.9056	97.9103	98.341	98.339	98.3372	97.7266	97.9236	97.8966	97.7202	97.7215	97.7338	97.8313	97.8268	97.8266	97.6982	97.7694	97.8852	97.8335	97.8295	97.8283	98.153	98.0871
Agrobacterium_tumefaciens_1D1526	99.2662	100	99.4193	99.4194	99.418	99.4162	99.4162	99.2626	99.4074	99.4072	99.4073	99.4072	99.4081	99.4075	99.3362	99.3528	99.3523	99.3493	99.2817	99.2399	98.2567	98.258	97.8471	97.8791	97.8829	97.8827	97.8792	97.884	97.8837	98.2322	98.2346	98.2342	97.6632	97.7283	97.8095	98.0528	98.0538	98.2348	98.1007	98.2283	98.2265	98.1399	98.1393	98.2517	98.1976	98.2267	98.2264	98.2034	98.1997
Agrobacterium_tumefaciens_SEMIA_462	99.2464	99.4542	100	99.9999	99.9983	99.9983	99.9983	99.4089	99.9984	99.9994	99.9968	99.9995	99.9994	99.9988	99.505	99.522	99.5165	99.5221	99.4926	99.4277	98.2122	98.2147	97.8352	97.8661	97.8682	97.8638	97.8605	97.8595	97.867	98.2176	98.2213	98.2204	97.7572	97.894	97.8626	98.1941	98.1941	98.361	98.2953	98.3458	98.3456	98.2435	98.2627	98.341	98.3489	98.3664	98.3668	98.24	98.2412
Agrobacterium_tumefaciens_SEMIA_457	99.2565	99.4484	99.9999	100	99.9986	99.9985	99.9985	99.4049	99.9984	99.9995	99.997	99.9996	99.9994	99.9989	99.4975	99.514	99.507	99.5123	99.493	99.4287	98.2266	98.2292	97.8431	97.8742	97.8759	97.874	97.8708	97.87	97.8765	98.2168	98.2188	98.2179	97.7609	97.8652	97.8593	98.1896	98.1896	98.356	98.2905	98.3456	98.3452	98.2356	98.2825	98.3406	98.34	98.3858	98.3863	98.2373	98.2255
Agrobacterium_tumefaciens_SEMIA_410	99.2526	99.4486	99.9983	99.9984	100	99.9982	99.9982	99.4019	99.9978	99.9991	99.9989	99.9992	99.9991	99.9992	99.4903	99.5093	99.5047	99.5082	99.4852	99.4193	98.1943	98.1957	97.8386	97.8709	97.8743	97.8693	97.8659	97.8681	97.8701	98.213	98.2093	98.207	97.7521	97.8481	97.8528	98.1823	98.1833	98.3509	98.2835	98.3394	98.3393	98.2245	98.2448	98.3243	98.3391	98.3526	98.3529	98.231	98.2277
Agrobacterium_tumefaciens_SEMIA_441	99.2566	99.449	99.9968	99.9968	99.9984	100	99.9999	99.4149	99.9963	99.9976	99.9974	99.9977	99.9976	99.9977	99.508	99.5252	99.5228	99.5223	99.5005	99.4348	98.2144	98.2159	97.8563	97.8886	97.8917	97.8867	97.8836	97.8856	97.8836	98.2133	98.213	98.2107	97.7714	97.8731	97.8523	98.1962	98.1972	98.3599	98.2912	98.3492	98.3488	98.229	98.2732	98.3461	98.3507	98.381	98.3812	98.2292	98.2187
Agrobacterium_tumefaciens_SEMIA_437	99.2577	99.4561	99.9969	99.9969	99.9984	99.9999	100	99.3961	99.9963	99.9976	99.9975	99.9977	99.9977	99.9977	99.4915	99.5091	99.5051	99.5082	99.4864	99.4288	98.2068	98.2082	97.8306	97.8634	97.8666	97.8634	97.8601	97.862	97.8582	98.2058	98.2098	98.2082	97.7642	97.8544	97.8554	98.1835	98.1845	98.3426	98.2798	98.3315	98.3311	98.2074	98.2443	98.3355	98.3355	98.3711	98.3715	98.232	98.2144
Agrobacterium_tumefaciens_EVA06B	99.1353	99.213	99.3618	99.3618	99.361	99.3592	99.3592	100	99.2896	99.2907	99.2915	99.2906	99.2906	99.2905	99.5207	99.5367	99.5326	99.5354	99.1494	99.1619	97.8647	97.8216	97.6383	97.6704	97.6722	97.5808	97.5787	97.5775	97.5768	97.8376	97.8739	97.868	97.7462	97.6482	97.8596	98.1319	98.1328	98.1464	98.0535	98.2112	98.2115	98.1146	97.8872	98.1459	98.157	98.1919	98.1918	98.0782	98.0652
Agrobacterium_tumefaciens_SEMIA_464	98.9471	99.3595	99.9084	99.9084	99.9078	99.9061	99.9061	99.2619	100	99.9982	99.9971	99.9983	99.9981	99.9975	99.4266	99.4444	99.4422	99.44	99.4961	99.3565	97.9816	97.9951	97.412	97.445	97.4467	97.4393	97.4359	97.4359	97.4368	98.0532	98.082	98.0799	97.5693	97.62	97.6919	98.1911	98.1921	98.3164	98.2717	98.301	98.3007	98.21	98.2487	98.296	98.3061	98.331	98.3317	98.1993	98.1477
Agrobacterium_tumefaciens_SEMIA_435	98.9273	99.3524	99.9013	99.9014	99.8995	99.8978	99.8979	99.264	99.9975	100	99.9994	99.9996	99.9989	99.999	99.4122	99.429	99.4253	99.4319	99.4927	99.3555	97.9836	97.9936	97.3779	97.4105	97.4129	97.4062	97.403	97.4045	97.4076	98.0686	98.0902	98.0876	97.5572	97.6183	97.6847	98.1626	98.1637	98.3084	98.2594	98.2859	98.2854	98.1974	98.2182	98.2822	98.3001	98.3159	98.3165	98.1801	98.1305
Agrobacterium_tumefaciens_SEMIA_472	98.9378	99.3534	99.9062	99.9062	99.9065	99.9048	99.9049	99.2573	99.9976	99.9994	100	99.9993	99.9993	99.9993	99.4198	99.4375	99.435	99.4371	99.4812	99.3398	97.9869	97.9961	97.3707	97.4033	97.4056	97.3987	97.3955	97.3972	97.4023	98.0517	98.0917	98.0896	97.5492	97.5995	97.6827	98.1699	98.1709	98.3071	98.2561	98.2851	98.2846	98.1865	98.218	98.2811	98.2908	98.3086	98.3092	98.1775	98.1215
Agrobacterium_tumefaciens_SEMIA_461	98.9753	99.3667	99.9161	99.9163	99.9143	99.9126	99.9127	99.2911	99.9976	99.9996	99.9993	100	99.9986	99.9993	99.4258	99.4425	99.4391	99.443	99.5075	99.3756	97.9972	98.0106	97.4125	97.4454	97.4474	97.438	97.4344	97.4315	97.4358	98.0792	98.0992	98.0972	97.5662	97.6181	97.6919	98.1945	98.1955	98.3231	98.293	98.3317	98.3313	98.2204	98.246	98.3072	98.3227	98.3404	98.3405	98.209	98.1567
Agrobacterium_tumefaciens_SEMIA_436	98.9302	99.3472	99.8953	99.8954	99.8948	99.8947	99.8947	99.2427	99.9983	99.9996	99.9993	99.9994	100	99.9991	99.4142	99.432	99.4269	99.4308	99.4918	99.3443	97.9991	98.0099	97.3725	97.4038	97.4067	97.3971	97.3952	97.3982	97.4056	98.0604	98.0862	98.0843	97.5345	97.6211	97.68	98.158	98.1581	98.3056	98.255	98.292	98.2917	98.2024	98.2206	98.2721	98.2959	98.3158	98.3164	98.1845	98.1483
Agrobacterium_tumefaciens_SEMIA_480	98.9433	99.3622	99.9069	99.907	99.9071	99.907	99.907	99.2573	99.998	99.9996	99.9979	99.9999	99.9994	100	99.4063	99.4226	99.4158	99.4252	99.4868	99.3369	98.0164	98.0273	97.3702	97.4002	97.402	97.3952	97.3923	97.3909	97.4042	98.0688	98.0907	98.0899	97.5438	97.6134	97.6812	98.1713	98.1714	98.292	98.2529	98.2785	98.278	98.1874	98.2042	98.2737	98.2848	98.3178	98.3185	98.1865	98.1333
Agrobacterium_tumefaciens_NCPPB_3001	98.8261	99.307	99.434	99.4342	99.434	99.4323	99.4322	99.5537	99.4051	99.407	99.4071	99.407	99.4067	99.4073	100	99.9846	99.982	99.9846	99.3848	99.2496	97.9488	97.9526	97.5515	97.5726	97.581	97.5675	97.5643	97.5701	97.5644	98.0584	98.0659	98.0592	97.5822	97.7189	97.7094	98.2841	98.284	98.3096	98.2762	98.3207	98.3207	98.1604	98.215	98.2888	98.2834	98.3105	98.3105	98.1234	98.0617
Agrobacterium_sp_NCIB_9042	98.8308	99.317	99.4523	99.4524	99.4526	99.451	99.4509	99.565	99.4243	99.4242	99.431	99.4241	99.4308	99.431	99.9725	100	99.9814	99.9861	99.3967	99.2737	97.996	97.9861	97.527	97.558	97.5618	97.5435	97.5411	97.5405	97.547	98.0574	98.0824	98.0688	97.5977	97.7332	97.7199	98.3046	98.3045	98.2969	98.2803	98.3237	98.3237	98.1582	98.2108	98.2957	98.2853	98.3416	98.3412	98.157	98.1036
Agrobacterium_tumefaciens_LMG_140	98.8456	99.3067	99.4593	99.4593	99.4588	99.457	99.4571	99.5729	99.4426	99.4381	99.4449	99.438	99.4442	99.4449	99.9841	99.9992	100	99.9992	99.4044	99.2845	97.9495	97.9571	97.5309	97.5616	97.5637	97.5549	97.552	97.5557	97.5603	98.068	98.0916	98.0777	97.5992	97.7381	97.722	98.3272	98.3282	98.3278	98.2933	98.344	98.3438	98.1598	98.2232	98.3032	98.307	98.3497	98.3494	98.1541	98.0703
Agrobacterium_tumefaciens_CCUG_3354	98.8297	99.3169	99.4536	99.4537	99.4539	99.4539	99.4538	99.5528	99.4295	99.4254	99.4322	99.4254	99.4321	99.4322	99.9733	99.9879	99.984	100	99.3935	99.288	97.9807	97.966	97.5412	97.5709	97.5735	97.5564	97.5536	97.5549	97.5545	98.0572	98.0793	98.0647	97.5917	97.737	97.7174	98.306	98.307	98.303	98.2931	98.3243	98.3243	98.1484	98.2046	98.2833	98.287	98.3386	98.3382	98.143	98.0694
Agrobacterium_tumefaciens_CFBP_5621	99.218	99.3027	99.4756	99.4755	99.4755	99.4753	99.4754	99.2469	99.5404	99.5408	99.5401	99.5409	99.5417	99.5405	99.4219	99.4385	99.4407	99.4387	100	99.4655	97.9955	97.9954	97.4329	97.4585	97.4607	97.4627	97.4599	97.4636	97.4627	98.0436	98.056	98.0492	97.6236	97.6854	97.6964	98.2098	98.2108	98.3576	98.3392	98.3913	98.3908	98.2478	98.2724	98.3662	98.3614	98.4148	98.4152	98.1944	98.1527
Agrobacterium_tumefaciens_DS2078	99.0152	99.2558	99.3774	99.3776	99.3776	99.3774	99.3774	99.2265	99.3829	99.3845	99.3844	99.3846	99.3844	99.3847	99.3096	99.3193	99.3228	99.3183	99.4692	100	97.989	97.9931	97.6072	97.6372	97.6415	97.6338	97.6321	97.6342	97.6293	98.137	98.1387	98.1371	97.6934	97.729	97.6989	98.2341	98.235	98.3443	98.5316	98.5924	98.5923	98.4637	98.5072	98.5494	98.5775	98.6898	98.6905	98.2568	98.2934
Agrobacterium_tumefaciens_MD_2022b	98.1378	98.1487	98.0667	98.0668	98.0672	98.0657	98.0657	97.8556	97.9184	97.9196	97.9195	97.9194	97.9197	97.9195	97.8832	97.9013	97.8971	97.9018	97.8966	97.8567	100	99.9032	97.6718	97.7008	97.6971	97.6636	97.6624	97.662	97.6647	97.9768	98.0273	98.0279	97.4731	97.5736	97.825	97.6271	97.6239	97.6468	97.7827	97.9098	97.9098	97.7292	97.6046	97.7883	97.7145	97.716	97.7163	98.2479	98.2652
Agrobacterium_tumefaciens_MD_2022a	97.9774	97.9953	97.9555	97.9556	97.956	97.9544	97.9544	97.4829	97.7921	97.7936	97.7934	97.7934	97.7933	97.7934	97.7265	97.7444	97.7391	97.744	97.709	97.7059	99.5877	100	97.3146	97.3499	97.3449	97.2555	97.2543	97.2604	97.2485	97.6605	97.6415	97.6372	97.092	97.3024	97.7152	97.499	97.4975	97.4149	97.5455	97.7717	97.7717	97.5705	97.2639	97.6071	97.5557	97.5557	97.5555	98.1455	98.1832
Agrobacterium_tumefaciens_B6	97.8857	97.8085	97.8156	97.8122	97.8142	97.8089	97.8124	97.6487	97.4292	97.42	97.427	97.4234	97.4294	97.4262	97.5049	97.518	97.5199	97.5226	97.3765	97.5745	97.7241	97.5734	100	99.9657	99.9656	99.9657	99.9657	99.9644	99.9623	97.8152	97.8736	97.8718	97.4758	97.502	97.6657	97.3968	97.4004	97.5612	97.5589	97.6072	97.6038	97.6617	97.5645	97.5457	97.5259	97.5513	97.5528	97.6502	97.7609
Agrobacterium_tumefaciens_Di1519	97.9266	97.8644	97.8463	97.8465	97.8449	97.8447	97.8458	97.7196	97.4545	97.4487	97.456	97.4476	97.4548	97.4553	97.548	97.5662	97.5651	97.5657	97.4149	97.6238	97.748	97.5852	99.9673	100	99.9986	99.9988	99.9984	99.9973	99.9941	97.8718	97.9167	97.9136	97.4866	97.5177	97.6996	97.4286	97.4293	97.618	97.6174	97.669	97.669	97.727	97.6139	97.6069	97.6181	97.622	97.6252	97.7085	97.7988
Agrobacterium_tumefaciens_B140_95	97.9346	97.8662	97.8781	97.8781	97.8778	97.876	97.876	97.7395	97.4751	97.47	97.4778	97.47	97.4765	97.4762	97.5705	97.5874	97.5863	97.5882	97.4369	97.6161	97.7889	97.6216	99.9669	99.9981	100	99.9984	99.998	99.9968	99.9943	97.8993	97.934	97.9273	97.5111	97.5329	97.7094	97.4565	97.4572	97.6413	97.6257	97.6855	97.6866	97.7299	97.6495	97.6267	97.6155	97.6483	97.6507	97.7028	97.7926
Agrobacterium_tumefaciens_LMG_267	97.8588	97.8065	97.7976	97.7978	97.7962	97.7944	97.7956	97.5444	97.3987	97.3894	97.3967	97.3918	97.399	97.396	97.4698	97.4846	97.4866	97.4876	97.3125	97.5533	97.5966	97.4623	99.8365	99.8687	99.8689	100	99.9972	99.9975	99.9922	97.7143	97.7288	97.7249	97.3178	97.3249	97.6461	97.3646	97.3682	97.5278	97.519	97.5948	97.5925	97.6418	97.4778	97.5344	97.5365	97.5491	97.5521	97.6414	97.735
Agrobacterium_tumefaciens_B6806	97.8613	97.7996	97.7946	97.7946	97.7932	97.7931	97.7931	97.5535	97.3917	97.3858	97.3932	97.3858	97.3931	97.3925	97.4722	97.4894	97.4883	97.4899	97.3171	97.5536	97.6053	97.4626	99.8366	99.8677	99.8673	99.9983	100	99.9972	99.9939	97.7277	97.731	97.7251	97.3184	97.3504	97.6433	97.3689	97.3697	97.5195	97.5088	97.5979	97.5979	97.6369	97.4635	97.5371	97.5354	97.5542	97.5569	97.6378	97.7351
Agrobacterium_tumefaciens_ICMP_5856T	97.8622	97.809	97.8151	97.8151	97.8155	97.8137	97.8137	97.5801	97.4122	97.4052	97.4124	97.4053	97.4125	97.4136	97.4827	97.4986	97.4956	97.4971	97.3345	97.575	97.6368	97.478	99.8437	99.8748	99.8743	99.9993	99.9992	100	99.9945	97.7266	97.7427	97.7377	97.3391	97.3894	97.6319	97.3803	97.3809	97.5295	97.5166	97.6055	97.6055	97.6324	97.4645	97.5022	97.5329	97.5432	97.5435	97.6359	97.7206
Agrobacterium_tumefaciens_B6_AHY_PRJEB12187_v1	97.8568	97.773	97.8102	97.8102	97.8125	97.8122	97.8123	97.5436	97.4276	97.4209	97.4271	97.4208	97.4277	97.4285	97.4976	97.5155	97.5136	97.5176	97.3612	97.5806	97.5819	97.4477	99.8326	99.868	99.8638	99.9938	99.9934	99.9919	100	97.7113	97.7125	97.6953	97.3276	97.364	97.6642	97.4091	97.4096	97.5419	97.5347	97.6221	97.6221	97.6543	97.4618	97.5467	97.5626	97.5625	97.5648	97.6516	97.744
Agrobacterium_tumefaciens_Kerr_14	98.2326	98.1325	98.074	98.074	98.0744	98.0726	98.0726	97.652	97.9794	97.9809	97.9812	97.9809	97.9809	97.9812	97.9861	98.0012	97.9991	97.9999	97.8873	97.9852	97.8729	97.8166	97.6556	97.6859	97.6879	97.6004	97.6006	97.6029	97.601	100	99.6682	99.6672	97.2636	97.4614	97.8281	97.7936	97.7947	97.8101	98.1898	98.4627	98.4627	97.8697	97.5484	97.9587	97.8273	97.9201	97.9204	98.0482	98.0857
Agrobacterium_tumefaciens_12D1_ASM1332071v1	98.3089	98.2058	98.1529	98.1529	98.1526	98.1524	98.1524	97.9991	98.0844	98.0828	98.0856	98.0828	98.0856	98.0858	98.0929	98.1089	98.1048	98.1077	98.0677	98.0807	98.1736	98.1068	97.9481	97.9844	97.9804	97.9218	97.9222	97.9197	97.9217	99.8713	100	100	97.6654	97.768	97.9263	97.9244	97.9171	97.9857	98.3522	98.5659	98.5659	97.9368	97.8311	98.0639	97.9611	98.0272	98.0329	98.1978	98.192
Agrobacterium_tumefaciens_12D1	98.3217	98.1988	98.1332	98.1334	98.1342	98.1324	98.1324	98.0074	98.0858	98.0845	98.0879	98.0845	98.0884	98.0874	98.0757	98.0899	98.0906	98.0919	98.0628	98.0744	98.1602	98.0711	97.9086	97.943	97.9388	97.886	97.8853	97.889	97.8794	99.87	99.9995	100	97.6301	97.7542	97.8929	97.9278	97.9278	97.9723	98.3142	98.5683	98.5683	97.9294	97.7945	98.0382	97.9547	98.0222	98.0225	98.1666	98.1517
Agrobacterium_tumefaciens_LN-1	97.6699	97.6269	97.6737	97.6741	97.6725	97.6709	97.6709	97.836	97.5079	97.5091	97.5083	97.509	97.5094	97.5081	97.5298	97.5518	97.5491	97.5518	97.5541	97.6055	97.557	97.4963	97.4903	97.5223	97.5235	97.4639	97.4648	97.4657	97.4778	97.5169	97.6254	97.6241	100	98.1245	98.4731	97.8855	97.8864	97.4929	97.5623	97.5702	97.5702	97.5034	97.3244	97.5132	97.5322	97.5252	97.5254	97.6629	97.6146
Agrobacterium_sp_LAD9	97.8144	97.6416	97.7331	97.7332	97.7315	97.7301	97.7301	97.6581	97.5309	97.5322	97.5322	97.532	97.532	97.5316	97.6229	97.6352	97.6385	97.6349	97.5581	97.6042	97.622	97.578	97.4673	97.5031	97.5004	97.4655	97.4651	97.4656	97.4838	97.6695	97.693	97.6911	98.1192	100	98.3108	97.8617	97.8617	97.4909	97.4819	97.616	97.6162	97.4956	97.4188	97.5528	97.5773	97.6209	97.621	97.7983	97.7735
Agrobacterium_tumefaciens_CC234	97.9621	97.8644	97.8713	97.8717	97.8714	97.8697	97.8697	97.939	97.7652	97.7659	97.7653	97.7659	97.7665	97.7653	97.7882	97.8028	97.8028	97.802	97.7475	97.7451	97.9961	97.9929	97.7525	97.7835	97.7835	97.78	97.779	97.7775	97.7874	97.975	97.9848	97.9779	98.5745	98.4203	100	98.9896	98.9833	97.7986	97.7579	97.773	97.773	97.7192	97.7405	97.727	97.7531	97.754	97.7543	97.9424	97.9033
Agrobacterium_tumefaciens_SEMIA_434	97.7549	98.0675	98.1528	98.1529	98.154	98.1539	98.1539	98.1596	98.2371	98.2365	98.2365	98.2374	98.2381	98.2377	98.3432	98.3571	98.3569	98.3575	98.232	98.2449	97.7411	97.7276	97.4617	97.4928	97.4936	97.49	97.4886	97.4914	97.4878	97.9175	97.9504	97.9501	98.0113	98.009	98.9356	100	99.9987	98.1832	98.3353	98.3869	98.3846	98.1638	98.1995	98.1397	98.1561	98.1705	98.1708	97.965	97.9309
Agrobacterium_tumefaciens_SEMIA_440	97.7673	98.0621	98.1504	98.1506	98.1516	98.15	98.15	98.1435	98.244	98.2443	98.2443	98.2442	98.2449	98.2455	98.3613	98.3633	98.3746	98.3651	98.2387	98.2492	97.7487	97.7385	97.4648	97.4964	97.4964	97.4866	97.4853	97.4832	97.4848	97.9227	97.9478	97.9458	98.0211	98.0108	98.9344	99.9989	100	98.2001	98.3427	98.39	98.3896	98.166	98.2066	98.1555	98.1635	98.1881	98.1881	97.9797	97.9438
Agrobacterium_tumefaciens_GVS04A	97.6125	98.0733	98.1661	98.1662	98.1651	98.165	98.165	98.071	98.2244	98.2247	98.2241	98.2246	98.2245	98.2239	98.2023	98.2168	98.2182	98.217	98.2289	98.1744	97.6463	97.6166	97.4684	97.5003	97.5004	97.4573	97.4572	97.4612	97.4631	97.8129	97.8377	97.8357	97.4241	97.5013	97.6059	98.0596	98.0605	100	98.1474	98.1489	98.1488	98.1578	98.1226	98.0741	98.1201	98.1429	98.144	97.8599	97.8187
Agrobacterium_tumefaciens_DS1370	97.8717	98.1228	98.2743	98.2744	98.2742	98.2726	98.2726	98.1628	98.3357	98.3376	98.3372	98.3373	98.337	98.3372	98.3507	98.3654	98.3623	98.3657	98.3535	98.5179	97.8894	97.8771	97.6385	97.6688	97.6693	97.6545	97.6548	97.6565	97.6581	98.3977	98.3898	98.3853	97.6569	97.6214	97.7302	98.3305	98.3314	98.2869	100	99.2827	99.2826	98.582	98.6859	98.5161	98.6032	98.5315	98.5314	98.2097	98.1733
Agrobacterium_tumefaciens_CC35	97.8329	98.2614	98.3295	98.3296	98.3292	98.3276	98.3276	98.2592	98.3557	98.3542	98.3574	98.3542	98.3571	98.3572	98.3799	98.398	98.3945	98.4005	98.4216	98.5852	98.0323	98.0148	97.6865	97.715	97.7152	97.7099	97.71	97.7154	97.7139	98.6114	98.6147	98.6135	97.6843	97.7709	97.7437	98.4076	98.4083	98.3351	99.2771	100	99.9998	98.4205	98.4521	98.5555	98.4695	98.6164	98.6167	98.2101	98.2519
Agrobacterium_tumefaciens_CC68	97.8286	98.22	98.3008	98.3008	98.3002	98.2985	98.2986	98.2578	98.3365	98.3371	98.3374	98.3372	98.337	98.3366	98.3589	98.3733	98.3699	98.3737	98.4091	98.5671	98.0242	98.0161	97.693	97.7233	97.7233	97.7139	97.714	97.7193	97.7182	98.5782	98.599	98.5914	97.6662	97.737	97.7252	98.3792	98.3788	98.2733	99.2663	99.9998	100	98.4109	98.4264	98.5581	98.4694	98.5993	98.5991	98.1873	98.2664
Agrobacterium_tumefaciens_DS2061	97.6581	98.1071	98.163	98.1631	98.1645	98.1627	98.1628	98.1045	98.195	98.1936	98.1951	98.193	98.1962	98.1954	98.1385	98.1539	98.153	98.1535	98.2101	98.4344	97.8107	97.799	97.672	97.7047	97.7029	97.6983	97.6979	97.694	97.6975	97.9469	97.919	97.9103	97.5715	97.5887	97.6527	98.1312	98.1321	98.2555	98.5351	98.3901	98.3899	100	99.5562	98.567	98.6716	98.6389	98.6397	98.0203	98.1325
Agrobacterium_tumefaciens_DS1982	97.7841	98.132	98.2355	98.2356	98.2333	98.2315	98.2316	98.0553	98.2435	98.2456	98.2426	98.2454	98.2445	98.2436	98.2235	98.2385	98.2426	98.239	98.2551	98.477	97.7268	97.7049	97.6535	97.6805	97.681	97.6346	97.6345	97.6438	97.6281	97.8388	97.865	97.8563	97.4075	97.5096	97.6703	98.1486	98.1489	98.2419	98.6653	98.3956	98.395	99.5729	100	98.5463	98.6824	98.6292	98.63	98.0536	98.0959
Agrobacterium_sp_CFBP2214	97.9084	98.2402	98.2852	98.2847	98.2839	98.2816	98.2823	98.1527	98.3357	98.3346	98.3371	98.3349	98.3365	98.3361	98.3117	98.3283	98.3245	98.3296	98.3815	98.5487	97.8721	97.8541	97.566	97.5975	97.597	97.5841	97.5848	97.5866	97.5828	98.0376	98.0797	98.0794	97.5646	97.6768	97.6687	98.1436	98.1446	98.2197	98.5146	98.5279	98.5261	98.5939	98.5925	100	98.9882	99.0207	99.0205	98.1735	98.1983
Agrobacterium_tumefaciens_G9TT5_10_2	97.8794	98.219	98.2971	98.2972	98.2961	98.2944	98.2944	98.1916	98.3234	98.3233	98.3248	98.3233	98.3249	98.3249	98.3012	98.3159	98.313	98.3166	98.353	98.5655	97.8057	97.7819	97.5661	97.5981	97.5977	97.5898	97.59	97.5933	97.5831	97.9136	97.9808	97.98	97.5577	97.7123	97.6884	98.1277	98.1277	98.2549	98.5673	98.4382	98.438	98.6975	98.6856	98.98	100	99.4993	99.5	98.0968	98.1169
Agrobacterium_tumefaciens_DS1388	97.8446	98.2509	98.3465	98.3466	98.3471	98.3455	98.3455	98.256	98.3798	98.3813	98.3824	98.3812	98.3827	98.3815	98.3565	98.367	98.371	98.3688	98.4406	98.6791	97.849	97.8231	97.591	97.6241	97.6217	97.6088	97.6086	97.6088	97.6129	98.033	98.0968	98.0927	97.6037	97.7407	97.6765	98.1571	98.1568	98.3253	98.5355	98.6003	98.5999	98.6533	98.6694	99.0089	99.5135	100	99.9993	98.1572	98.1786
Agrobacterium_tumefaciens_1457	97.8424	98.2636	98.3441	98.3442	98.3456	98.344	98.344	98.2523	98.3794	98.3765	98.3776	98.3764	98.3797	98.3789	98.3653	98.3754	98.3808	98.3749	98.4433	98.6663	97.8462	97.8215	97.6088	97.6445	97.6452	97.6367	97.6359	97.6382	97.6351	98.0182	98.0852	98.0843	97.6144	97.7714	97.6996	98.1892	98.19	98.3143	98.5345	98.5942	98.5938	98.6508	98.6643	99.0197	99.5083	99.9945	100	98.1606	98.1722
Agrobacterium_tumefaciens_LMG_215	98.1368	98.1569	98.1631	98.1632	98.1634	98.1618	98.1618	98.068	98.1812	98.18	98.1819	98.1799	98.185	98.1842	98.0826	98.1	98.0995	98.0996	98.1105	98.1647	98.3571	98.3386	97.6173	97.6536	97.6526	97.6554	97.652	97.6512	97.6494	98.1154	98.1983	98.1964	97.6286	97.8506	97.8695	97.8795	97.8816	97.9745	98.1408	98.119	98.1166	98.0095	98.0137	98.1209	98.0483	98.0891	98.0882	100	99.2383
Agrobacterium_tumefaciens_DS1976	98.0948	98.1527	98.1749	98.175	98.1762	98.1762	98.1762	98.0558	98.1709	98.1765	98.1758	98.1764	98.1777	98.1762	98.0926	98.1071	98.1079	98.1074	98.1311	98.237	98.3991	98.4039	97.7221	97.7552	97.7577	97.75	97.7458	97.747	97.7482	98.2067	98.2294	98.2303	97.6572	97.837	97.8188	97.9137	97.9133	97.9547	98.1269	98.2424	98.2439	98.1541	98.0833	98.1874	98.1298	98.1631	98.1626	99.2762	100
Agrobacterium_tumefaciens_DS1979	98.0778	98.1593	98.1728	98.1729	98.174	98.174	98.1741	98.0778	98.171	98.1727	98.1721	98.1726	98.1738	98.1724	98.0899	98.1045	98.1049	98.1046	98.1302	98.2441	98.3799	98.387	97.7399	97.7728	97.7752	97.7775	97.7731	97.7748	97.7799	98.1803	98.2157	98.2096	97.6899	97.8491	97.8254	97.8952	97.8949	97.955	98.1219	98.2405	98.2421	98.1488	98.0633	98.1813	98.1215	98.1503	98.1495	99.2701	99.9992
Agrobacterium_tumefaciens_DS1462	98.0578	98.1574	98.1782	98.1784	98.1797	98.1781	98.1781	98.0691	98.1803	98.182	98.1816	98.1819	98.1833	98.1818	98.0912	98.0989	98.1057	98.0987	98.1333	98.2461	98.3918	98.3899	97.7644	97.7973	97.8008	97.8034	97.7983	97.8064	97.8015	98.1791	98.2197	98.2045	97.6908	97.8632	97.8409	97.9184	97.918	97.9778	98.1195	98.2389	98.2385	98.1648	98.0867	98.1907	98.1265	98.1534	98.1534	99.2732	99.9995
Agrobacterium_tumefaciens_DS1470	98.1054	98.1597	98.1795	98.1796	98.1807	98.1791	98.1792	98.0581	98.182	98.1836	98.1831	98.1835	98.1848	98.1833	98.1009	98.1092	98.1144	98.1089	98.1401	98.2514	98.3929	98.395	97.7369	97.7714	97.775	97.7693	97.7644	97.7654	97.7659	98.2043	98.2141	98.2118	97.6999	97.8632	97.8429	97.9159	97.9152	97.9639	98.1242	98.2367	98.2367	98.1664	98.0815	98.1857	98.1357	98.1542	98.1537	99.2701	99.9999
Agrobacterium_tumefaciens_DS2151	98.0681	98.1509	98.1393	98.1393	98.14	98.1399	98.1398	98.1051	98.151	98.1525	98.1528	98.1527	98.1527	98.1537	98.1026	98.1211	98.1161	98.1191	98.1453	98.2474	98.3215	98.3201	97.683	97.7162	97.7167	97.7044	97.7038	97.7068	97.7018	98.2765	98.2853	98.2851	97.7412	97.8273	97.8474	97.947	97.9478	97.9657	98.2535	98.304	98.3036	98.1019	98.1741	98.2316	98.1755	98.2138	98.2122	98.4594	98.5186
Agrobacterium_tumefaciens_ICMP_6475	98.2574	98.3476	98.2729	98.2731	98.273	98.2728	98.2728	98.1617	98.2255	98.2276	98.2277	98.2276	98.227	98.2273	98.1857	98.2016	98.2018	98.202	98.2299	98.1808	99.018	99.0296	97.9372	97.9701	97.97	97.9707	97.9698	97.9708	97.982	98.1682	98.2124	98.2124	97.7829	97.8917	97.9338	97.9887	97.9899	98.0787	98.0929	98.1833	98.1832	98.0251	97.9887	98.1822	97.9872	98.1404	98.1015	98.3267	98.4195
Agrobacterium_tumefaciens_CCNWGS0286	98.3743	98.2345	98.1939	98.194	98.1949	98.1951	98.1952	98.1157	98.1448	98.1444	98.1477	98.1444	98.1467	98.1476	98.1245	98.1426	98.1414	98.1424	98.0938	98.0847	98.2377	98.2217	98.0856	98.1169	98.1173	98.0877	98.0883	98.0931	98.0873	98.6926	98.6743	98.6734	97.7592	97.9001	97.9616	97.9389	97.9386	98.0088	98.6384	98.9385	98.9385	98.0263	97.9376	98.1315	98.0694	98.0855	98.0856	98.3461	98.3157
Agrobacterium_tumefaciens_16-1607-1A	98.0473	98.0914	98.0503	98.0504	98.0495	98.0478	98.0478	98.0932	97.9608	97.9619	97.9615	97.9619	97.9612	97.9618	97.9475	97.9632	97.961	97.9634	98.0168	98.0038	98.1381	98.1043	97.9107	97.9408	97.9473	97.9437	97.9425	97.9439	97.9404	98.1978	98.2255	98.2256	97.6326	97.8401	97.8704	97.7344	97.7354	97.8907	97.9766	98.0051	98.0052	97.8541	97.8656	98.0376	97.9447	97.9569	97.9577	98.1531	98.1018
Agrobacterium_tumefaciens_GVS01A	98.1095	98.0462	98.0142	98.0145	98.0156	98.0138	98.0138	98.0363	97.9707	97.9731	97.9722	97.9731	97.9733	97.9728	97.9402	97.9518	97.9526	97.9551	97.9527	97.9329	98.2227	98.1824	97.87	97.8954	97.8947	97.8977	97.8935	97.8965	97.8956	98.1369	98.1593	98.159	97.7094	97.7763	97.8338	97.7247	97.7204	98.0707	97.8965	97.9459	97.9459	97.9267	97.9488	98.0752	98.0536	98.0664	98.0602	98.092	98.1149
Agrobacterium_tumefaciens_SJ002	98.487	98.47	98.4889	98.4889	98.4884	98.485	98.485	98.4808	98.4867	98.4888	98.4889	98.4888	98.4887	98.4888	98.455	98.4706	98.4706	98.4711	98.4844	98.4797	98.4123	98.4321	98.3751	98.4062	98.4051	98.4061	98.4055	98.4036	98.4097	98.3814	98.3326	98.3318	98.1307	98.1636	98.1579	98.1396	98.1396	98.4013	98.4436	98.426	98.426	98.4035	98.3997	98.356	98.4142	98.4116	98.412	98.6585	98.6123
Agrobacterium_tumefaciens_BIM_B-1315G	98.3778	98.3154	98.3062	98.3065	98.3056	98.3034	98.3034	98.2743	98.307	98.3066	98.3059	98.3067	98.307	98.3059	98.2732	98.2881	98.2847	98.2881	98.2756	98.2718	98.3202	98.3202	98.2043	98.235	98.2351	98.2354	98.2352	98.2301	98.2401	98.388	98.3847	98.3805	97.9556	97.9721	98.0455	98.0461	98.0462	98.209	98.2225	98.2784	98.2784	98.1164	98.1061	98.2272	98.2317	98.2577	98.2446	98.3251	98.323
Agrobacterium_tumefaciens_But002	98.3254	98.1977	98.215	98.215	98.2157	98.2157	98.2157	98.2662	98.1771	98.1778	98.1777	98.1778	98.1781	98.1791	98.1342	98.1529	98.155	98.1548	98.1267	98.1045	98.5506	98.552	98.0011	98.026	98.0284	98.0275	98.0274	98.0302	98.0288	98.3818	98.3829	98.3817	97.9179	97.9869	97.9967	97.8821	97.8833	97.9155	98.1679	98.1801	98.1801	98.0296	98.0552	98.0887	98.0698	98.0709	98.0675	98.4447	98.4355
Agrobacterium_tumefaciens_1D1460_ASM1331838v1	97.6893	97.8416	97.8144	97.8147	97.8141	97.8123	97.8123	97.6493	97.4561	97.4575	97.4581	97.4575	97.4574	97.4577	97.3927	97.4074	97.4092	97.4039	97.4451	97.4717	97.7497	97.6771	99.0224	99.0499	99.0545	99.0241	99.0282	99.0348	99.0226	97.7607	97.7833	97.7815	97.3662	97.5608	97.6194	97.255	97.2538	97.5035	97.4715	97.5306	97.5288	97.5398	97.4227	97.4487	97.4707	97.4467	97.4474	97.4975	97.5999
Agrobacterium_tumefaciens_Sta005	97.7134	97.8383	97.816	97.8162	97.8175	97.8156	97.8156	97.6668	97.4802	97.4815	97.4837	97.4815	97.4836	97.4815	97.4226	97.4365	97.4359	97.4337	97.4859	97.5109	97.7459	97.6674	99.0517	99.0859	99.0847	99.0481	99.0467	99.0536	99.0386	97.7677	97.7874	97.7814	97.3676	97.5782	97.6428	97.3077	97.31	97.4891	97.5212	97.5682	97.5682	97.5656	97.4571	97.5071	97.5045	97.4851	97.486	97.55	97.6364
Agrobacterium_tumefaciens_EML4	97.6716	97.7982	97.7792	97.7792	97.78	97.7782	97.7782	97.6413	97.4671	97.4686	97.4703	97.4687	97.4667	97.4674	97.3955	97.4089	97.4132	97.4079	97.4537	97.492	97.7392	97.6587	99.0201	99.053	99.0533	99.0176	99.0177	99.0236	99.009	97.7337	97.7663	97.7421	97.3649	97.5404	97.5979	97.2802	97.2824	97.4751	97.497	97.5363	97.5363	97.5572	97.439	97.4741	97.5038	97.4679	97.4697	97.5225	97.6216
Agrobacterium_tumefaciens_1D1460	97.6797	97.822	97.7982	97.7983	97.799	97.7972	97.7972	97.6647	97.434	97.4355	97.4371	97.4355	97.4336	97.4343	97.3766	97.3945	97.3924	97.391	97.4268	97.4758	97.7264	97.6384	99.0381	99.0679	99.0714	99.0375	99.0375	99.0432	99.03	97.7315	97.7649	97.7463	97.3629	97.5271	97.607	97.251	97.2532	97.4507	97.4944	97.5199	97.5199	97.5302	97.441	97.4645	97.4783	97.446	97.4478	97.5004	97.6073
Agrobacterium_tumefaciens_W10_94	98.1145	98.0874	98.1521	98.1523	98.1526	98.1525	98.1526	97.9681	97.9077	97.9112	97.913	97.9113	97.9147	97.913	97.9038	97.9185	97.9195	97.9177	97.9412	97.9433	98.1038	98.012	97.7837	97.8199	97.8173	97.794	97.7917	97.7941	97.7943	98.0568	98.0473	98.0469	97.6137	97.7953	97.9668	97.7967	97.7967	97.775	97.9	97.9329	97.9329	97.8096	97.7195	97.9093	97.8686	97.8894	97.8897	98.5204	98.3824
Agrobacterium_tumefaciens_186	98.1134	98.0778	98.1437	98.1439	98.1444	98.1429	98.1429	97.9688	97.9298	97.9289	97.931	97.929	97.9313	97.9309	97.8875	97.9071	97.9058	97.9053	97.9538	97.9325	98.1206	98.0032	97.801	97.8328	97.8316	97.8076	97.8064	97.8008	97.8068	98.003	98.0177	98.016	97.6368	97.8197	97.98	97.7749	97.776	97.7767	97.8648	97.9036	97.9036	97.7748	97.7142	97.8604	97.8413	97.8603	97.8606	98.5193	98.3881
Agrobacterium_tumefaciens_Sta003	98.1099	98.0734	98.1473	98.1476	98.1479	98.1461	98.1461	97.9951	97.9281	97.93	97.9301	97.93	97.9296	97.9311	97.9207	97.9386	97.937	97.9372	97.9879	97.9547	98.1255	98.0083	97.7936	97.8237	97.8231	97.7985	97.7982	97.8004	97.8001	97.9992	98.0218	98.0204	97.6665	97.8344	97.9937	97.788	97.7891	97.7921	97.8866	97.9232	97.9232	97.7963	97.734	97.904	97.8604	97.8894	97.8897	98.5079	98.3867
Agrobacterium_tumefaciens_SJ001	98.1232	98.0765	98.1282	98.1282	98.1287	98.1287	98.1287	97.9552	97.9022	97.9005	97.9034	97.9006	97.9039	97.9029	97.8763	97.8928	97.8935	97.8933	97.9306	97.9125	98.1206	98.005	97.7585	97.7915	97.7904	97.7665	97.7657	97.7704	97.7677	98.0071	98.0291	98.0273	97.6192	97.8004	97.9712	97.743	97.7423	97.7559	97.8385	97.8832	97.8814	97.7636	97.7122	97.8516	97.821	97.8461	97.846	98.5186	98.3903
Agrobacterium_tumefaciens_Tul001	98.0933	98.0685	98.1133	98.1135	98.1141	98.1125	98.1126	97.9426	97.893	97.8921	97.8942	97.8922	97.8945	97.8941	97.8389	97.8568	97.8578	97.8558	97.9061	97.8831	98.0799	97.9673	97.7683	97.8001	97.7994	97.7757	97.7747	97.7717	97.7716	98.0022	98.0169	98.0155	97.6023	97.7696	97.934	97.7103	97.7102	97.731	97.8229	97.8641	97.8641	97.7183	97.6524	97.8212	97.7802	97.8197	97.8181	98.494	98.3828
Agrobacterium_tumefaciens_Sut001	98.0684	98.037	98.1231	98.1234	98.1241	98.1222	98.1222	97.8115	97.8846	97.8855	97.8857	97.8856	97.885	97.8869	97.8501	97.8602	97.867	97.8593	97.8838	97.8977	98.0099	97.8081	97.5405	97.5709	97.5706	97.5195	97.5191	97.5199	97.5217	97.8853	97.9116	97.9084	97.4946	97.6404	97.9535	97.7281	97.7281	97.6906	97.8025	97.8699	97.8699	97.7488	97.5642	97.8523	97.8126	97.838	97.8388	98.4389	98.3368
Agrobacterium_tumefaciens_Sut002	98.0834	98.048	98.0955	98.0955	98.0963	98.0945	98.0945	97.7837	97.8529	97.8493	97.8522	97.8493	97.8527	97.8517	97.8126	97.8326	97.8337	97.8325	97.8338	97.8488	98.0113	97.8102	97.488	97.5215	97.5205	97.4704	97.4696	97.4704	97.4705	97.8963	97.927	97.9235	97.4705	97.604	97.9287	97.6908	97.6908	97.6732	97.76	97.8304	97.8304	97.7102	97.5331	97.8066	97.7652	97.793	97.7932	98.4462	98.3416
Agrobacterium_tumefaciens_Gle001	98.0922	98.0454	98.1065	98.1065	98.1071	98.1069	98.1069	97.9024	97.8769	97.8743	97.8774	97.8744	97.8777	97.8768	97.8458	97.8666	97.8667	97.8661	97.8824	97.8727	98.0899	97.8792	97.6018	97.6355	97.6344	97.6174	97.6101	97.6104	97.6117	97.9907	98.014	98.0101	97.5848	97.7725	97.9336	97.7037	97.7049	97.7425	97.8152	97.8354	97.8354	97.7308	97.6904	97.8269	97.795	97.8205	97.8203	98.4815	98.3621
Agrobacterium_tumefaciens_Sta002	98.0858	98.0288	98.1058	98.1061	98.1066	98.1066	98.1067	97.8978	97.883	97.8822	97.8843	97.8823	97.8845	97.8842	97.8328	97.8521	97.852	97.851	97.902	97.8889	98.0888	97.8812	97.6217	97.6542	97.6534	97.6358	97.6284	97.628	97.6286	97.9903	97.9974	97.9945	97.585	97.7818	97.9447	97.7123	97.7122	97.7363	97.8322	97.8613	97.8614	97.7336	97.6936	97.8289	97.8047	97.8263	97.8243	98.4916	98.3594
Agrobacterium_tumefaciens_O54_95	98.2304	98.1266	98.1463	98.1463	98.1458	98.1442	98.1442	97.9764	98.1241	98.1262	98.1266	98.1263	98.1257	98.1264	98.0831	98.1009	98.1004	98.1005	98.0679	98.0613	97.9813	97.8386	97.7816	97.8116	97.8111	97.7524	97.7531	97.7543	97.7492	98.0676	98.0254	98.0242	97.5487	97.6449	97.8816	97.84	97.8399	97.9293	97.932	98.1203	98.1203	98.1359	98.0456	99.1281	98.4165	98.4884	98.4896	98.2488	98.2475
Agrobacterium_tumefaciens_Teh001	98.0652	98.0381	98.0354	98.0354	98.0368	98.0352	98.0353	97.7958	97.79	97.7882	97.791	97.7882	97.7913	97.7924	97.798	97.822	97.8198	97.8191	97.82	97.8252	97.937	97.6498	97.3447	97.3788	97.3776	97.3516	97.3483	97.346	97.3552	97.7779	97.8128	97.8107	97.4141	97.6161	97.8694	97.6184	97.6175	97.6054	97.6932	97.7723	97.7723	97.621	97.455	97.7742	97.7056	97.761	97.7624	98.6182	98.6797
Agrobacterium_tumefaciens_Teh002	98.1014	98.0664	98.0609	98.061	98.0623	98.0607	98.0607	97.9465	97.8294	97.8312	97.8303	97.8311	97.8305	97.8317	97.8486	97.8675	97.8693	97.8644	97.8879	97.8815	98.038	97.761	97.4638	97.493	97.4961	97.4778	97.4746	97.4746	97.4852	97.8787	97.9216	97.9191	97.5418	97.7521	97.8945	97.6262	97.6271	97.6698	97.7956	97.8204	97.8204	97.6502	97.6232	97.8181	97.7394	97.7991	97.7948	98.6716	98.7222
Agrobacterium_tumefaciens_Tul004	98.0825	98.0465	98.1107	98.1107	98.1118	98.1102	98.1103	97.9959	97.8898	97.8876	97.891	97.8874	97.8908	97.8906	97.8967	97.9147	97.9136	97.9143	97.9441	97.9038	98.1257	97.9132	97.5376	97.5707	97.5721	97.5546	97.5456	97.5474	97.5466	98.0169	98.0442	98.0409	97.5487	97.7735	97.9125	97.7123	97.7119	97.6989	97.855	97.8881	97.888	97.7118	97.6767	97.8936	97.8531	97.8757	97.8756	98.7355	98.7507
Agrobacterium_tumefaciens_Gle002	98.4303	98.401	98.379	98.3734	98.3745	98.3727	98.3727	98.1633	98.112	98.113	98.1129	98.113	98.1128	98.114	98.1178	98.1338	98.1327	98.1333	98.1278	98.1408	97.9464	97.7253	97.4637	97.4954	97.4986	97.4584	97.456	97.4534	97.4573	97.9642	97.9952	97.9907	97.4055	97.5097	97.8335	97.6707	97.6717	97.6248	97.7254	97.8042	97.8042	97.7045	97.4768	97.7703	97.745	97.7831	97.7832	98.135	98.104
Agrobacterium_tumefaciens_Yol002	98.4897	98.4804	98.4553	98.4554	98.4552	98.455	98.455	98.3806	98.252	98.2538	98.2537	98.2538	98.2533	98.2535	98.2748	98.2898	98.2874	98.287	98.3243	98.2707	98.0883	97.9717	97.767	97.7975	97.7993	97.7753	97.7728	97.7726	97.7746	98.0462	98.0706	98.0684	97.5902	97.7493	97.8999	97.7968	97.7977	97.775	97.8826	97.9296	97.9296	97.8142	97.7108	97.8965	97.8718	97.9099	97.9099	98.2069	98.1533
Agrobacterium_tumefaciens_Yol001	98.4912	98.4821	98.4544	98.4546	98.4544	98.4541	98.4542	98.3751	98.2514	98.2531	98.253	98.2531	98.2527	98.2528	98.2619	98.2766	98.2738	98.2731	98.3151	98.2701	98.0919	97.9753	97.7675	97.7983	97.8001	97.7761	97.7737	97.7731	97.7742	98.0475	98.0711	98.0692	97.5766	97.7528	97.8995	97.7866	97.7875	97.7673	97.8828	97.921	97.921	97.8067	97.7108	97.8894	97.865	97.9031	97.9031	98.2071	98.1541
Agrobacterium_tumefaciens_LMG_305	98.139	98.1434	98.1628	98.1632	98.1627	98.1612	98.1611	97.9338	98.1766	98.1756	98.1778	98.1754	98.1796	98.1795	98.0798	98.0999	98.0956	98.0979	98.0657	98.1653	98.228	98.1683	97.4279	97.4615	97.4614	97.4438	97.4415	97.439	97.4399	97.9494	98.036	98.0344	97.4992	97.7161	97.8633	97.8788	97.8808	97.9065	98.0873	98.118	98.1178	98.008	97.8855	98.1077	98.0351	98.077	98.0761	99.977	99.2218
Agrobacterium_tumefaciens_IL15	98.2245	98.1932	98.0982	98.0982	98.0984	98.0984	98.0984	97.9774	98.0421	98.04	98.0435	98.04	98.0434	98.0432	97.985	98.003	98.0059	98.0006	97.9759	97.9774	98.7239	98.6278	97.6842	97.7154	97.7141	97.7039	97.7036	97.7026	97.7111	98.024	98.007	98.0004	97.5277	97.7391	97.8522	97.7618	97.7617	97.8202	97.8543	97.9969	97.9968	97.7985	97.6415	97.9096	97.8227	97.8412	97.8412	98.3593	98.4102
Agrobacterium_tumefaciens_183	98.2449	98.1778	98.1747	98.1787	98.1835	98.1798	98.1837	97.9436	98.0453	98.0504	98.0463	98.0505	98.0503	98.0505	98.0136	98.0327	98.0313	98.0332	97.9854	98.0078	98.0641	97.892	97.7922	97.8222	97.8228	97.765	97.7655	97.768	97.7629	98.2373	98.2903	98.2835	97.497	97.6981	97.9613	97.8222	97.8222	97.878	98.238	98.5505	98.5505	97.8678	97.7075	97.9867	97.9071	97.9448	97.9489	98.2	98.2012
Agrobacterium_tumefaciens_DSM_30147	95.037	95.329	95.4263	95.4256	95.4245	95.4233	95.4235	95.4718	95.5484	95.5503	95.5501	95.5502	95.5504	95.5503	95.8815	95.8964	95.8952	95.8961	95.5041	95.4408	94.585	94.573	94.5197	94.5475	94.5499	94.5417	94.5406	94.5398	94.5314	94.7069	94.7377	94.7244	94.3821	94.5019	94.6295	94.8912	94.8871	94.8803	94.8547	94.9052	94.9048	94.8584	94.8651	94.8805	94.8747	94.8778	94.8748	94.836	94.7726
Agrobacterium_sp_UNC420CL41Cvi	95.5953	95.6458	95.6463	95.6466	95.6469	95.6451	95.6451	95.6133	95.6276	95.6286	95.6289	95.6285	95.6291	95.63	95.5844	95.5987	95.597	95.596	95.6134	95.6281	95.5488	95.5557	95.484	95.5119	95.5158	95.5131	95.5118	95.5115	95.5084	95.5897	95.5827	95.5747	95.3085	95.2911	95.3165	95.4831	95.4841	95.6556	95.6426	95.5749	95.5749	95.6942	95.6626	95.6519	95.6277	95.6242	95.6245	95.5714	95.5528
Agrobacterium_sp_224MFTsu3.1	95.5979	95.6576	95.6434	95.6437	95.6446	95.6427	95.6427	95.5955	95.6108	95.6121	95.6119	95.612	95.6121	95.613	95.5717	95.5867	95.5824	95.585	95.5821	95.6036	95.5361	95.5423	95.4726	95.4996	95.5045	95.501	95.4995	95.4971	95.4965	95.6022	95.6056	95.5978	95.3059	95.2667	95.3023	95.4745	95.478	95.6396	95.6123	95.5629	95.5629	95.6679	95.635	95.6389	95.6061	95.6055	95.6059	95.5703	95.5457
Agrobacterium_sp_719_389	95.575	95.6126	95.6272	95.6272	95.6289	95.627	95.627	95.576	95.6037	95.6053	95.6048	95.6053	95.6049	95.6058	95.5522	95.5668	95.5635	95.5652	95.5658	95.5898	95.5268	95.5294	95.4611	95.487	95.4923	95.4881	95.4868	95.4911	95.4869	95.5776	95.5786	95.5703	95.2959	95.2584	95.2968	95.4569	95.4578	95.6326	95.6057	95.5518	95.5518	95.6686	95.6378	95.6219	95.6074	95.6049	95.605	95.5643	95.5363
Agrobacterium_sp_ST15.13.015	91.2657	91.2703	91.3563	91.3564	91.3559	91.3561	91.3561	91.0479	91.279	91.2807	91.2797	91.2804	91.2795	91.2797	91.2564	91.2689	91.2645	91.2664	91.1969	91.2504	90.9054	90.8655	90.9961	91.0256	91.0235	90.9454	90.9436	90.9388	90.9414	90.9699	91.0263	91.0116	91.0018	91.0136	91.3593	91.2953	91.2962	91.2396	91.116	91.2689	91.2689	91.2413	90.9302	91.2366	91.2168	91.2571	91.2552	91.2286	91.2102
Agrobacterium_sp_MAFF210268	91.3568	91.2271	91.2762	91.2767	91.2767	91.2751	91.2751	91.5003	91.2201	91.2218	91.2202	91.2216	91.2213	91.2204	91.2416	91.2488	91.2499	91.2454	91.1992	91.2408	91.102	91.0797	90.9552	90.9666	90.9808	90.9112	90.9121	90.9249	90.9207	91.0775	91.1296	91.1222	91.5026	91.0424	91.3436	91.2832	91.2831	91.2103	91.1862	91.208	91.208	91.2308	91.0444	91.2263	91.2531	91.2136	91.2083	91.2322	91.1843
Agrobacterium_sp_CFBP_3001	91.3526	91.2536	91.2648	91.2655	91.2654	91.2637	91.2637	91.4956	91.2162	91.2182	91.2168	91.218	91.2177	91.217	91.2329	91.2407	91.2431	91.238	91.1747	91.2528	91.0781	91.0555	90.9805	91.0058	91.0128	90.9467	90.9471	90.9538	90.9585	91.0843	91.1321	91.1323	91.5005	91.0692	91.3441	91.2873	91.2881	91.2212	91.1717	91.1916	91.1916	91.2279	91.0486	91.2285	91.2537	91.2083	91.2093	91.2303	91.1899
Agrobacterium_sp_MAFF310724	91.3564	91.2595	91.2786	91.2787	91.2788	91.2789	91.2789	91.5061	91.2314	91.2324	91.2315	91.2322	91.2327	91.2316	91.2463	91.2531	91.256	91.25	91.2042	91.2859	91.0575	91.035	90.9875	91.0124	91.0174	90.945	90.9451	90.9537	90.9561	91.0727	91.1097	91.1092	91.5176	91.1083	91.3483	91.2956	91.2965	91.2331	91.2032	91.2325	91.2325	91.2517	91.0686	91.2449	91.2825	91.2452	91.2461	91.2204	91.194
Agrobacterium_tumefaciens_MAFF301724	91.3635	91.2569	91.2705	91.2707	91.271	91.271	91.271	91.5038	91.2134	91.2145	91.2141	91.2144	91.2145	91.2137	91.249	91.2563	91.2587	91.2531	91.2033	91.2624	91.074	91.0413	91.013	91.0407	91.0473	90.9718	90.9747	90.9808	90.985	91.0594	91.1187	91.1095	91.5281	91.0819	91.3501	91.303	91.3029	91.2241	91.1857	91.222	91.222	91.2489	91.0697	91.2313	91.2754	91.2242	91.2251	91.2172	91.1697
Agrobacterium_tumefaciens_16-280-1b	91.2854	91.3253	91.3482	91.3488	91.35	91.3467	91.3467	91.168	91.2925	91.2979	91.2977	91.2978	91.2981	91.2973	91.2681	91.2813	91.2755	91.2805	91.2028	91.2537	91.1805	91.1325	91.1169	91.1431	91.1432	91.1026	91.0999	91.0985	91.1046	91.1916	91.193	91.1882	91.1087	91.1072	91.3509	91.3119	91.3127	91.2863	91.2142	91.2579	91.2579	91.263	91.1172	91.2328	91.2446	91.2495	91.2493	91.2763	91.2569
Agrobacterium_tumefaciens_16-280-1a	91.2634	91.3062	91.3351	91.3357	91.3373	91.334	91.3341	91.0933	91.2704	91.2711	91.2703	91.271	91.2708	91.2707	91.2397	91.2528	91.2509	91.2511	91.1555	91.2381	91.0669	91.0359	91.0528	91.0787	91.0793	91.0039	91.0012	90.998	91.0065	91.1032	91.0794	91.0731	90.9824	91.0201	91.3475	91.2816	91.2824	91.2076	91.1555	91.2264	91.2264	91.2336	91.0245	91.2128	91.2323	91.2264	91.2262	91.256	91.2315
Agrobacterium_deltaense_CNPSo_3391	91.4075	91.386	91.3805	91.3808	91.3799	91.3782	91.3782	91.4394	91.3548	91.3565	91.3562	91.3565	91.3562	91.3559	91.3876	91.4005	91.3965	91.3984	91.4056	91.3884	91.354	91.3357	91.2971	91.3274	91.326	91.3211	91.3205	91.3206	91.3229	91.437	91.4198	91.418	91.359	91.3769	91.4224	91.4105	91.4103	91.384	91.3154	91.3788	91.3805	91.3558	91.361	91.3635	91.3851	91.3669	91.3658	91.3392	91.3505
Agrobacterium_sp_YIC_4121	91.4081	91.3525	91.3704	91.3704	91.3705	91.3706	91.3661	91.4139	91.3366	91.3372	91.3368	91.3371	91.3325	91.3368	91.2981	91.3118	91.3035	91.3105	91.3253	91.3244	91.398	91.3928	91.2645	91.2896	91.2951	91.2875	91.2875	91.2923	91.2981	91.4066	91.4179	91.4123	91.4401	91.3936	91.4332	91.3866	91.3875	91.3607	91.2904	91.3434	91.3375	91.3089	91.2906	91.3172	91.3407	91.3195	91.3202	91.3287	91.3337
Agrobacterium_deltaense_RV3	91.7372	91.3591	91.3501	91.3502	91.3502	91.3486	91.3486	91.3707	91.2099	91.2113	91.2105	91.2111	91.2109	91.2108	91.1435	91.1578	91.1544	91.1545	91.2303	91.2318	91.3191	91.2804	91.2236	91.2452	91.2477	91.245	91.2428	91.2413	91.2385	91.3733	91.3902	91.3892	91.2927	91.3402	91.4033	91.2851	91.285	91.1981	91.2407	91.1994	91.1995	91.1736	91.1909	91.1813	91.1884	91.2027	91.2045	91.2478	91.1949
Agrobacterium_deltaense_HU53	91.2886	91.3475	91.3419	91.3419	91.342	91.3404	91.3404	91.4813	91.2332	91.2339	91.2337	91.2337	91.2336	91.2335	91.2315	91.2444	91.2439	91.2435	91.2505	91.2824	91.1384	91.0745	91.1706	91.1936	91.1981	91.1658	91.1678	91.1712	91.1826	91.1971	91.2526	91.2511	91.6134	91.2785	91.3878	91.2736	91.2746	91.2982	91.2167	91.2475	91.2475	91.2322	91.1639	91.2269	91.2631	91.2131	91.213	91.2247	91.2241
Agrobacterium_sp_SRR14536366_bin.3_metawrap_v1.3.0_MAG	91.2956	91.3078	91.31	91.3102	91.3101	91.3082	91.3082	91.3028	91.3028	91.3043	91.3044	91.3043	91.3043	91.3042	91.2735	91.2877	91.2864	91.2871	91.297	91.2589	91.3292	91.3247	91.2318	91.2529	91.2527	91.2523	91.2524	91.2489	91.2584	91.3493	91.351	91.3513	91.3131	91.3112	91.3746	91.331	91.332	91.3407	91.2819	91.2803	91.2869	91.2673	91.2466	91.2566	91.2592	91.253	91.2467	91.3064	91.2708
Agrobacterium_tumefaciens_1D1609_ASM1331837v1	91.1851	91.1936	91.2172	91.2173	91.2162	91.2145	91.2145	90.9758	91.1547	91.154	91.1532	91.1561	91.1553	91.1531	91.15	91.1603	91.1582	91.1608	91.1049	91.1355	90.7619	90.6196	91.3264	91.3552	91.3547	91.2922	91.2922	91.2874	91.2892	90.9288	90.9484	90.939	90.9072	90.9322	91.2463	91.1923	91.1953	91.0616	90.9927	91.111	91.1092	91.0906	90.8188	91.0891	91.1022	91.0906	91.093	91.1031	91.0679
Agrobacterium_tumefaciens_1D1609	91.2159	91.2621	91.2762	91.2763	91.2762	91.2746	91.2746	91.0933	91.2215	91.2225	91.2227	91.2224	91.223	91.2224	91.2574	91.2616	91.2694	91.2592	91.1952	91.2094	90.8625	90.7204	91.4092	91.4306	91.4358	91.3683	91.3658	91.3656	91.3771	91.0277	91.0227	91.018	90.9971	91.0255	91.3077	91.2999	91.3007	91.205	91.0704	91.205	91.205	91.131	90.8708	91.1472	91.1567	91.168	91.1689	91.2018	91.1463
Agrobacterium_tumefaciens_GC1A3	91.3293	91.337	91.3504	91.3505	91.35	91.3484	91.3471	91.1771	91.3136	91.3147	91.3142	91.3157	91.315	91.3142	91.3379	91.3509	91.3474	91.3499	91.2711	91.3528	91.1015	91.078	91.1066	91.1456	91.1425	91.0732	91.0737	91.0686	91.0755	91.1883	91.1482	91.1485	91.026	91.1429	91.3945	91.3708	91.3704	91.2559	91.2073	91.3314	91.3302	91.3192	91.122	91.3001	91.313	91.3088	91.3094	91.2783	91.2728
Agrobacterium_tumefaciens_17-642-1b	91.2638	91.3203	91.3477	91.3476	91.3475	91.3459	91.3459	91.0578	91.3001	91.3002	91.3006	91.3	91.3003	91.3004	91.2614	91.2759	91.2697	91.2737	91.1871	91.2501	90.9867	90.9362	90.9745	91.0108	91.0111	90.9506	90.9504	90.9518	90.9541	91.016	91.0967	91.0877	90.9766	91.009	91.364	91.3311	91.332	91.2418	91.1721	91.2673	91.2674	91.2378	90.9847	91.2227	91.2592	91.2338	91.2376	91.2675	91.2255
Agrobacterium_tumefaciens_17-713-1iii	91.2745	91.3217	91.3355	91.3356	91.3358	91.3342	91.3338	91.0389	91.2989	91.3005	91.3002	91.3004	91.3005	91.3	91.27	91.2829	91.2784	91.2799	91.2115	91.2604	90.9754	90.9155	90.9822	91.0144	91.0181	90.9467	90.9488	90.948	90.9501	91.0013	91.0677	91.0601	90.9613	91	91.3775	91.3562	91.3572	91.2271	91.15	91.2673	91.2651	91.226	90.9777	91.2271	91.2565	91.2387	91.2413	91.2715	91.2251
Agrobacterium_tumefaciens_17-712e-1ii	91.2804	91.316	91.3392	91.3392	91.3384	91.3368	91.3368	91.0533	91.2969	91.2974	91.2969	91.2973	91.2972	91.2972	91.2593	91.2729	91.2731	91.2718	91.1981	91.2631	91.0081	90.949	91.0245	91.0685	91.0604	91.0095	91.009	91.0113	91.0034	91.0538	91.1107	91.0977	90.9713	91.0146	91.3536	91.3358	91.3364	91.2303	91.1689	91.2572	91.2573	91.2366	91.0013	91.2066	91.2519	91.2363	91.2359	91.2705	91.2299
Agrobacterium_tumefaciens_17-713-1ig	91.282	91.314	91.3263	91.3262	91.3259	91.3243	91.3243	91.0377	91.3067	91.308	91.3073	91.3079	91.307	91.3072	91.2708	91.2848	91.2806	91.2827	91.1824	91.2894	90.9905	90.9242	91.0028	91.0384	91.0378	90.9601	90.9615	90.9592	90.956	91.0137	91.0863	91.0736	90.9634	91.0333	91.3381	91.3452	91.3463	91.221	91.186	91.2881	91.2892	91.2806	91.0115	91.2522	91.2844	91.2666	91.2662	91.2831	91.2596
Agrobacterium_tumefaciens_17-713-1ie	91.2738	91.3163	91.3402	91.3402	91.3403	91.3386	91.3387	91.0676	91.2882	91.2893	91.2888	91.2892	91.2895	91.289	91.2595	91.2728	91.2719	91.2716	91.1915	91.2591	91.0079	90.9453	90.9725	91.0087	91.0037	90.948	90.9494	90.9442	90.9507	91.0121	91.0793	91.0781	90.9737	91.0216	91.3573	91.3259	91.3279	91.2294	91.1627	91.275	91.2751	91.2627	91.009	91.2492	91.2656	91.2403	91.2445	91.2673	91.2381
Agrobacterium_tumefaciens_17-712-1iv_d	91.3048	91.3281	91.3416	91.3416	91.3416	91.3399	91.34	91.0635	91.3176	91.3187	91.318	91.3186	91.318	91.3179	91.284	91.2977	91.2951	91.2958	91.1978	91.2678	91.0089	90.9571	90.9995	91.0326	91.0312	90.9728	90.9726	90.9735	90.9702	91.0412	91.1051	91.092	90.9838	91.0493	91.3513	91.3541	91.3552	91.2309	91.1734	91.2752	91.2753	91.2634	90.9979	91.2297	91.2678	91.2443	91.2439	91.2822	91.245
Agrobacterium_tumefaciens_17-712a-1ii	91.2872	91.3176	91.3254	91.3254	91.3255	91.3238	91.3239	91.0783	91.3026	91.3026	91.3022	91.3025	91.3028	91.3023	91.2751	91.2886	91.2872	91.2882	91.2008	91.2806	91.0218	90.9631	91.0011	91.0348	91.0358	90.9684	90.9686	90.9671	90.9663	91.0394	91.0959	91.0883	91.0029	91.0597	91.3485	91.3583	91.3571	91.2406	91.1741	91.2859	91.2859	91.2601	90.9934	91.2419	91.2593	91.2505	91.2518	91.2879	91.2464
Agrobacterium_tumefaciens_17-713-1id	91.3093	91.3414	91.3535	91.3534	91.3529	91.3513	91.3513	91.0748	91.3239	91.3256	91.3249	91.3255	91.3253	91.325	91.2972	91.3103	91.3071	91.3093	91.2191	91.2857	91.0275	90.9608	91.024	91.058	91.0563	90.9882	90.9903	90.9888	90.9871	91.0447	91.1258	91.1199	90.9829	91.0332	91.3621	91.3712	91.3732	91.2479	91.1611	91.3042	91.3042	91.2561	90.9906	91.249	91.2675	91.2547	91.2557	91.3068	91.2481
Agrobacterium_tumefaciens_17-712b-1ii	91.2581	91.3027	91.3284	91.3283	91.3271	91.3254	91.3255	91.0203	91.2733	91.2736	91.273	91.2734	91.2736	91.2728	91.2318	91.2454	91.2425	91.2438	91.1601	91.2432	91.0005	90.9319	90.9581	90.9952	90.9878	90.9428	90.9423	90.9404	90.939	90.9974	91.0816	91.0672	90.9341	90.9781	91.3463	91.3178	91.3188	91.2079	91.1409	91.2445	91.2463	91.2353	90.9719	91.2018	91.2377	91.2081	91.2093	91.247	91.203
Agrobacterium_tumefaciens_17-713-1iv	91.2664	91.3121	91.3311	91.3311	91.3306	91.329	91.329	91.0318	91.2792	91.2836	91.2792	91.2835	91.2794	91.2831	91.2445	91.2577	91.2516	91.2528	91.1566	91.2371	90.9743	90.9144	90.9543	90.9901	90.9856	90.9365	90.9336	90.934	90.9285	91.0051	91.0796	91.0623	90.9322	91.0003	91.3481	91.3211	91.3222	91.2161	91.1367	91.2433	91.2434	91.2215	90.9722	91.1945	91.2393	91.2238	91.2233	91.2425	91.2108
Agrobacterium_tumefaciens_17-712g-1ii	91.2894	91.3117	91.3493	91.3493	91.3485	91.3468	91.3469	91.0126	91.2984	91.2999	91.2993	91.2998	91.2998	91.2997	91.2591	91.2733	91.2712	91.272	91.1819	91.2607	91.0206	90.9555	90.9829	91.0178	91.0151	90.9638	90.9633	90.9696	90.9626	91.0038	91.093	91.079	90.9411	91.002	91.3799	91.3448	91.3457	91.2393	91.1734	91.2787	91.2787	91.2573	90.9857	91.221	91.2651	91.2415	91.2412	91.2716	91.2257
Agrobacterium_tumefaciens_17-712h-1ii	91.2796	91.3117	91.3363	91.3363	91.3364	91.3347	91.3348	91.0668	91.2974	91.2985	91.298	91.2984	91.2987	91.2984	91.2641	91.2772	91.2738	91.2758	91.1838	91.2539	90.9971	90.9386	90.9622	91.0004	90.9987	90.9281	90.9275	90.924	90.9237	91.01	91.077	91.0686	90.9523	91.0013	91.3483	91.3376	91.3386	91.2187	91.1515	91.2672	91.2673	91.2396	90.9765	91.23	91.2481	91.2307	91.2302	91.2726	91.2249
Agrobacterium_tumefaciens_17-713-lii	91.2661	91.3074	91.3253	91.3253	91.3261	91.3245	91.3245	91.0419	91.2903	91.2915	91.2916	91.2914	91.2917	91.2914	91.2612	91.274	91.2707	91.2729	91.1911	91.2568	90.9872	90.9243	90.9549	90.9917	90.9883	90.933	90.9328	90.9322	90.9292	90.9915	91.0754	91.061	90.9749	91.0006	91.3543	91.3438	91.346	91.2341	91.1579	91.268	91.2681	91.2401	90.9677	91.2188	91.2453	91.2257	91.2287	91.2749	91.215
Agrobacterium_tumefaciens_17-713-1ia	91.271	91.3035	91.3283	91.3283	91.3285	91.3269	91.3269	91.0353	91.2866	91.2865	91.2861	91.2864	91.2868	91.2862	91.2568	91.2692	91.2649	91.2657	91.1866	91.2476	90.9909	90.9422	90.9813	91.0177	91.0184	90.9566	90.9566	90.959	90.9582	91.0115	91.0911	91.0904	90.9451	91.0201	91.3533	91.3412	91.3418	91.2328	91.1403	91.2535	91.2534	91.2315	90.9873	91.2016	91.2494	91.223	91.2238	91.2579	91.2064
Agrobacterium_tumefaciens_17-642-2b	91.2678	91.3106	91.3134	91.3134	91.3134	91.3118	91.3118	91.021	91.2687	91.2698	91.2695	91.2697	91.27	91.2697	91.2386	91.252	91.2484	91.2508	91.1787	91.2484	91.0001	90.9335	90.9686	91.0095	91.0022	90.9527	90.9525	90.9462	90.9547	91.0132	91.0921	91.0839	90.9377	90.9985	91.3508	91.3261	91.327	91.2147	91.1337	91.25	91.2501	91.2374	90.955	91.2029	91.2286	91.2166	91.2238	91.2586	91.2185
Agrobacterium_tumefaciens_17-712-1iii	91.2926	91.3201	91.3503	91.3503	91.3504	91.3488	91.3488	91.0337	91.2969	91.2969	91.2965	91.2969	91.2971	91.2967	91.2633	91.2759	91.2714	91.2719	91.1733	91.2552	91.011	90.937	90.9997	91.0355	91.0341	90.9734	90.9735	90.9747	90.9691	91.0275	91.0982	91.0835	90.943	91.0273	91.3681	91.3338	91.3348	91.2462	91.1407	91.2656	91.2656	91.2482	90.98	91.2186	91.2592	91.2362	91.2358	91.272	91.2383
Agrobacterium_tumefaciens_17-713-lik	91.2664	91.3091	91.324	91.324	91.324	91.3224	91.3224	91.014	91.27	91.27	91.2697	91.2699	91.2702	91.2699	91.234	91.2471	91.2455	91.2468	91.1487	91.2356	91.0098	90.9458	90.9807	91.018	91.0129	90.9559	90.9578	90.955	90.9535	91.0143	91.0908	91.076	90.9276	91.004	91.3593	91.3167	91.3177	91.2094	91.1287	91.2355	91.2356	91.2321	90.964	91.2003	91.2319	91.212	91.2117	91.2498	91.2177
Agrobacterium_tumefaciens_17-713-1if	91.2562	91.2952	91.3198	91.3198	91.3197	91.3181	91.3181	91.0119	91.2806	91.2801	91.2797	91.28	91.2807	91.2794	91.2411	91.2543	91.248	91.2501	91.176	91.2277	90.9735	90.9049	90.9603	90.9863	90.9909	90.9214	90.9233	90.9284	90.9315	90.9923	91.0629	91.0553	90.9386	90.9836	91.3467	91.3226	91.3236	91.2071	91.1204	91.2306	91.2305	91.2089	90.9453	91.1852	91.2309	91.2148	91.2144	91.2483	91.1974
Agrobacterium_tumefaciens_17-713-1ic	91.2499	91.293	91.3116	91.3116	91.3109	91.3093	91.3093	91.0077	91.2711	91.2711	91.2708	91.271	91.2713	91.2705	91.2377	91.2514	91.2467	91.2474	91.1611	91.2446	90.9559	90.8968	90.957	90.9888	90.9914	90.924	90.9243	90.9215	90.9193	90.9834	91.0651	91.0504	90.9348	90.9815	91.3323	91.3151	91.3161	91.2081	91.1377	91.2478	91.2487	91.2318	90.9709	91.2011	91.2356	91.2267	91.2263	91.2392	91.2088
Agrobacterium_tumefaciens_17-713-1ib	91.2579	91.3004	91.32	91.32	91.3235	91.3218	91.3219	91.0163	91.2665	91.265	91.2642	91.2649	91.268	91.2638	91.2163	91.2295	91.2302	91.2298	91.1497	91.2242	91.0036	90.9379	90.9936	91.031	91.0283	90.9781	90.9794	90.983	90.9659	91.0224	91.0753	91.057	90.922	91.0106	91.3506	91.3014	91.3024	91.1999	91.1382	91.2316	91.2317	91.1988	90.9528	91.1807	91.2302	91.2025	91.2021	91.2419	91.201
Agrobacterium_tumefaciens_17-712-1iv_b	91.2856	91.3278	91.3444	91.3444	91.3376	91.336	91.3381	91.0391	91.3	91.2979	91.2975	91.2978	91.2935	91.2997	91.2619	91.2746	91.2749	91.2738	91.174	91.2521	90.9874	90.927	90.9738	90.9976	91.0067	90.9446	90.9487	90.9587	90.9478	90.9873	91.0708	91.0552	90.9491	90.9739	91.3497	91.3225	91.3232	91.2382	91.1446	91.2591	91.2592	91.2385	90.9653	91.2081	91.2488	91.2341	91.2337	91.2682	91.2242
Agrobacterium_tumefaciens_17-712c-1ii	91.2587	91.2976	91.3166	91.3165	91.316	91.3143	91.3144	91.0281	91.2757	91.2766	91.2762	91.2765	91.2758	91.2759	91.2281	91.2412	91.2406	91.2407	91.1596	91.2339	91.0089	90.9306	90.9599	90.9941	90.9965	90.9266	90.9271	90.9365	90.9319	91.0111	91.0773	91.0759	90.9349	90.9619	91.3242	91.3116	91.3126	91.2038	91.1193	91.2401	91.237	91.2222	90.9522	91.1936	91.2294	91.2121	91.2116	91.2437	91.1981
Agrobacterium_sp_JL28	91.426	91.5755	91.5263	91.5264	91.5261	91.5244	91.5245	91.4767	91.4487	91.4503	91.4495	91.4502	91.45	91.4494	91.455	91.4676	91.4648	91.4657	91.4877	91.4469	91.3888	91.3602	91.4775	91.5056	91.5076	91.4504	91.4504	91.4508	91.4493	91.4985	91.516	91.5143	91.3507	91.3595	91.6531	91.4894	91.4893	91.4596	91.3871	91.428	91.4279	91.4676	91.3514	91.4538	91.4279	91.418	91.4063	91.4811	91.4111
Agrobacterium_sp_TS45	91.4233	91.5765	91.5282	91.5283	91.5281	91.5265	91.5265	91.4854	91.4606	91.4621	91.4614	91.462	91.4618	91.4613	91.4702	91.4827	91.4801	91.4812	91.5065	91.4647	91.4051	91.3728	91.4898	91.5182	91.518	91.4687	91.4686	91.4696	91.4676	91.5094	91.5353	91.5337	91.3575	91.3687	91.6615	91.505	91.5048	91.4852	91.4151	91.4544	91.4544	91.49	91.3734	91.4605	91.442	91.4354	91.4237	91.4918	91.4036
Agrobacterium_sp_C13	91.4355	91.56	91.5173	91.5175	91.5171	91.5155	91.5155	91.4702	91.4512	91.4525	91.4517	91.4524	91.4522	91.4517	91.4557	91.4681	91.4642	91.4661	91.4854	91.4526	91.365	91.335	91.4512	91.4795	91.4816	91.4248	91.4249	91.4225	91.4239	91.494	91.5174	91.5157	91.3391	91.3303	91.6453	91.49	91.4898	91.4628	91.4095	91.4419	91.4419	91.4782	91.3649	91.4548	91.434	91.4268	91.4195	91.4667	91.3952
Agrobacterium_sp_LY4	91.4255	91.553	91.5187	91.5192	91.5189	91.5173	91.5173	91.4446	91.4422	91.4436	91.4427	91.4435	91.4433	91.4427	91.449	91.4614	91.4578	91.4606	91.4712	91.4493	91.3658	91.3434	91.4529	91.4856	91.4784	91.4379	91.4397	91.4333	91.4436	91.5246	91.5373	91.5315	91.3378	91.3631	91.6548	91.4806	91.4814	91.4654	91.4104	91.4229	91.4228	91.4644	91.347	91.4629	91.4271	91.4209	91.4131	91.4863	91.3947
Agrobacterium_tumefaciens_GW4	91.4185	91.5472	91.5078	91.5084	91.508	91.5065	91.5065	91.4475	91.4403	91.4424	91.4421	91.4423	91.4416	91.442	91.4662	91.4795	91.477	91.479	91.4755	91.4213	91.3926	91.3746	91.4399	91.4701	91.468	91.4395	91.4389	91.4373	91.4406	91.4914	91.5061	91.5056	91.3132	91.3755	91.6376	91.4929	91.4936	91.4923	91.3403	91.4131	91.4131	91.4478	91.3089	91.443	91.4145	91.4026	91.391	91.4546	91.3885
Agrobacterium_sp_TS43	91.3939	91.5287	91.5077	91.5077	91.5077	91.5061	91.5062	91.4575	91.4343	91.4355	91.4348	91.4354	91.4355	91.4348	91.4666	91.4802	91.4755	91.4777	91.4828	91.4436	91.3525	91.3215	91.4166	91.4481	91.4462	91.4139	91.4152	91.4094	91.4073	91.5092	91.5196	91.5116	91.334	91.3516	91.6295	91.4794	91.4791	91.474	91.3535	91.4242	91.4241	91.4583	91.3362	91.429	91.4133	91.4074	91.4055	91.4674	91.408
Agrobacterium_sp_D14	91.4546	91.5556	91.553	91.5531	91.5535	91.5519	91.5519	91.5213	91.4739	91.4764	91.4753	91.4763	91.4754	91.4757	91.4232	91.4361	91.4352	91.4358	91.5052	91.4528	91.4331	91.3985	91.5214	91.5501	91.552	91.5352	91.5337	91.5338	91.5388	91.5951	91.5921	91.5912	91.4068	91.4909	91.6134	91.4963	91.4972	91.5873	91.4237	91.4121	91.4121	91.4713	91.4282	91.4432	91.4561	91.4262	91.4273	91.5012	91.4418
Agrobacterium_deltaense_T3F4	91.4952	91.5941	91.6015	91.6014	91.6015	91.6015	91.6015	91.5761	91.5256	91.5284	91.5279	91.5282	91.5274	91.5283	91.4862	91.499	91.4974	91.4986	91.5514	91.5094	91.493	91.4487	91.5747	91.6048	91.6046	91.586	91.5839	91.5818	91.5877	91.6252	91.6408	91.6358	91.5005	91.4967	91.6736	91.5461	91.547	91.6243	91.456	91.4839	91.4805	91.5125	91.4492	91.4796	91.4956	91.4829	91.4847	91.5377	91.4707
Agrobacterium_deltaense_NCPPB_1641	91.4729	91.471	91.4301	91.4303	91.4299	91.4287	91.4283	91.4485	91.3072	91.3089	91.3079	91.3088	91.3082	91.3077	91.2984	91.3118	91.3106	91.3084	91.3792	91.297	91.3312	91.1627	91.2574	91.2878	91.2923	91.2545	91.2532	91.2585	91.2567	91.2597	91.3382	91.3204	91.3381	91.3707	91.5635	91.3381	91.3395	91.2485	91.2964	91.2838	91.2839	91.27	91.1931	91.2686	91.2883	91.2622	91.2269	91.378	91.2771
Agrobacterium_leguminum_CFBP4996	91.4788	91.4954	91.4606	91.4568	91.4585	91.4531	91.4574	91.4557	91.3354	91.3332	91.3314	91.3368	91.3392	91.3347	91.3236	91.3344	91.336	91.337	91.3905	91.3301	91.3247	91.1658	91.3141	91.3399	91.3359	91.3068	91.3078	91.3144	91.3051	91.3016	91.3487	91.3408	91.3465	91.2901	91.6095	91.3763	91.38	91.2777	91.3187	91.3233	91.3237	91.3142	91.2456	91.3087	91.3317	91.3104	91.2713	91.4169	91.3247
Agrobacterium_leguminum_ST04.17.025	91.5316	91.5445	91.5141	91.514	91.5122	91.5106	91.5106	91.463	91.4822	91.4842	91.4816	91.4841	91.4833	91.4818	91.4999	91.5117	91.5108	91.5117	91.5376	91.4955	91.2694	91.2517	91.3607	91.386	91.3899	91.3583	91.358	91.3647	91.3739	91.4086	91.475	91.4676	91.2862	91.2836	91.5697	91.4997	91.5026	91.4122	91.4128	91.4822	91.4822	91.424	91.3097	91.4566	91.473	91.4335	91.4268	91.5181	91.4924
Agrobacterium_leguminum_ST07.17.026	91.5099	91.492	91.5385	91.5387	91.5385	91.5386	91.5386	91.2978	91.5056	91.5075	91.507	91.5073	91.507	91.5068	91.478	91.4913	91.4873	91.4896	91.4675	91.4602	91.1985	91.1666	91.3069	91.3342	91.3337	91.2755	91.2768	91.2747	91.2788	91.2983	91.326	91.3262	91.2686	91.2708	91.6167	91.5664	91.5673	91.476	91.3473	91.4556	91.4556	91.4736	91.2444	91.4261	91.4653	91.4574	91.4149	91.4628	91.4128
Agrobacterium_leguminum_AT13	91.374	91.4685	91.5294	91.5294	91.5288	91.5272	91.5272	91.4197	91.3652	91.3672	91.3666	91.3671	91.3665	91.3664	91.38	91.3937	91.3918	91.3906	91.3963	91.3618	91.3093	91.2238	91.4789	91.496	91.5047	91.4901	91.4899	91.4955	91.4894	91.4455	91.4721	91.465	91.295	91.4264	91.5894	91.4221	91.4219	91.4312	91.3527	91.3424	91.3424	91.3607	91.3241	91.3306	91.3684	91.3226	91.3231	91.4162	91.3482
Agrobacterium_sp_T29	91.4497	91.469	91.4852	91.4858	91.487	91.4858	91.4858	91.4423	91.3892	91.3913	91.3902	91.3912	91.3904	91.3904	91.3797	91.3932	91.3938	91.3931	91.4265	91.4326	91.3707	91.323	91.3989	91.4338	91.431	91.4317	91.4311	91.4335	91.4376	91.4652	91.4932	91.4896	91.2865	91.3521	91.4721	91.4387	91.4332	91.4825	91.4085	91.4025	91.4025	91.369	91.3518	91.3815	91.396	91.3716	91.3721	91.4092	91.365
Agrobacterium_leguminum_MOPV5	91.4195	91.5168	91.5021	91.5022	91.5015	91.4999	91.4999	91.5339	91.3796	91.3816	91.3808	91.3816	91.3813	91.3812	91.3685	91.3819	91.378	91.381	91.45	91.4115	91.4398	91.391	91.4989	91.5251	91.5282	91.5172	91.5176	91.5184	91.5112	91.5008	91.509	91.5035	91.4088	91.5162	91.592	91.441	91.4419	91.467	91.397	91.3322	91.3323	91.3379	91.338	91.3569	91.3296	91.3504	91.3497	91.4186	91.304
Agrobacterium_tumefaciens_T90_95	91.4663	91.7214	91.5132	91.5132	91.5126	91.5112	91.511	91.431	91.4693	91.4711	91.47	91.4709	91.4702	91.4699	91.4692	91.4833	91.4774	91.4809	91.4724	91.4485	91.5337	91.4909	91.4393	91.4641	91.4667	91.4344	91.4337	91.4319	91.4365	91.3904	91.4253	91.4099	91.4032	91.3836	91.5631	91.506	91.507	91.48	91.4291	91.4675	91.4675	91.488	91.3819	91.4794	91.4914	91.4316	91.4204	91.4635	91.413
Agrobacterium_sp_LMR679	91.5049	91.4848	91.4799	91.4806	91.4804	91.4809	91.4809	91.5206	91.4523	91.4537	91.4525	91.4535	91.454	91.4527	91.4465	91.4596	91.4578	91.4593	91.4863	91.4767	91.409	91.4048	91.4582	91.4889	91.4905	91.4879	91.487	91.487	91.4952	91.5248	91.4955	91.4912	91.5211	91.5172	91.5431	91.4677	91.4685	91.5274	91.4773	91.4876	91.4876	91.4931	91.4755	91.4592	91.4657	91.4681	91.4682	91.4207	91.4931
Agrobacterium_tumefaciens_SJ003	91.5501	91.5009	91.5104	91.511	91.5111	91.5095	91.5095	91.619	91.4387	91.4387	91.4393	91.4386	91.4402	91.4398	91.4373	91.4454	91.4495	91.4424	91.4425	91.4493	91.371	91.3253	91.3864	91.4065	91.4142	91.3565	91.3559	91.367	91.3705	91.4733	91.5083	91.5073	91.5523	91.4545	91.5639	91.4522	91.4531	91.5084	91.4658	91.4231	91.4231	91.4833	91.3928	91.4577	91.4846	91.424	91.4249	91.4299	91.3986
Agrobacterium_tumefaciens_17-1850B-1b	91.3698	91.4096	91.4161	91.4168	91.4164	91.4148	91.4149	91.44	91.2833	91.2844	91.2842	91.2843	91.2843	91.2842	91.2788	91.2915	91.2862	91.2905	91.3644	91.3605	91.3531	91.3275	91.3852	91.4106	91.4077	91.408	91.4094	91.4033	91.4054	91.4553	91.4743	91.4739	91.3185	91.467	91.515	91.3519	91.3519	91.38	91.3583	91.3062	91.3098	91.3245	91.3366	91.3317	91.3539	91.3354	91.335	91.3137	91.3098
Agrobacterium_tumefaciens_17-1850-1d	91.3572	91.3769	91.3905	91.3907	91.3902	91.3903	91.3904	91.4102	91.2583	91.2597	91.2592	91.2596	91.2593	91.2593	91.262	91.2773	91.2764	91.2812	91.3592	91.3406	91.3225	91.2816	91.3724	91.3871	91.397	91.3872	91.3859	91.3907	91.3889	91.4358	91.4588	91.449	91.2956	91.4452	91.5038	91.3509	91.3509	91.3595	91.3254	91.3033	91.3036	91.3167	91.3277	91.3184	91.3198	91.3065	91.3068	91.3063	91.289
Agrobacterium_sp_CNPSo_2736	91.2884	91.4572	91.4523	91.4531	91.4533	91.4518	91.4518	91.4668	91.3177	91.3188	91.3172	91.3187	91.3176	91.3174	91.3063	91.3235	91.318	91.3207	91.3813	91.3944	91.3876	91.3102	91.4034	91.4253	91.4285	91.4126	91.4171	91.4187	91.4134	91.4675	91.4673	91.4562	91.4518	91.4588	91.5534	91.3836	91.3845	91.3437	91.4067	91.3539	91.3537	91.3452	91.3518	91.3692	91.427	91.3579	91.3536	91.3971	91.3673
Agrobacterium_tumefaciens_SEMIA_4026	91.6097	91.4931	91.4525	91.4542	91.4542	91.4511	91.4526	91.5073	91.3177	91.3208	91.3185	91.3207	91.3205	91.3201	91.3009	91.3172	91.318	91.3183	91.4172	91.3757	91.4212	91.3739	91.4039	91.427	91.4333	91.427	91.4266	91.4382	91.4427	91.4975	91.5207	91.5154	91.3548	91.4698	91.5319	91.3697	91.3705	91.4077	91.3873	91.3451	91.3451	91.3698	91.3355	91.3578	91.3803	91.348	91.3494	91.3484	91.3386
Agrobacterium_tumefaciens_SEMIA_4072	91.6055	91.4786	91.4633	91.465	91.465	91.4618	91.4634	91.4913	91.3222	91.3253	91.3231	91.3252	91.325	91.3247	91.3046	91.3143	91.3225	91.3199	91.409	91.3797	91.416	91.3862	91.4069	91.4303	91.432	91.4307	91.4301	91.4369	91.4464	91.4816	91.5012	91.4957	91.3517	91.4651	91.5264	91.3704	91.3753	91.3978	91.3961	91.3494	91.3495	91.3633	91.3414	91.3593	91.3808	91.3483	91.3504	91.3267	91.3073
Agrobacterium_tumefaciens_CFBP7129	91.2314	91.3279	91.3137	91.3093	91.3087	91.3072	91.3072	90.995	91.2526	91.2515	91.2519	91.2513	91.2544	91.2532	91.1966	91.2037	91.2088	91.2115	91.223	91.2229	91.1886	91.1117	90.8828	90.9195	90.9111	90.7952	90.796	90.8007	90.7943	91.2083	91.187	91.1791	90.9837	90.9926	91.385	91.2783	91.2794	91.7656	91.194	91.2585	91.2595	91.3302	91.0309	91.2383	91.2324	91.201	91.2013	91.2638	91.2839
Agrobacterium_deltaense_Zutra_3-1	91.5061	91.4007	91.4254	91.4262	91.4262	91.4247	91.4247	91.4459	91.3413	91.3431	91.3411	91.3429	91.3424	91.342	91.3497	91.3627	91.3596	91.3618	91.3151	91.3585	91.2923	91.2695	91.1309	91.1635	91.1568	91.0921	91.0939	91.0917	91.0999	91.5961	91.6344	91.6315	91.4172	91.2182	91.517	91.3982	91.3982	91.3628	91.3233	91.3772	91.3772	91.3856	91.1999	91.3767	91.3623	91.3178	91.3176	91.3275	91.3445
Agrobacterium_fabrum_S2_009_000_R2_73	90.5529	90.5686	90.5795	90.5782	90.5793	90.5795	90.5795	90.5321	90.5763	90.5777	90.5777	90.5777	90.5762	90.5763	90.5377	90.5463	90.5494	90.5512	90.554	90.5619	90.5148	90.4971	90.558	90.5866	90.5859	90.586	90.5848	90.5815	90.5812	90.5656	90.5577	90.5525	90.5721	90.5718	90.6256	90.6117	90.6129	90.5456	90.5917	90.5837	90.5822	90.5772	90.5889	90.5745	90.5813	90.5854	90.5857	90.5866	90.6093
Agrobacterium_sp_GD03992	90.4499	90.4291	90.4805	90.4805	90.48	90.4784	90.4783	90.2843	90.4434	90.4452	90.4438	90.4452	90.4448	90.4444	90.4203	90.4339	90.4336	90.4335	90.3916	90.4457	90.0678	89.9981	90.3487	90.3682	90.367	90.3179	90.3168	90.3137	90.3252	90.2766	90.2216	90.2161	90.3293	90.3308	90.5427	90.5038	90.4985	90.3644	90.4098	90.4562	90.4562	90.469	90.3464	90.4677	90.4608	90.4626	90.4576	90.4701	90.5
Agrobacterium_sp_GD03872	90.4774	90.4508	90.5117	90.5115	90.5112	90.5095	90.5095	90.2996	90.4564	90.4581	90.4568	90.4582	90.4578	90.4575	90.4381	90.4528	90.4482	90.4511	90.4087	90.4652	90.1	90.036	90.389	90.4193	90.4151	90.365	90.3656	90.3572	90.3682	90.2683	90.215	90.2148	90.3571	90.3308	90.5415	90.4878	90.4945	90.37	90.4336	90.4782	90.4783	90.469	90.3451	90.4787	90.4673	90.4697	90.4655	90.5072	90.5116
Agrobacterium_sp_GD03643	90.4845	90.4631	90.5182	90.5177	90.5174	90.5158	90.5157	90.3186	90.474	90.4754	90.4744	90.4755	90.4754	90.4748	90.452	90.466	90.4616	90.469	90.4198	90.4641	90.1135	90.0539	90.3748	90.4018	90.4019	90.3508	90.3496	90.3491	90.3634	90.293	90.2597	90.2565	90.3617	90.3565	90.5587	90.5059	90.506	90.3902	90.4332	90.4822	90.4821	90.4664	90.3587	90.4842	90.4618	90.4626	90.4569	90.5293	90.5235
Agrobacterium_sp_GD03871	90.4664	90.4332	90.4793	90.4793	90.4789	90.4772	90.4772	90.2907	90.4476	90.4493	90.4479	90.4493	90.449	90.4487	90.4209	90.4343	90.4289	90.4308	90.3884	90.452	90.0846	90.0058	90.3534	90.3681	90.3658	90.3181	90.3188	90.3136	90.323	90.2984	90.2378	90.232	90.3331	90.3289	90.537	90.5058	90.5052	90.3751	90.4301	90.4755	90.4754	90.4649	90.3484	90.4721	90.4715	90.4773	90.473	90.5009	90.5181
Agrobacterium_sp_GD03642	90.4604	90.4344	90.4835	90.4835	90.483	90.4813	90.4813	90.2785	90.4401	90.4418	90.4404	90.4418	90.4415	90.4412	90.4152	90.429	90.424	90.4262	90.3871	90.4441	90.0629	90.0052	90.3584	90.3863	90.3834	90.332	90.3324	90.3241	90.3422	90.2449	90.2036	90.2034	90.3223	90.3116	90.5097	90.4724	90.4725	90.3337	90.3986	90.442	90.442	90.4397	90.3177	90.4417	90.4321	90.4456	90.4388	90.4796	90.4784
Agrobacterium_sp_GD03638	90.4461	90.4271	90.4689	90.4688	90.4685	90.4669	90.4668	90.2741	90.4268	90.4282	90.4281	90.4283	90.4283	90.4278	90.4115	90.4248	90.4201	90.4231	90.3794	90.4413	90.0693	90.0035	90.3656	90.3944	90.3895	90.3403	90.3382	90.3325	90.3401	90.2387	90.1995	90.1984	90.3061	90.3138	90.5063	90.4748	90.4748	90.3232	90.3802	90.4365	90.4366	90.429	90.3016	90.4384	90.4355	90.4397	90.4336	90.4832	90.4786
Agrobacterium_sp_B12019	90.2113	90.2996	90.3148	90.3155	90.3175	90.3157	90.3103	90.0808	90.1361	90.1375	90.1372	90.1375	90.1353	90.1353	90.1644	90.1729	90.1688	90.1702	90.1564	90.2525	90.0605	90.0108	90.0851	90.1072	90.1079	90.0321	90.0328	90.0372	90.0176	90.0644	90.0894	90.0782	89.9787	90.094	90.3167	90.2025	90.2034	90.1429	90.2108	90.2413	90.2413	90.1446	90.1197	90.2267	90.2528	90.2507	90.2526	90.24	90.2073
Agrobacterium_salinitolerans_Hayward0363	90.487	90.4626	90.4585	90.4586	90.459	90.4589	90.4604	90.4581	90.4149	90.416	90.4161	90.4145	90.4135	90.4156	90.4379	90.4518	90.4502	90.4522	90.4583	90.4899	90.4494	90.4408	90.4226	90.4519	90.4501	90.4503	90.4507	90.4461	90.4524	90.51	90.5129	90.5104	90.4379	90.4065	90.5277	90.4978	90.4971	90.4346	90.4914	90.4812	90.4796	90.4112	90.4657	90.457	90.4899	90.4639	90.4652	90.4746	90.5013
Agrobacterium_tumefaciens_CFBP5506	90.4741	90.4561	90.4513	90.4514	90.451	90.4509	90.4509	90.4447	90.4111	90.4129	90.4124	90.4128	90.4123	90.4124	90.4315	90.4434	90.44	90.442	90.4426	90.4786	90.4565	90.4501	90.4316	90.4587	90.4545	90.458	90.4583	90.4538	90.4679	90.5056	90.5048	90.5043	90.4551	90.4007	90.5431	90.5112	90.5121	90.4596	90.5112	90.4966	90.4955	90.433	90.4764	90.4681	90.4966	90.4628	90.4637	90.4714	90.4847
Agrobacterium_salinitolerans_CFBP5507	89.9398	90.222	90.2482	90.248	90.2484	90.2468	90.2468	90.1172	90.1514	90.1488	90.1521	90.1488	90.1516	90.1518	90.1465	90.1542	90.1571	90.1539	90.1996	90.1941	90.1317	90.0796	89.8924	89.9251	89.9189	89.8922	89.8912	89.894	89.8979	90.3084	90.2543	90.2535	90.0183	90.0173	90.2682	90.1686	90.1695	90.0836	90.1868	90.1362	90.1362	90.1527	90.0872	90.1729	90.2244	90.1633	90.1654	90.1854	90.1485
Agrobacterium_salinitolerans_YIC_5082	90.1075	90.1649	90.1412	90.1412	90.1411	90.1392	90.1392	90.1492	90.1343	90.1361	90.1352	90.1361	90.1357	90.1352	90.1177	90.1306	90.129	90.1302	90.1337	90.1091	90.1424	90.1113	90.1123	90.1376	90.1396	90.1237	90.1236	90.1283	90.1296	90.1867	90.1971	90.1967	90.048	90.0775	90.1754	90.1186	90.1195	90.1375	90.1135	90.1392	90.1391	90.0787	90.1084	90.0716	90.1179	90.0812	90.0827	90.157	90.1483
Agrobacterium_salinitolerans_ST15.16.055	90.2918	90.3002	90.2791	90.2792	90.2798	90.2779	90.2779	90.2799	90.2644	90.2655	90.2653	90.2654	90.2656	90.2654	90.215	90.2274	90.2276	90.2279	90.2592	90.2619	90.2801	90.2743	90.2358	90.2664	90.2651	90.2569	90.2575	90.254	90.2568	90.2779	90.3056	90.3044	90.2425	90.3396	90.3272	90.26	90.2609	90.2564	90.243	90.255	90.255	90.2399	90.227	90.2062	90.2511	90.2176	90.2165	90.2597	90.2468
Agrobacterium_sp_ST15.16.055	90.3158	90.3233	90.2785	90.278	90.276	90.2741	90.2741	90.2986	90.2792	90.2803	90.2801	90.2802	90.2812	90.2818	90.2473	90.2587	90.256	90.258	90.2832	90.2813	90.2845	90.2816	90.248	90.2788	90.278	90.2784	90.2784	90.2752	90.2827	90.3161	90.3382	90.3367	90.2619	90.3579	90.3558	90.2841	90.2868	90.3061	90.2576	90.2868	90.2816	90.254	90.2271	90.2062	90.2595	90.2243	90.2221	90.3	90.2856
Agrobacterium_salinitolerans_ST15.13.013	90.1836	90.1648	90.1453	90.1457	90.1473	90.144	90.144	89.9901	90.0852	90.087	90.0843	90.0869	90.0863	90.0858	90.1879	90.201	90.2002	90.2009	90.1189	90.1588	89.8948	89.9182	89.912	89.9374	89.9401	89.8594	89.8589	89.8587	89.8633	90.0168	90.0323	90.0324	89.912	89.9802	90.2117	90.109	90.1089	90.0331	90.2195	90.1778	90.179	90.1977	90.1253	90.1972	90.2597	90.1507	90.1517	90.187	90.2325
Agrobacterium_sp_ST15.13.013	90.1525	90.1588	90.1304	90.1305	90.1315	90.1287	90.1283	89.9697	90.0706	90.0711	90.0712	90.071	90.0708	90.0712	90.18	90.1929	90.1917	90.1927	90.1102	90.1273	89.8812	89.879	89.9376	89.9666	89.9683	89.8977	89.896	89.8949	89.8942	89.9933	90.0111	89.9989	89.8904	89.9751	90.1898	90.0919	90.093	90.0103	90.182	90.1485	90.148	90.1801	90.0768	90.1605	90.2209	90.1141	90.1152	90.1772	90.2295
Agrobacterium_salinitolerans_ST15.16.021	90.1451	90.2405	90.2391	90.2396	90.2397	90.2379	90.2379	90.0979	90.1779	90.1796	90.1787	90.1795	90.1794	90.1785	90.1373	90.1485	90.1461	90.1468	90.1703	90.1832	89.9815	89.9404	90.0304	90.0539	90.0625	90.0306	90.0305	90.0361	90.0308	90.0397	90.1222	90.121	90.5917	90.1371	90.3249	90.218	90.2189	90.1527	90.1002	90.1663	90.1726	90.1396	89.9931	90.1113	90.1068	90.1287	90.129	90.1498	90.1436
Agrobacterium_salinitolerans_ST04.16.212	90.2092	90.2105	90.2203	90.2204	90.2205	90.2204	90.2204	90.0638	90.1749	90.1773	90.1772	90.1773	90.1765	90.1772	90.1465	90.1574	90.1537	90.1565	90.1512	90.1563	89.9858	89.9671	90.0139	90.0447	90.0451	90.0075	90.0045	90.0027	90.0131	90.0758	90.1403	90.1394	90.0408	90.1119	90.2507	90.1826	90.1827	90.125	90.1366	90.1968	90.1968	90.139	90.0384	90.1202	90.1463	90.1425	90.1394	90.1362	90.1729
Agrobacterium_salinitolerans_ST15.13.006	90.21	90.2195	90.17	90.1697	90.1716	90.1714	90.1715	89.9092	90.0892	90.0914	90.0912	90.0913	90.0892	90.0895	90.061	90.0727	90.0712	90.0722	90.0464	90.1197	89.8325	89.8032	89.9452	89.9707	89.9687	89.9194	89.9185	89.9184	89.9183	89.9635	90.02	90.0195	89.79	90.0336	90.2135	90.0579	90.0562	89.9686	90.0669	90.1099	90.1085	90.1003	89.8737	90.0404	90.0699	90.0442	90.0441	90.1248	90.1181
Agrobacterium_salinitolerans_GBBC3283	90.2299	90.2213	90.2029	90.2027	90.2029	90.2011	90.2011	89.9868	90.1245	90.1261	90.1251	90.1261	90.1258	90.1249	90.111	90.1233	90.118	90.1204	90.0858	90.1719	89.8785	89.8338	89.9644	89.9931	89.9881	89.9396	89.9405	89.9315	89.9334	89.9758	90.031	90.0299	89.7882	90.0509	90.2774	90.137	90.1378	90.0601	90.0745	90.1442	90.1442	90.104	89.9125	90.0789	90.1099	90.1071	90.1065	90.1558	90.1212
Agrobacterium_sp_ST15.13.040	90.1831	90.1772	90.1614	90.1611	90.1614	90.1595	90.1595	89.9397	90.0643	90.0648	90.0638	90.0647	90.0645	90.0637	90.0521	90.0651	90.0609	90.0634	90.0364	90.1226	89.8366	89.7826	89.9247	89.9541	89.9474	89.8989	89.8998	89.8908	89.9017	89.9246	89.9933	89.9756	89.7391	89.9993	90.2424	90.069	90.0701	90.0086	90.0227	90.0836	90.0837	90.0487	89.8508	90.0297	90.0578	90.0574	90.0508	90.0996	90.0633
Agrobacterium_salinitolerans_MAFF210265	90.2285	90.2156	90.2231	90.2226	90.2229	90.2228	90.2228	90.198	90.1975	90.1989	90.1978	90.1988	90.199	90.1979	90.1845	90.1979	90.1948	90.1965	90.1717	90.1855	90.0629	90.0378	90.033	90.0621	90.0609	90.0312	90.0321	90.0292	90.0351	90.1096	90.1485	90.1422	90.0372	90.0345	90.2949	90.2055	90.2066	90.1569	90.18	90.2242	90.2245	90.1657	90.0329	90.1655	90.2103	90.1676	90.1615	90.2288	90.2108
Agrobacterium_salinitolerans_ST15.13.091	90.2448	90.2307	90.2282	90.2284	90.2288	90.227	90.227	90.0994	90.1562	90.1614	90.1581	90.1582	90.1609	90.1581	90.1548	90.1663	90.1637	90.1638	90.1455	90.1763	90.0006	89.9562	90.076	90.1008	90.1011	90.0754	90.0814	90.0734	90.0791	90.0837	90.1696	90.1503	89.9225	90.1331	90.2856	90.1867	90.1876	90.1268	90.1484	90.1804	90.1804	90.1681	90.0511	90.1199	90.1544	90.1542	90.1485	90.182	90.1664
Agrobacterium_salinitolerans_ST15.13.097	90.2611	90.2569	90.2195	90.219	90.2193	90.2175	90.2173	90.0944	90.1445	90.1458	90.1449	90.1459	90.1457	90.1446	90.1551	90.1664	90.1666	90.1609	90.1676	90.1829	90.0141	89.9797	90.0868	90.1117	90.1141	90.0842	90.0833	90.0905	90.0777	90.0999	90.1698	90.1619	89.942	90.1549	90.2808	90.1694	90.1699	90.1051	90.1527	90.2095	90.2092	90.1748	90.0404	90.1397	90.181	90.1669	90.1669	90.2047	90.1897
Agrobacterium_salinitolerans_NCPPB_2657	90.125	90.1373	90.1618	90.1624	90.1633	90.1632	90.1632	90.0138	90.124	90.1239	90.1236	90.1239	90.125	90.1233	90.083	90.0955	90.0999	90.0945	90.0072	90.0884	89.7548	89.7365	89.819	89.8532	89.8472	89.7924	89.7913	89.793	89.7929	89.8826	89.9241	89.9078	89.7189	89.838	90.2129	90.0815	90.0824	90.0207	90.0345	90.0618	90.0614	90.0948	89.8323	90.0824	90.0919	90.0762	90.0774	90.109	90.0918
Agrobacterium_salinitolerans_DG3-1	89.9561	90.0924	90.099	90.0991	90.099	90.0989	90.0983	90.029	89.84	89.8415	89.8412	89.842	89.8415	89.8412	89.79	89.792	89.7993	89.7923	89.8947	89.9214	89.724	89.6842	89.7382	89.7739	89.7784	89.6812	89.6813	89.6818	89.6744	89.9471	89.8589	89.8578	89.7526	89.8382	90.1254	89.8998	89.9001	89.885	89.9237	89.8687	89.8687	89.8917	89.8109	89.879	89.95	89.9273	89.9279	89.8731	89.8436
Agrobacterium_sp_Bin.012_Pasture	87.155	87.1695	87.1729	87.1729	87.1745	87.1743	87.1743	87.1324	87.0539	87.0554	87.0556	87.0553	87.0543	87.0548	87.0416	87.0518	87.0521	87.0499	87.0465	87.0455	87.1536	87.1306	87.0311	87.0575	87.0558	87.0348	87.0368	87.0329	87.0415	87.16	87.1438	87.1431	87.2453	87.2313	87.2263	87.156	87.1539	87.1774	87.0724	87.0585	87.0586	87.0918	87.0571	87.072	87.1198	87.056	87.0495	87.0819	87.1208
Agrobacterium_pusense_CC001	87.8797	87.8271	87.7846	87.7845	87.7851	87.7849	87.785	87.6889	87.6732	87.6748	87.6742	87.6747	87.6746	87.674	87.6589	87.6673	87.6664	87.6679	87.6871	87.6656	87.8079	87.7207	87.606	87.6258	87.6264	87.5963	87.5962	87.5976	87.6191	87.7383	87.7376	87.7252	87.741	87.6137	87.8394	87.7125	87.7148	87.6654	87.6845	87.6614	87.6615	87.763	87.6923	87.698	87.7248	87.6457	87.6467	87.7361	87.7674
Agrobacterium_pusense_HU55	87.6619	87.6833	87.6976	87.6968	87.6993	87.6992	87.6993	87.6671	87.5819	87.5822	87.5809	87.582	87.5812	87.5802	87.5686	87.5857	87.5808	87.5846	87.592	87.6236	87.7092	87.6698	87.5991	87.622	87.6265	87.6063	87.6066	87.6095	87.6162	87.7211	87.768	87.7703	87.7112	87.7284	87.7443	87.6676	87.6701	87.6553	87.661	87.6595	87.6597	87.6479	87.6311	87.6511	87.6703	87.6363	87.6364	87.6364	87.645
Agrobacterium_pusense_NRCPB10	87.6451	87.6707	87.6872	87.6863	87.6878	87.686	87.6861	87.6331	87.6	87.6016	87.6022	87.6015	87.6013	87.6025	87.5793	87.59	87.587	87.59	87.5991	87.6021	87.6787	87.6455	87.5694	87.5965	87.5971	87.5803	87.5825	87.5855	87.5941	87.6339	87.7241	87.7261	87.6735	87.6928	87.7133	87.6479	87.6439	87.6705	87.6336	87.6269	87.6269	87.6373	87.6261	87.6289	87.671	87.6153	87.6001	87.6232	87.6519
Agrobacterium_pusense_LMG_25623	87.6799	87.7105	87.7271	87.7264	87.7271	87.7254	87.7254	87.6549	87.6158	87.6175	87.6171	87.6175	87.6172	87.6172	87.617	87.6276	87.6277	87.6209	87.6217	87.6505	87.6902	87.6567	87.6344	87.665	87.6653	87.6439	87.6462	87.6545	87.6622	87.6785	87.7454	87.7412	87.7278	87.7318	87.7554	87.6893	87.6901	87.6995	87.6824	87.6694	87.6677	87.6623	87.6836	87.6705	87.6937	87.6424	87.6256	87.6552	87.687
Agrobacterium_pusense_ZB01	87.6787	87.7444	87.7616	87.7616	87.7623	87.7606	87.7606	87.6829	87.6549	87.658	87.6544	87.6578	87.6566	87.6553	87.6351	87.6474	87.6466	87.6447	87.6622	87.6818	87.7231	87.6854	87.6537	87.6846	87.681	87.6683	87.6708	87.6717	87.6791	87.7398	87.7974	87.7977	87.7417	87.7504	87.7607	87.6879	87.6885	87.727	87.6874	87.711	87.7096	87.6838	87.6925	87.6575	87.7158	87.6636	87.6477	87.6682	87.6977
Agrobacterium_pusense_GV2	87.734	87.7851	87.7688	87.7684	87.7685	87.7685	87.7685	87.7014	87.7207	87.7224	87.7225	87.7223	87.7225	87.7219	87.6901	87.701	87.7018	87.7007	87.6877	87.7374	87.781	87.7633	87.7018	87.724	87.721	87.7107	87.7132	87.7099	87.7258	87.7385	87.7592	87.7578	87.7599	87.7477	87.8234	87.7695	87.7706	87.8147	87.759	87.7801	87.7804	87.7844	87.7865	87.7214	87.7875	87.7224	87.7222	87.6909	87.7141
Agrobacterium_pusense_SX41	87.7365	87.7998	87.817	87.8163	87.8166	87.8149	87.8151	87.678	87.6719	87.6741	87.6742	87.6738	87.6732	87.6741	87.7196	87.7282	87.7276	87.7282	87.6857	87.7245	87.6575	87.6132	87.6332	87.6738	87.6688	87.6189	87.6204	87.6194	87.6153	87.6449	87.6575	87.6555	87.7061	87.6864	87.8559	87.7404	87.7416	87.679	87.6951	87.7322	87.7324	87.7024	87.6465	87.7218	87.7614	87.715	87.7039	87.6985	87.7032
Agrobacterium_pusense_IRBG74	87.762	87.6969	87.7049	87.7051	87.7053	87.7036	87.7051	87.616	87.6742	87.6753	87.674	87.6738	87.6741	87.6743	87.6666	87.6733	87.6709	87.6731	87.6689	87.6538	87.706	87.7047	87.5889	87.614	87.6091	87.5886	87.5907	87.5865	87.5927	87.6846	87.716	87.707	87.7197	87.6899	87.7576	87.6914	87.6913	87.6773	87.7398	87.6928	87.691	87.777	87.7706	87.7412	87.7723	87.6697	87.6667	87.6915	87.7651
Agrobacterium_sp_SORGH_AS440	87.8109	87.805	87.8125	87.8126	87.8131	87.8114	87.8066	87.7627	87.7567	87.7588	87.7589	87.7633	87.7626	87.759	87.9457	87.9545	87.9502	87.9541	87.7687	87.8665	87.8232	87.7848	87.7131	87.732	87.7304	87.7102	87.7112	87.7113	87.7274	87.8064	87.7985	87.7918	87.7863	87.7919	87.8656	87.7946	87.7964	87.803	87.8769	87.8821	87.884	87.9136	87.8758	87.8899	87.9193	87.846	87.8463	87.7621	87.9105
Agrobacterium_pusense_SORGH_AS1083	87.7091	87.7415	87.7776	87.7774	87.7778	87.7761	87.7761	87.728	87.7269	87.7284	87.7279	87.7284	87.7283	87.7277	87.692	87.7035	87.7044	87.7034	87.7227	87.7241	87.7053	87.6755	87.7047	87.7288	87.7279	87.7128	87.715	87.7149	87.7286	87.7538	87.7603	87.7517	87.7912	87.7884	87.8349	87.7732	87.7738	87.7649	87.7342	87.7383	87.7384	87.9181	87.744	87.7301	87.7709	87.703	87.7029	87.7126	87.7231
Agrobacterium_pusense_973_Rhizob3	87.7928	87.8013	87.7892	87.7892	87.7898	87.788	87.788	87.7834	87.7316	87.7332	87.7325	87.7332	87.7331	87.7325	87.7304	87.7397	87.7359	87.7401	87.7537	87.7523	87.8595	87.8446	87.7161	87.7431	87.7368	87.7285	87.7283	87.7225	87.7371	87.8079	87.87	87.86	87.8035	87.8361	87.8746	87.8089	87.8088	87.8356	87.798	87.7754	87.775	87.8012	87.8407	87.7739	87.8177	87.776	87.7771	87.7719	87.7817
Agrobacterium_pusense_76	87.8147	87.7959	87.8138	87.8139	87.8154	87.8152	87.8152	87.7835	87.7568	87.7586	87.757	87.7584	87.7571	87.7569	87.8829	87.8948	87.8962	87.8927	87.7699	87.9976	87.776	87.7533	87.7241	87.7537	87.7507	87.7339	87.7357	87.736	87.755	87.7812	87.8051	87.8039	87.8384	87.7962	87.9059	87.8137	87.8145	87.818	87.9668	87.9983	87.9955	87.9744	87.9437	87.943	87.9988	87.9916	87.9916	87.7576	87.9218
Agrobacterium_pusense_CFBP5496	87.7663	87.8109	87.8498	87.8497	87.8503	87.8486	87.8486	87.8426	87.8013	87.8037	87.8037	87.8036	87.8028	87.8037	87.7562	87.7671	87.7658	87.7665	87.7942	87.7747	87.8339	87.7942	87.7572	87.7792	87.7808	87.7572	87.7586	87.7615	87.7728	87.8035	87.8481	87.8394	87.8076	87.7836	87.8128	87.8134	87.8143	87.8117	87.7715	87.8055	87.8043	87.8009	87.819	87.7854	87.7859	87.7661	87.7661	87.7682	87.8083
Agrobacterium_pusense_CFBP5875	87.7726	87.809	87.8438	87.8429	87.8434	87.8416	87.8416	87.8178	87.7393	87.7416	87.7416	87.7414	87.7417	87.7409	87.7353	87.7433	87.7462	87.7469	87.739	87.7571	87.8129	87.7868	87.7215	87.7498	87.7503	87.7288	87.7306	87.7342	87.7422	87.8233	87.8438	87.8342	87.8577	87.8353	87.8772	87.8379	87.8367	87.8393	87.7485	87.7772	87.7773	87.739	87.7646	87.759	87.7877	87.7821	87.7825	87.737	87.7521
Agrobacterium_pusense_KCJK7997	87.543	87.6087	87.6308	87.6309	87.6309	87.6308	87.6308	87.5456	87.494	87.4957	87.4956	87.4956	87.4955	87.4951	87.4784	87.4892	87.4895	87.4876	87.472	87.5101	87.6139	87.5837	87.4488	87.4745	87.4761	87.4323	87.4333	87.4365	87.4432	87.5869	87.6316	87.6261	87.6223	87.6412	87.6225	87.5524	87.5533	87.5871	87.5196	87.5368	87.5368	87.5319	87.5103	87.5093	87.5834	87.536	87.536	87.4996	87.5253
Agrobacterium_pusense_RpEC2071	87.7368	87.6234	87.7304	87.7303	87.7308	87.7291	87.7291	87.5531	87.6171	87.6193	87.6193	87.6192	87.6185	87.6192	87.6034	87.6125	87.6215	87.611	87.5934	87.6456	87.5169	87.5097	87.4742	87.505	87.5028	87.4629	87.4674	87.4702	87.4771	87.5741	87.6089	87.5956	87.6353	87.6082	87.7848	87.6934	87.6945	87.6706	87.6695	87.6549	87.6546	87.6824	87.63	87.6773	87.6816	87.6517	87.6494	87.6164	87.6606
Agrobacterium_pusense_CNPSo_3352	87.6794	87.719	87.7173	87.7166	87.7163	87.7145	87.7145	87.7095	87.6473	87.6496	87.6497	87.6495	87.6497	87.6507	87.6505	87.6628	87.6685	87.6633	87.6639	87.6869	87.7434	87.7298	87.6576	87.6842	87.6808	87.669	87.6699	87.6694	87.68	87.6895	87.7342	87.7301	87.7584	87.771	87.7765	87.7629	87.762	87.7754	87.717	87.7257	87.7267	87.7111	87.7145	87.7114	87.7475	87.6957	87.6956	87.6683	87.6944
Agrobacterium_sp_InxBP2	87.623	87.6895	87.7192	87.7191	87.7197	87.718	87.718	87.6314	87.6693	87.6706	87.6692	87.6706	87.6706	87.6698	87.593	87.6026	87.6116	87.6011	87.6743	87.6329	87.6944	87.672	87.5944	87.626	87.6255	87.6047	87.6052	87.615	87.6251	87.6417	87.72	87.7159	87.6999	87.6661	87.7519	87.7008	87.7017	87.6815	87.623	87.6395	87.6378	87.6085	87.6681	87.6232	87.6812	87.6548	87.6547	87.6375	87.6132
Agrobacterium_pusense_17-1009	87.6222	87.6814	87.7039	87.7032	87.7038	87.7037	87.7037	87.6187	87.5902	87.5917	87.5909	87.5916	87.5916	87.5908	87.5767	87.5865	87.59	87.5863	87.5831	87.6162	87.6619	87.6225	87.6008	87.6281	87.6277	87.6102	87.6112	87.6136	87.6239	87.6829	87.7331	87.7284	87.6532	87.7162	87.7091	87.6635	87.6634	87.642	87.668	87.6357	87.6357	87.6021	87.6295	87.6371	87.6911	87.6685	87.6686	87.6259	87.6492
Agrobacterium_pusense_ST15.13.056	87.6529	87.718	87.7117	87.711	87.7114	87.7097	87.7097	87.5772	87.6369	87.6384	87.6371	87.6384	87.6384	87.6377	87.6497	87.6577	87.6627	87.6605	87.6515	87.6776	87.6046	87.5732	87.5817	87.6143	87.6113	87.5727	87.5743	87.5726	87.5817	87.5295	87.6045	87.5915	87.6544	87.6762	87.7803	87.715	87.716	87.7311	87.6258	87.6925	87.6926	87.6832	87.6027	87.6925	87.7186	87.6751	87.6755	87.6399	87.6625
Agrobacterium_sp_RC10-4-1	87.6872	87.7366	87.7492	87.7485	87.7532	87.7499	87.7499	87.6745	87.6759	87.6776	87.677	87.6775	87.6746	87.6741	87.6533	87.6608	87.6667	87.6629	87.683	87.7087	87.7033	87.6751	87.6334	87.6578	87.6566	87.6425	87.6428	87.6438	87.6463	87.7184	87.7611	87.7602	87.7754	87.7219	87.8137	87.7287	87.7296	87.7406	87.694	87.7273	87.729	87.6795	87.6919	87.6804	87.7468	87.7145	87.7159	87.6808	87.6937
Agrobacterium_pusense_CC134	87.7815	87.7851	87.7872	87.7888	87.7888	87.787	87.787	87.7558	87.6808	87.6822	87.6817	87.6821	87.6824	87.6841	87.6759	87.6875	87.6867	87.6856	87.6831	87.7209	87.7954	87.768	87.6448	87.6699	87.6681	87.6529	87.6552	87.6523	87.6589	87.7403	87.78	87.7691	87.8201	87.8052	87.8183	87.7566	87.7596	87.7474	87.7467	87.7529	87.7512	87.7219	87.7315	87.7306	87.7691	87.7465	87.7443	87.7517	87.7577
Agrobacterium_pusense_Bbcg2-2	87.7881	87.7371	87.7162	87.7154	87.716	87.7142	87.7143	87.682	87.6329	87.6346	87.6341	87.6345	87.6345	87.6337	87.6557	87.6645	87.6635	87.6644	87.653	87.6215	87.6941	87.676	87.6422	87.6572	87.6661	87.6412	87.6419	87.6497	87.6525	87.7142	87.7717	87.757	87.7638	87.7678	87.7959	87.6698	87.674	87.7086	87.7003	87.6404	87.6404	87.7007	87.6721	87.6758	87.7266	87.6113	87.6088	87.7151	87.7213
Agrobacterium_sp_33MFTa1.1	87.7665	87.7371	87.7358	87.735	87.7353	87.7336	87.7336	87.6569	87.6827	87.6844	87.684	87.6844	87.6843	87.6839	87.6532	87.6666	87.6695	87.6635	87.6733	87.6654	87.7212	87.6765	87.5742	87.6053	87.6021	87.5849	87.5875	87.5889	87.5993	87.6926	87.7048	87.7027	87.7234	87.7217	87.7551	87.6952	87.6965	87.7252	87.7143	87.6715	87.669	87.7504	87.7472	87.7417	87.7732	87.6746	87.6758	87.717	87.7717
Agrobacterium_sp_33MFTa1.1_ASM432849v1	87.7806	87.7536	87.7438	87.7438	87.7432	87.743	87.743	87.6638	87.6829	87.6849	87.6848	87.6848	87.6844	87.6843	87.6658	87.6757	87.6738	87.6748	87.6851	87.6939	87.7373	87.7081	87.6022	87.6366	87.6344	87.6188	87.6165	87.6127	87.6249	87.7307	87.761	87.7607	87.7281	87.7315	87.7857	87.7022	87.7036	87.7392	87.7359	87.7024	87.7021	87.7536	87.7536	87.7486	87.7988	87.7014	87.7028	87.742	87.7912
Agrobacterium_pusense_HU37	87.735	87.7581	87.7522	87.7513	87.7512	87.7511	87.7512	87.6543	87.6409	87.6436	87.6435	87.6435	87.6429	87.643	87.6311	87.6413	87.6365	87.6363	87.5904	87.7032	87.7197	87.7027	87.5575	87.5937	87.5779	87.5604	87.5648	87.5581	87.5801	87.7241	87.7648	87.7538	87.6817	87.7447	87.8413	87.7175	87.7184	87.7409	87.7254	87.6839	87.6777	87.7965	87.7092	87.7228	87.7664	87.7312	87.7324	87.7071	87.7346
Agrobacterium_pusense_HU39	87.7113	87.741	87.7349	87.7341	87.7341	87.734	87.734	87.6523	87.6191	87.6206	87.6204	87.6204	87.6204	87.6199	87.6096	87.6218	87.6202	87.6165	87.554	87.6701	87.6585	87.6567	87.5586	87.5912	87.5858	87.5572	87.5632	87.5674	87.5812	87.7348	87.7355	87.7359	87.6595	87.7134	87.7934	87.6992	87.7	87.7285	87.7148	87.665	87.659	87.7736	87.685	87.6876	87.745	87.701	87.7016	87.6603	87.6992
Agrobacterium_pusense_HU57	87.746	87.7588	87.7427	87.742	87.7417	87.7416	87.7417	87.6614	87.6301	87.6319	87.6318	87.6315	87.6317	87.6309	87.6306	87.6408	87.6352	87.6355	87.5812	87.6814	87.7202	87.7005	87.5529	87.5806	87.578	87.5524	87.5579	87.5601	87.5755	87.7353	87.7721	87.7571	87.6644	87.7154	87.8093	87.6937	87.6946	87.7132	87.7074	87.6768	87.6704	87.7873	87.6942	87.714	87.7523	87.7099	87.7112	87.6874	87.7225
Agrobacterium_pusense_HU21	87.7216	87.7313	87.7371	87.7364	87.738	87.7362	87.7362	87.6399	87.6203	87.6217	87.6216	87.6216	87.6203	87.6199	87.6076	87.623	87.6218	87.6177	87.5644	87.6745	87.6788	87.6564	87.5484	87.5776	87.5693	87.5434	87.5488	87.5553	87.5621	87.7153	87.7464	87.7402	87.6603	87.7152	87.808	87.6928	87.6945	87.7069	87.6997	87.6607	87.6552	87.7888	87.6832	87.7036	87.7433	87.7007	87.7017	87.6817	87.7072
Agrobacterium_tumefaciens_iMGMC-16_1678881632	87.4254	87.5961	87.5747	87.574	87.5766	87.5764	87.5764	87.2898	87.4527	87.4541	87.4534	87.4542	87.452	87.4512	87.4367	87.4486	87.4514	87.4462	87.3848	87.4833	87.201	87.1419	87.2996	87.3158	87.3194	87.244	87.2459	87.2467	87.2459	87.2561	87.2662	87.2605	87.2585	87.3482	87.5723	87.5178	87.5175	87.4264	87.4099	87.4966	87.4966	87.446	87.3228	87.4533	87.4935	87.4585	87.4595	87.4807	87.4782
Agrobacterium_pusense_S1	87.489	87.5857	87.6226	87.6222	87.6309	87.6292	87.6258	87.4541	87.5273	87.5292	87.533	87.5323	87.5364	87.5289	87.5127	87.5181	87.5113	87.5168	87.5267	87.5672	87.3292	87.2232	87.4649	87.4849	87.4853	87.4313	87.4334	87.4323	87.4382	87.4379	87.4364	87.4377	87.362	87.5247	87.7067	87.6178	87.6187	87.5617	87.4904	87.5495	87.5495	87.4864	87.415	87.5266	87.5793	87.5438	87.5395	87.5303	87.4756
Agrobacterium_genomosp_CFBP_5494	87.5956	87.6288	87.6998	87.6998	87.6993	87.6975	87.6985	87.5595	87.6083	87.609	87.6087	87.6089	87.609	87.6092	87.5926	87.5965	87.6005	87.5971	87.5688	87.6348	87.5003	87.4821	87.5514	87.5721	87.5699	87.5175	87.5186	87.5094	87.5092	87.5628	87.5767	87.5776	87.5268	87.4764	87.7194	87.7016	87.7013	87.606	87.5242	87.6491	87.648	87.6267	87.5485	87.5951	87.6234	87.6131	87.6092	87.6509	87.6338
Agrobacterium_pusense_CCGM10	87.5804	87.6755	87.7073	87.7073	87.7079	87.706	87.7062	87.5332	87.6123	87.6139	87.6125	87.6137	87.6138	87.613	87.5754	87.5814	87.5806	87.5808	87.5919	87.6342	87.452	87.4135	87.5099	87.5307	87.5273	87.461	87.4611	87.4565	87.4617	87.5032	87.5236	87.5254	87.4979	87.5807	87.7462	87.667	87.6679	87.5825	87.5352	87.6419	87.6419	87.606	87.4915	87.5877	87.6551	87.6159	87.6036	87.6206	87.6373
Agrobacterium_pusense_CCGM11	87.6059	87.7048	87.743	87.7427	87.7411	87.739	87.7393	87.5687	87.6299	87.6313	87.63	87.631	87.6337	87.6331	87.6142	87.6219	87.6189	87.6181	87.6096	87.6586	87.4627	87.3885	87.532	87.555	87.5632	87.4808	87.4812	87.4829	87.4927	87.4906	87.5297	87.529	87.5532	87.6332	87.7897	87.6926	87.6913	87.616	87.5926	87.6546	87.6532	87.6591	87.5433	87.6271	87.6791	87.644	87.6285	87.619	87.6442
Agrobacterium_pusense_S2	87.5343	87.5788	87.6262	87.6258	87.6263	87.6263	87.6263	87.5547	87.5943	87.596	87.5954	87.5959	87.5958	87.5952	87.5821	87.5886	87.5892	87.5887	87.6102	87.573	87.5302	87.4667	87.5644	87.5892	87.5954	87.5599	87.5604	87.5563	87.5656	87.5446	87.5811	87.5816	87.5248	87.5722	87.6749	87.6821	87.6819	87.597	87.6025	87.6113	87.6113	87.568	87.5592	87.5968	87.6166	87.5854	87.5837	87.5003	87.5315
Agrobacterium_pusense_FDAARGOS_618	87.7086	87.7779	87.7677	87.7676	87.7682	87.7664	87.7665	87.582	87.7061	87.7079	87.7064	87.7075	87.7078	87.7068	87.6653	87.6745	87.6751	87.6745	87.6747	87.6914	87.5421	87.4404	87.6552	87.6671	87.6703	87.6128	87.6137	87.6159	87.6186	87.5321	87.5503	87.541	87.5113	87.5661	87.8625	87.7917	87.7925	87.6934	87.7123	87.7222	87.725	87.7018	87.6506	87.717	87.7145	87.6738	87.6699	87.6699	87.6545
Agrobacterium_pusense_FDAARGOS_619	87.683	87.7422	87.7565	87.7558	87.7551	87.7551	87.7551	87.675	87.6999	87.702	87.702	87.7019	87.7014	87.7014	87.6513	87.6636	87.6594	87.665	87.7	87.6876	87.6252	87.5214	87.6462	87.697	87.6831	87.6486	87.6522	87.6488	87.6529	87.6216	87.6243	87.61	87.6146	87.6681	87.8362	87.7843	87.7851	87.7506	87.7187	87.7165	87.7147	87.7215	87.7295	87.7014	87.732	87.6959	87.6927	87.677	87.6553
Agrobacterium_sp_MS2	87.6195	87.7165	87.7326	87.7327	87.7332	87.7332	87.7323	87.6182	87.6366	87.6382	87.6369	87.639	87.639	87.6375	87.6391	87.6485	87.6455	87.6475	87.601	87.6717	87.5406	87.4901	87.568	87.5887	87.5942	87.556	87.5555	87.5581	87.5697	87.6561	87.651	87.651	87.6127	87.665	87.753	87.7094	87.71	87.658	87.6065	87.68	87.68	87.664	87.6319	87.6431	87.6722	87.6553	87.6547	87.6476	87.7171
Agrobacterium_pusense_GD04154	87.5584	87.6094	87.6303	87.6295	87.6301	87.6284	87.6285	87.4573	87.5298	87.5314	87.5306	87.5312	87.5313	87.5313	87.5105	87.5205	87.5193	87.5239	87.5059	87.5472	87.4443	87.3864	87.4428	87.4635	87.4609	87.3851	87.3864	87.3839	87.3903	87.4042	87.4315	87.4265	87.4126	87.5022	87.6764	87.6239	87.6248	87.5201	87.5451	87.5653	87.5635	87.5743	87.478	87.5966	87.6201	87.5688	87.5638	87.5687	87.5736
Agrobacterium_pusense_HU59	87.5937	87.6674	87.6478	87.6474	87.6432	87.6431	87.6432	87.6042	87.5397	87.5409	87.5409	87.5408	87.5442	87.545	87.5579	87.5698	87.5689	87.5659	87.5403	87.5564	87.5586	87.4626	87.5469	87.5693	87.5679	87.547	87.5467	87.5536	87.5704	87.6029	87.616	87.6078	87.5741	87.6254	87.693	87.6362	87.6373	87.6496	87.5781	87.5679	87.5694	87.604	87.5524	87.5397	87.571	87.5129	87.5114	87.5642	87.5577
Agrobacterium_sp_UBA11112	87.66	87.6857	87.7234	87.7232	87.7241	87.7241	87.7241	87.6081	87.6065	87.6092	87.6094	87.6092	87.6081	87.6095	87.5826	87.595	87.595	87.5958	87.5777	87.6376	87.6085	87.5855	87.5608	87.592	87.5885	87.5153	87.5181	87.5136	87.5058	87.6004	87.5691	87.5645	87.6141	87.6446	87.7818	87.7116	87.7116	87.6091	87.6265	87.6578	87.6566	87.6228	87.5697	87.6386	87.6591	87.6395	87.6352	87.6282	87.6322
Agrobacterium_pusense_FDAARGOS_633	87.6021	87.6538	87.7079	87.7135	87.7075	87.7115	87.7058	87.5685	87.6485	87.645	87.6506	87.6449	87.6443	87.645	87.6219	87.6328	87.6268	87.6376	87.616	87.6507	87.5497	87.5046	87.5874	87.6031	87.6004	87.5719	87.5704	87.5659	87.5759	87.5707	87.527	87.5226	87.6023	87.6527	87.7264	87.7142	87.7151	87.6492	87.6366	87.6691	87.6669	87.6502	87.6276	87.6541	87.7028	87.6559	87.6568	87.6581	87.6555
Agrobacterium_pusense_GD03663	87.5558	87.7123	87.6829	87.6825	87.6827	87.6827	87.6827	87.6022	87.6014	87.6028	87.6024	87.6028	87.6027	87.6022	87.5676	87.5835	87.5722	87.5796	87.6392	87.6248	87.5184	87.4072	87.5574	87.5763	87.5775	87.5152	87.5159	87.5115	87.54	87.5422	87.5154	87.5154	87.5215	87.5884	87.6663	87.6424	87.6433	87.5862	87.6157	87.6151	87.6135	87.592	87.5712	87.5856	87.6256	87.5455	87.5459	87.6082	87.6179
Agrobacterium_sp_FDAARGOS_525	87.5705	87.6436	87.6493	87.6488	87.6495	87.6478	87.6478	87.4403	87.454	87.4562	87.4563	87.4561	87.4552	87.4563	87.5929	87.6036	87.5962	87.5983	87.5303	87.5965	87.3458	87.3178	87.5809	87.6048	87.5983	87.4995	87.4974	87.5179	87.4985	87.4231	87.4045	87.3964	87.4447	87.5175	87.6908	87.6482	87.6431	87.5153	87.6186	87.5858	87.5837	87.5829	87.511	87.5881	87.6455	87.584	87.5795	87.5884	87.5737
Agrobacterium_pusense_GD03943	87.542	87.6066	87.6067	87.6061	87.6066	87.6064	87.6064	87.3726	87.529	87.5307	87.5302	87.5306	87.5306	87.5299	87.4937	87.5063	87.4989	87.5042	87.5141	87.5718	87.249	87.2151	87.4556	87.4673	87.4584	87.3454	87.3479	87.3358	87.3627	87.3826	87.3192	87.32	87.3682	87.4624	87.6512	87.6045	87.6054	87.4112	87.5444	87.5502	87.5499	87.5334	87.4367	87.5336	87.5837	87.5191	87.5088	87.5692	87.5674
Agrobacterium_pusense_GD03880	87.4934	87.5638	87.6251	87.6245	87.6254	87.6236	87.6236	87.4087	87.523	87.5232	87.5235	87.5231	87.5232	87.5234	87.5107	87.5216	87.5139	87.5193	87.4988	87.556	87.1956	87.0787	87.3831	87.3963	87.3921	87.357	87.3597	87.3526	87.3686	87.3366	87.2928	87.2935	87.3969	87.5233	87.6786	87.619	87.6199	87.5269	87.5134	87.5634	87.5631	87.5684	87.4656	87.5304	87.593	87.5642	87.5646	87.5499	87.5628
Agrobacterium_tumefaciens_ICMP_4364	86.8614	87.0215	87.0362	87.036	87.038	87.0377	87.0378	86.8298	86.9765	86.9798	86.9792	86.9798	86.9773	86.98	86.9314	86.9433	86.9425	86.9428	86.9231	86.9478	87.0256	86.9443	86.8474	86.881	86.878	86.8225	86.8221	86.833	86.8384	87.0897	87.0847	87.0794	86.7716	86.7535	86.926	86.8959	86.8955	86.845	86.8694	86.9807	86.9807	86.8632	86.7753	86.9623	86.9207	86.9179	86.9222	86.9504	86.9674
Agrobacterium_sp_13-2099-1-2	86.9862	87.0438	87.1098	87.1103	87.1104	87.1087	87.1087	87.0065	87.2508	87.257	87.2571	87.2567	87.2522	87.2548	87.2202	87.2238	87.2209	87.219	87.1466	87.1575	86.9471	86.9401	86.8613	86.8828	86.8844	86.8533	86.8543	86.8562	86.8698	86.9497	86.9327	86.9315	86.821	86.7972	87.0283	87.1557	87.1559	87.091	87.0123	87.2057	87.2065	87.0217	86.9675	87.1472	87.1365	87.1574	87.1612	87.1324	87.1166
Agrobacterium_fabacearum_H25_79	86.994	86.912	87.0616	87.0619	87.0649	87.0631	87.0632	86.9101	87.1603	87.1647	87.1552	87.1648	87.1622	87.1601	87.15	87.1608	87.1576	87.1574	87.1366	87.0584	86.8096	86.7285	86.8341	86.8566	86.8617	86.8072	86.811	86.8216	86.8174	86.8666	86.8421	86.8526	86.7676	86.7823	86.9798	87.0808	87.0824	86.9605	86.9655	87.1279	87.1272	86.9149	86.937	87.0878	87.0809	87.0687	87.0675	87.0966	87.024
Agrobacterium_fabacearum_CPO_2.419	86.9066	86.8916	87.0647	87.0648	87.0674	87.0656	87.0656	86.9504	87.2528	87.2549	87.2529	87.2548	87.2545	87.2525	87.2357	87.2477	87.2382	87.2449	87.1574	87.1427	86.8432	86.7324	86.7913	86.8195	86.8141	86.7706	86.7716	86.7694	86.7747	86.9061	86.8686	86.8639	86.7855	86.816	86.9366	87.115	87.1158	87.0721	87.0458	87.232	87.2338	86.9847	86.964	87.1516	87.1066	87.1259	87.1312	87.1108	87.1322
Agrobacterium_fabacearum_G3_79	86.8838	86.9976	87.0297	87.03	87.0292	87.0273	87.0274	86.8832	87.1726	87.1814	87.1787	87.1813	87.1763	87.1764	87.1865	87.192	87.1846	87.188	87.0795	87.095	86.8553	86.7344	86.71	86.7321	86.7321	86.6755	86.6705	86.675	86.6861	86.824	86.7791	86.774	86.6942	86.6774	86.9183	87.0807	87.0808	87.013	86.9656	87.1767	87.1767	86.9769	86.9002	87.0778	87.0651	87.1041	87.1046	87.1247	87.0918
Agrobacterium_fabacearum_S56	86.9406	86.8971	87.0188	87.019	87.0211	87.021	87.021	86.8495	87.0577	87.0685	87.0614	87.0685	87.0609	87.0639	87.0266	87.0403	87.0348	87.0408	87.0383	87.0011	86.827	86.8166	86.7323	86.7539	86.7566	86.749	86.7484	86.7496	86.76	87.0134	86.999	87.0046	86.7334	86.7041	86.9479	87.0207	87.0214	86.9301	86.904	87.0632	87.0632	86.8476	86.8119	87.0072	86.9981	86.9988	86.9997	87.0512	86.9256
Agrobacterium_tumefaciens_G_8.3	86.9069	86.9232	87.0161	87.0126	87.0117	87.0099	87.0098	86.7971	87.1091	87.1101	87.1113	87.1099	87.108	87.1111	87.1208	87.1224	87.1246	87.1259	87.0373	87.0445	86.7758	86.7709	86.7033	86.7436	86.734	86.6272	86.6269	86.6378	86.637	87.0819	87.0392	87.0311	86.6298	86.7005	86.9606	87.0693	87.0698	86.9527	86.9516	87.1147	87.111	86.843	86.7838	87.059	87.0358	87.0464	87.0436	87.0447	86.9834
Agrobacterium_fabacearum_AF1_95	87.019	87.0255	87.0321	87.0325	87.0322	87.032	87.032	86.9772	87.0835	87.0898	87.0897	87.0898	87.0857	87.0878	87.074	87.0858	87.0763	87.0803	87.0741	87.0448	86.8701	86.7912	87.4658	87.457	87.4584	87.4427	87.4556	87.4636	87.4754	86.9129	86.8843	86.8866	86.8483	86.853	86.9747	87.0288	87.0301	86.9888	86.9692	87.1156	87.1165	86.9479	86.9275	87.029	87.044	87.0315	87.0311	87.0433	87.0296
Agrobacterium_tumefaciens_17-1853-1c	86.7715	86.8737	86.9389	86.939	86.9393	86.9375	86.9375	86.7069	87.0019	87.0068	87.0042	87.0069	87.0037	87.0066	86.9923	87.0037	86.9922	86.9951	86.9414	86.9223	86.5233	86.4496	86.7458	86.7711	86.7736	86.7007	86.7041	86.7162	86.7067	86.6059	86.5753	86.5616	86.4723	86.5475	86.8144	86.9597	86.9608	86.8309	86.8446	87.0375	87.0374	86.8342	86.719	86.9872	86.9748	86.9322	86.9314	86.9563	86.8936
Agrobacterium_tumefaciens_17-1853-1a	86.7409	86.8492	86.894	86.8942	86.8945	86.8927	86.8927	86.6073	86.9629	86.9678	86.9653	86.9679	86.9648	86.9676	86.9642	86.9767	86.9658	86.967	86.8949	86.8945	86.4631	86.434	86.6644	86.6917	86.6994	86.6855	86.6813	86.692	86.6781	86.5864	86.5084	86.4933	86.3885	86.4833	86.7778	86.9383	86.9387	86.7984	86.8051	87.0155	87.0154	86.79	86.6455	86.9602	86.947	86.9067	86.902	86.9319	86.8753
Agrobacterium_tumefaciens_17-1853-1b	86.7453	86.8253	86.8978	86.8975	86.9001	86.8983	86.8983	86.6868	86.9669	86.9691	86.9667	86.9691	86.9685	86.9665	86.9842	86.988	86.984	86.9814	86.9121	86.9149	86.5435	86.5277	86.6965	86.7232	86.7277	86.7378	86.7336	86.7446	86.7335	86.6555	86.5707	86.5628	86.4063	86.5178	86.7772	86.94	86.9417	86.7837	86.8393	87.0132	87.0132	86.8028	86.7276	86.9578	86.945	86.9298	86.9197	86.921	86.8581
Agrobacterium_fabacearum_15-1187-1-2a	86.8826	86.993	87.0178	87.0179	87.0204	87.0186	87.0186	86.8778	87.0934	87.0998	87.0977	87.0999	87.095	87.1001	87.1031	87.1107	87.1062	87.1079	87.0388	87.0435	86.8183	86.8247	86.8867	86.9122	86.918	86.9447	86.9457	86.9476	86.9547	86.9081	86.8601	86.8642	86.6977	86.7691	86.9577	87.0768	87.0774	86.9606	86.989	87.1244	87.1244	86.9344	86.923	87.0871	87.0745	87.0747	87.0769	87.0818	87.0313
Agrobacterium_tumefaciens_17-1344b	86.8172	86.983	87.0107	87.0089	87.0105	87.0077	87.0115	86.7932	87.1049	87.1074	87.1037	87.1058	87.1053	87.106	87.0969	87.1061	87.0999	87.104	86.9875	87.1036	86.7562	86.8313	86.8391	86.8655	86.8659	86.9271	86.9288	86.9456	86.9364	86.9236	86.7982	86.8005	86.5974	86.7253	86.9305	87.054	87.0508	86.9368	86.9321	87.1927	87.1897	86.9294	86.8241	87.0457	87.0516	87.1004	87.1003	87.0451	87.0137
Agrobacterium_tumefaciens_17-1346-1b	86.8252	86.9704	86.9965	86.9973	86.9965	86.9947	86.9959	86.787	87.1183	87.1229	87.1193	87.1218	87.1189	87.1216	87.097	87.1046	87.1033	87.1039	87.0102	87.1047	86.7235	86.8163	86.8238	86.8489	86.8495	86.9235	86.9267	86.9436	86.9349	86.9186	86.7844	86.7861	86.5962	86.6916	86.9044	87.052	87.0521	86.9364	86.9225	87.1861	87.1849	86.9335	86.8171	87.0491	87.0467	87.1005	87.0991	87.0366	87.003
Agrobacterium_fabacearum_K224	86.9164	87.0329	87.0507	87.051	87.0539	87.0538	87.0539	86.9952	87.1674	87.1727	87.1681	87.1727	87.168	87.1705	87.1782	87.1903	87.1826	87.187	87.0973	87.1685	86.8491	86.7625	86.9897	87.0191	87.0156	86.9857	86.9874	86.9867	86.9992	86.9036	86.8673	86.8695	86.775	86.8238	86.988	87.1128	87.113	87.0322	87.0439	87.2637	87.2637	87.032	87.0022	87.0903	87.0767	87.1484	87.1392	87.0994	87.0831
Agrobacterium_fabacearum_A47a	86.9591	87.0288	87.0558	87.056	87.0594	87.0576	87.0576	87.0041	87.2182	87.2232	87.2163	87.2231	87.2202	87.2184	87.2095	87.2221	87.2127	87.2187	87.2066	87.0974	86.8835	86.7999	86.9731	86.9971	86.9968	86.9709	86.9746	86.9689	86.9855	86.9154	86.897	86.899	86.8391	86.8359	86.9866	87.159	87.1589	87.0422	87.0655	87.1874	87.1874	87.0119	87.0637	87.1481	87.15	87.1082	87.109	87.1635	87.1049
Agrobacterium_fabacearum_FPH-AT4	87.0139	86.9909	87.0475	87.0477	87.0518	87.0501	87.05	86.9392	87.153	87.1618	87.1572	87.1619	87.1549	87.1577	87.0959	87.1055	87.0966	87.108	87.15	87.1749	86.8544	86.8391	87.0041	87.0303	87.0262	86.9866	86.9886	86.9881	86.9909	86.9134	86.8741	86.8779	86.7888	86.7928	86.9836	87.0745	87.0758	86.9758	87.069	87.2294	87.229	86.9656	87.031	87.1544	87.1654	87.1661	87.1732	87.1302	87.1132
Agrobacterium_fabacearum_CG920	86.9687	86.9897	87.0331	87.0333	87.0361	87.0343	87.0343	86.9764	87.0451	87.0532	87.0504	87.0532	87.0455	87.0508	87.0672	87.0759	87.068	87.0725	87.0368	87.0102	86.7783	86.6934	87.4023	87.4309	87.4206	87.3975	87.3933	87.3892	87.4042	86.8483	86.8108	86.8035	86.7395	86.8049	86.9462	87.0274	87.026	86.9175	86.8784	87.0734	87.0737	86.8713	86.8608	86.99	86.9777	86.9961	86.9941	87.0745	86.9578
Agrobacterium_fabacearum_TT111	86.9353	86.94	86.9671	86.9667	86.9686	86.9685	86.9685	86.9108	86.9985	87.0025	87.0073	87.0024	87	87.0036	87.0435	87.0564	87.0524	87.0528	86.9963	86.9909	86.7758	86.7002	87.4336	87.4528	87.4586	87.4456	87.4413	87.4414	87.4475	86.8485	86.8125	86.8086	86.7428	86.7517	86.8562	86.965	86.967	86.8857	86.9036	87.0084	87.0093	86.856	86.8512	86.9913	86.9945	86.9743	86.9766	87.0046	86.9487
Agrobacterium_fabacearum_Ach5	86.975	86.9707	87.02	87.0202	87.0198	87.0179	87.018	86.9801	87.0351	87.0441	87.0413	87.0441	87.0389	87.0388	87.0908	87.0979	87.0892	87.0969	87.0362	87.0108	86.8193	86.7197	87.4933	87.5074	87.5191	87.503	87.5015	87.5067	87.5061	86.8785	86.8604	86.8595	86.7566	86.8231	86.9113	86.9953	86.9963	86.9033	86.9196	87.0334	87.0333	86.8888	86.8581	86.9977	87.0195	86.9817	86.9818	87.0206	86.9359
Agrobacterium_sp_S7_73	86.8752	86.9514	87.0038	87.004	87.0075	87.0072	87.0091	86.9921	87.152	87.1565	87.1514	87.1548	87.152	87.1543	87.167	87.1735	87.1679	87.1702	87.1907	87.0368	86.8714	86.7899	86.8822	86.904	86.9103	86.8915	86.8905	86.9007	86.9022	86.8178	86.8357	86.8392	86.7523	86.7829	86.8856	87.0484	87.0495	86.9847	86.969	87.0819	87.0817	86.9302	86.9442	87.0496	87.0143	86.998	86.9974	87.0948	87.0166
Agrobacterium_sp_S2_73	86.8584	86.941	87.0056	87.006	87.0071	87.0054	87.0067	86.9778	87.1743	87.1737	87.1717	87.1738	87.1733	87.1729	87.1741	87.1865	87.1761	87.181	87.1951	87.0501	86.8025	86.7175	86.8452	86.8728	86.8738	86.8541	86.8545	86.8577	86.8629	86.862	86.8464	86.8498	86.783	86.8166	86.8773	87.0646	87.0638	86.9663	87.0521	87.1129	87.1129	86.9414	86.971	87.0968	87.0698	87.0383	87.0376	87.1035	87.0181
Agrobacterium_fabacearum_P4	86.9724	87.0186	87.107	87.1065	87.0991	87.0973	87.0974	87.0489	87.2934	87.298	87.3002	87.2982	87.2948	87.3001	87.2688	87.2816	87.2775	87.2775	87.2157	87.1327	86.9237	86.9024	86.98	86.9992	87.0017	86.9678	86.9717	86.9777	86.977	86.9884	86.9974	86.993	86.8666	86.8417	86.962	87.1485	87.1456	87.201	87.0594	87.2107	87.2105	87.0622	87.0504	87.1416	87.1258	87.1047	87.1057	87.1936	87.152
Agrobacterium_fabacearum_CFBP_5771	86.9275	86.9365	86.9985	86.9986	87.001	86.9991	86.9992	86.9783	87.0883	87.0944	87.0924	87.0944	87.0902	87.0951	87.0942	87.0989	87.0959	87.0956	87.0821	87.0105	86.8343	86.8189	86.8697	86.89	86.8899	86.8694	86.8708	86.8694	86.8792	86.906	86.9101	86.9135	86.7975	86.7958	86.9121	87.0394	87.041	87.6115	86.9677	87.0759	87.0761	86.936	86.9765	87.0546	87.0767	87.0479	87.0446	87.059	86.9921
Agrobacterium_sp_SORGH_AS_745	86.977	87.0002	87.0606	87.0629	87.0669	87.0689	87.068	87.0321	87.2284	87.2336	87.2287	87.2304	87.2278	87.2316	87.2014	87.2132	87.2057	87.2068	87.152	87.1245	86.8764	86.8851	86.9942	87.0211	87.0174	86.9622	86.9583	86.956	86.9686	86.9348	86.8603	86.8641	86.7959	86.9074	87	87.1124	87.1115	87.0772	87.0378	87.2259	87.2273	87.0239	87.0208	87.1655	87.1648	87.1127	87.1144	87.1659	87.1383
Agrobacterium_fabacearum_H13-3	87.0292	87.0235	87.0873	87.0875	87.0905	87.0888	87.0888	87.0539	87.2574	87.2623	87.2626	87.2622	87.2575	87.2627	87.2923	87.2961	87.2958	87.2949	87.2598	87.1083	86.9271	86.9236	86.9543	86.9874	86.9784	86.9705	86.9668	86.9762	86.9721	86.9994	86.9973	86.9977	86.8233	86.8821	86.9444	87.1146	87.1152	87.0267	87.1013	87.1991	87.1991	87.0271	87.084	87.1901	87.1708	87.0989	87.1002	87.1594	87.109
Agrobacterium_fabacearum_CNPSo_675	86.9436	86.9582	87.0539	87.0541	87.0554	87.0536	87.0537	87.057	87.2275	87.2352	87.2352	87.234	87.2291	87.2354	87.1915	87.2057	87.1967	87.2025	87.1675	87.0789	86.8371	86.8366	86.9002	86.9253	86.9222	86.8702	86.872	86.8704	86.8805	86.9056	86.8571	86.8571	86.7214	86.8297	86.9498	87.0871	87.086	87.0296	86.9705	87.2072	87.206	86.9906	86.9481	87.1148	87.0824	87.0591	87.0615	87.1048	87.0815
Agrobacterium_sp_10MFCol1.1	87.0171	87.0142	87.0962	87.0964	87.1016	87.1013	87.1	87.067	87.196	87.2066	87.204	87.2079	87.2012	87.2053	87.1617	87.1695	87.1659	87.1659	87.21	87.12	86.9762	86.9797	86.9546	86.9807	86.9802	86.9635	86.9656	86.9667	86.9733	87.0021	86.9674	86.9685	86.9134	86.9597	87.0286	87.1345	87.1346	87.0459	87.0786	87.1847	87.1832	86.9821	87.069	87.1665	87.1459	87.1037	87.1063	87.1547	87.0848
Rhizobium_rhizogenes_B_4.1	86.9902	87.0482	87.0919	87.092	87.0862	87.0844	87.0852	87.0808	87.2556	87.2575	87.2556	87.2575	87.2497	87.2555	87.2083	87.2214	87.2131	87.216	87.2191	87.1033	86.9354	86.9198	86.9597	86.9819	86.9877	86.9659	86.971	86.9743	86.9759	87.0034	87.0178	87.0129	86.9239	86.9299	87.0195	87.1744	87.176	87.1202	87.0281	87.1733	87.1736	86.9923	86.985	87.1019	87.0979	87.0916	87.0927	87.1521	87.0733
Agrobacterium_sp_RS6	86.9256	86.9901	87.037	87.0373	87.0374	87.0372	87.0369	86.9998	87.2343	87.2382	87.2355	87.2381	87.2351	87.2379	87.2334	87.2406	87.2407	87.2379	87.1835	87.0979	86.9035	86.9053	86.9475	86.9724	86.9727	86.9546	86.9596	86.9671	86.9658	86.9521	86.9196	86.919	86.8351	86.9133	86.9428	87.1013	87.1021	87.0743	87.0315	87.1539	87.154	86.9988	87.0297	87.1122	87.0948	87.0583	87.0593	87.1284	87.0993
Agrobacterium_tumefaciens_A74a	88.4409	88.5281	88.5989	88.599	88.6014	88.5995	88.5996	88.543	88.5378	88.5426	88.5422	88.5427	88.5392	88.542	88.5581	88.5705	88.569	88.5697	88.4818	88.5627	88.4907	88.4737	88.4347	88.4615	88.4599	88.4243	88.4211	88.421	88.4228	88.4756	88.4819	88.4796	88.4184	88.5169	88.6215	88.5776	88.5785	88.5347	88.4971	88.5975	88.5966	88.5722	88.504	88.5392	88.5269	88.5882	88.5893	88.529	88.558
Agrobacterium_fabrum_Kin001	88.4445	88.4074	88.4957	88.495	88.4949	88.4931	88.4931	88.3169	88.4161	88.4204	88.4178	88.4205	88.4174	88.419	88.431	88.4419	88.4403	88.4421	88.3811	88.4181	88.3323	88.2043	88.1866	88.2061	88.2145	88.1838	88.186	88.1933	88.197	88.4036	88.4065	88.4067	88.196	88.3284	88.5151	88.4229	88.4229	88.392	88.3275	88.4496	88.4488	88.4155	88.2908	88.3954	88.459	88.4373	88.4392	88.3696	88.3808
Agrobacterium_fabrum_1D1416	88.3824	88.3744	88.4722	88.4721	88.4737	88.4737	88.4737	88.3515	88.4315	88.4362	88.4356	88.4363	88.4356	88.437	88.437	88.449	88.4414	88.4469	88.4323	88.4433	88.3714	88.3152	88.254	88.2792	88.2824	88.231	88.2292	88.233	88.2445	88.3628	88.3599	88.3584	88.2478	88.3264	88.4836	88.5338	88.5348	88.4517	88.3848	88.4749	88.474	88.4364	88.3666	88.4061	88.4891	88.4668	88.4676	88.4138	88.3961
Agrobacterium_fabrum_N33_94	88.4739	88.4952	88.5881	88.5882	88.587	88.5852	88.5852	88.4982	88.6148	88.6166	88.6167	88.6166	88.6163	88.618	88.6274	88.6368	88.6235	88.632	88.6305	88.6181	88.496	88.4358	88.382	88.4164	88.4089	88.3951	88.3935	88.3871	88.3931	88.4486	88.4782	88.4667	88.3761	88.4462	88.5842	88.6923	88.6923	88.5369	88.5719	88.6456	88.6445	88.6192	88.5449	88.6002	88.6552	88.6339	88.6365	88.6024	88.5965
Agrobacterium_fabrum_N40_94	88.4738	88.494	88.5831	88.5832	88.5837	88.582	88.582	88.4988	88.6062	88.6077	88.6077	88.6077	88.6075	88.609	88.6221	88.6316	88.6192	88.6267	88.624	88.6043	88.4969	88.4365	88.397	88.4256	88.4244	88.4043	88.4026	88.401	88.409	88.4502	88.479	88.4681	88.3838	88.4566	88.5919	88.6788	88.6787	88.5335	88.5657	88.6371	88.6361	88.6206	88.5435	88.5924	88.6453	88.6269	88.6285	88.598	88.5926
Agrobacterium_fabrum_1D1478	88.4151	88.4188	88.47	88.4699	88.4735	88.4731	88.4731	88.357	88.4527	88.4538	88.4466	88.4527	88.452	88.4503	88.4552	88.4703	88.4668	88.4688	88.4297	88.4509	88.3685	88.2343	88.2304	88.25	88.2608	88.2379	88.2367	88.2382	88.241	88.3833	88.384	88.3874	88.3141	88.3927	88.5194	88.4887	88.4881	88.4172	88.3964	88.4851	88.4841	88.4376	88.38	88.4083	88.5028	88.4709	88.4731	88.453	88.4566
Agrobacterium_fabrum_1D132_ASM1331841v1	88.508	88.4619	88.5432	88.5426	88.5442	88.5441	88.5441	88.5472	88.4678	88.4699	88.4682	88.4699	88.4682	88.4659	88.475	88.4879	88.48	88.4821	88.4443	88.4963	88.4613	88.3987	88.3659	88.3934	88.4002	88.3571	88.3607	88.3702	88.3714	88.4069	88.4256	88.4178	88.3914	88.4227	88.5546	88.5196	88.5205	88.4546	88.4106	88.529	88.5223	88.4753	88.3701	88.5181	88.5321	88.5313	88.5314	88.5028	88.4923
Agrobacterium_fabrum_1D132	88.5045	88.4869	88.5574	88.5581	88.5619	88.559	88.559	88.5759	88.4915	88.4952	88.4925	88.4947	88.4926	88.492	88.5165	88.5307	88.5299	88.5312	88.4918	88.5494	88.4337	88.3624	88.383	88.416	88.413	88.3892	88.3859	88.3867	88.394	88.4046	88.4196	88.417	88.4135	88.4347	88.5891	88.5663	88.564	88.5051	88.479	88.5772	88.5774	88.5506	88.4373	88.5542	88.5747	88.582	88.5826	88.5197	88.5165
Agrobacterium_fabrum_35_80	88.1971	88.4365	88.4948	88.4945	88.4955	88.4938	88.4939	88.4961	88.3531	88.3555	88.3534	88.3556	88.3534	88.3561	88.356	88.3677	88.3577	88.3655	88.3581	88.4048	88.348	88.3252	88.3545	88.378	88.3846	88.3478	88.3504	88.3541	88.3717	88.3948	88.404	88.3994	88.365	88.4662	88.5069	88.3907	88.3919	88.3105	88.3506	88.3834	88.3792	88.3714	88.3151	88.3651	88.3909	88.3718	88.3718	88.4009	88.4005
Agrobacterium_fabrum_NFIX02	88.4272	88.4564	88.5235	88.5236	88.523	88.523	88.523	88.5367	88.5609	88.5623	88.5623	88.5623	88.5622	88.562	88.5181	88.5321	88.5238	88.5227	88.563	88.5717	88.4134	88.3863	88.5177	88.5395	88.5418	88.5346	88.5354	88.5445	88.544	88.4625	88.463	88.4502	88.4005	88.5291	88.5697	88.5756	88.5757	88.5216	88.5443	88.591	88.5903	88.521	88.5499	88.5362	88.6086	88.5813	88.5809	88.5008	88.5181
Agrobacterium_fabrum_NFIX01	88.4303	88.4747	88.5281	88.5281	88.5272	88.5255	88.5255	88.536	88.5398	88.5422	88.5422	88.5422	88.5403	88.5413	88.5007	88.5078	88.5051	88.5004	88.5217	88.5399	88.4493	88.3977	88.5248	88.5463	88.5514	88.5376	88.5404	88.5414	88.5528	88.4811	88.5095	88.4971	88.3961	88.5149	88.5511	88.541	88.5425	88.5233	88.5417	88.5753	88.5739	88.5158	88.561	88.5275	88.5857	88.5661	88.5664	88.4954	88.5018
Agrobacterium_fabrum_Di1525a	88.4948	88.4607	88.5229	88.5222	88.5234	88.5215	88.5217	88.4706	88.446	88.4485	88.4454	88.4486	88.4477	88.4466	88.4445	88.4582	88.4579	88.457	88.4266	88.4255	88.3574	88.2387	88.913	88.937	88.9392	88.905	88.9047	88.9092	88.9195	88.4107	88.4015	88.3989	88.3279	88.4456	88.5442	88.4908	88.4907	88.4053	88.3854	88.4307	88.4306	88.4047	88.3374	88.4258	88.4402	88.4378	88.4383	88.436	88.3965
Agrobacterium_fabrum_12D13	88.478	88.4605	88.5248	88.5249	88.5259	88.5258	88.5259	88.5147	88.3945	88.3993	88.3974	88.3993	88.3957	88.3989	88.3984	88.4091	88.411	88.4087	88.4078	88.4311	88.5179	88.4897	88.3887	88.4115	88.4164	88.4094	88.4109	88.42	88.4187	88.4435	88.5098	88.5048	88.4695	88.488	88.5469	88.436	88.4359	88.4042	88.3848	88.4429	88.4428	88.395	88.4128	88.408	88.4165	88.4077	88.4078	88.3655	88.4299
Agrobacterium_fabrum_12D13_ASM1332072v1	88.4468	88.4314	88.4878	88.4875	88.4902	88.4884	88.4886	88.4707	88.3612	88.3646	88.3656	88.3646	88.3639	88.3656	88.3597	88.3711	88.3659	88.3712	88.3653	88.3808	88.4785	88.4388	88.3893	88.419	88.4148	88.4138	88.4122	88.4124	88.4228	88.4011	88.4957	88.4836	88.4537	88.4996	88.4919	88.3941	88.394	88.4077	88.3862	88.4184	88.4173	88.3868	88.4045	88.3949	88.4278	88.3994	88.3995	88.3492	88.383
Agrobacterium_sp_CGMCC_11546	88.4493	88.4441	88.5188	88.5173	88.5191	88.5184	88.5173	88.4491	88.4123	88.4138	88.413	88.4138	88.4121	88.4127	88.3946	88.4061	88.397	88.4013	88.3985	88.43	88.4152	88.4515	88.3931	88.4166	88.4248	88.4029	88.4048	88.4095	88.4175	88.4421	88.4293	88.423	88.3506	88.4258	88.5181	88.4495	88.4492	88.4351	88.389	88.4552	88.4549	88.4184	88.3556	88.4354	88.4534	88.4502	88.4505	88.4283	88.4367
Agrobacterium_sp_ATCC_31749	88.4143	88.4172	88.4809	88.481	88.4816	88.4798	88.4799	88.4157	88.3666	88.3689	88.3677	88.3691	88.3678	88.369	88.3628	88.3755	88.3727	88.3741	88.3528	88.3755	88.3719	88.3977	88.3473	88.3725	88.3755	88.3602	88.3619	88.3576	88.3665	88.4102	88.3832	88.3835	88.3138	88.3958	88.4812	88.4146	88.4156	88.3797	88.3547	88.3965	88.3932	88.3925	88.3524	88.3968	88.4145	88.3937	88.3908	88.3885	88.3966
Agrobacterium_fabrum_2788	88.3456	88.4093	88.4616	88.4607	88.462	88.4607	88.4616	88.3268	88.6336	88.6361	88.635	88.6349	88.6333	88.6346	88.5816	88.5932	88.5816	88.5859	88.5538	88.5965	88.267	88.2556	88.341	88.3737	88.371	88.4126	88.4117	88.4128	88.419	88.3299	88.3086	88.3012	88.2377	88.318	88.4974	88.5872	88.5882	88.5124	88.4574	88.6257	88.6211	88.5318	88.4485	88.4975	88.5474	88.5542	88.558	88.4535	88.527
Agrobacterium_fabrum_Bi05	88.5447	88.5513	88.5775	88.5776	88.5751	88.5731	88.5731	88.5914	88.5232	88.5266	88.524	88.5267	88.5266	88.5258	88.5322	88.5455	88.542	88.545	88.5782	88.5754	88.561	88.5413	88.4972	88.5287	88.5303	88.5232	88.524	88.5252	88.5348	88.5624	88.5772	88.5793	88.5303	88.5305	88.5969	88.5785	88.5784	88.552	88.5257	88.5803	88.5802	88.5438	88.5589	88.5694	88.5857	88.581	88.581	88.4988	88.5766
Agrobacterium_fabrum_Bi46	88.4971	88.5043	88.5331	88.5332	88.5328	88.5311	88.5311	88.5461	88.4663	88.4695	88.4683	88.4696	88.4679	88.4681	88.4875	88.5017	88.4986	88.5019	88.5268	88.5397	88.5338	88.5209	88.4601	88.4817	88.4918	88.4789	88.478	88.491	88.4963	88.5131	88.5421	88.5335	88.4956	88.493	88.5593	88.5419	88.543	88.5	88.5001	88.5551	88.5551	88.5118	88.524	88.5234	88.5537	88.5523	88.5523	88.4507	88.5354
Agrobacterium_fabrum_J-07	88.425	88.3662	88.479	88.479	88.4802	88.4801	88.4801	88.3962	88.3598	88.3616	88.3614	88.3617	88.3629	88.3614	88.3762	88.388	88.3878	88.3879	88.3655	88.389	88.3515	88.3353	88.3398	88.3622	88.3692	88.3582	88.356	88.3702	88.3718	88.3789	88.3797	88.374	88.3504	88.3091	88.4991	88.414	88.4139	88.4561	88.4331	88.4106	88.4099	88.3992	88.3388	88.3878	88.4182	88.3967	88.398	88.3738	88.3639
Agrobacterium_fabrum_PDC82	88.4219	88.3722	88.4559	88.456	88.4561	88.4543	88.4544	88.4124	88.3469	88.3511	88.351	88.3511	88.3496	88.3503	88.3453	88.358	88.3495	88.3537	88.3725	88.3437	88.3906	88.3641	88.3371	88.3569	88.3572	88.3522	88.344	88.3488	88.3651	88.3499	88.3656	88.3595	88.3523	88.3921	88.4613	88.3698	88.3695	88.3705	88.3153	88.3462	88.3458	88.3624	88.3381	88.3674	88.3783	88.3612	88.3583	88.3578	88.3625
Agrobacterium_fabrum_BG5	88.3846	88.3803	88.4761	88.4762	88.4782	88.478	88.478	88.3717	88.5167	88.5225	88.5214	88.5225	88.5182	88.5215	88.5226	88.534	88.5341	88.5333	88.4817	88.5194	88.4198	88.4028	88.298	88.3274	88.3294	88.3121	88.3078	88.3134	88.3166	88.519	88.5529	88.5516	88.3184	88.3908	88.4982	88.5608	88.5621	88.4611	88.4455	88.583	88.5844	88.5327	88.4438	88.5147	88.5776	88.5481	88.5481	88.4976	88.5178
Agrobacterium_fabrum_C58	88.3864	88.3924	88.48	88.4791	88.4831	88.4824	88.4813	88.3871	88.5049	88.5097	88.5097	88.5097	88.5054	88.5087	88.4818	88.4917	88.4812	88.4874	88.4795	88.4818	88.4196	88.4104	88.3533	88.3806	88.3763	88.3437	88.3398	88.3364	88.3479	88.5215	88.5384	88.5347	88.3408	88.3984	88.4943	88.5213	88.5223	88.433	88.4501	88.55	88.5498	88.487	88.4533	88.497	88.5608	88.5091	88.5086	88.4721	88.4883
Agrobacterium_fabrum_1D1487	88.4033	88.3982	88.4831	88.4829	88.4844	88.4848	88.4843	88.3875	88.5125	88.5173	88.5165	88.5173	88.5151	88.5139	88.5046	88.5131	88.5124	88.5158	88.4937	88.4911	88.4524	88.4345	88.358	88.3888	88.3916	88.367	88.3629	88.3609	88.3688	88.5188	88.5438	88.5363	88.3524	88.4043	88.5104	88.54	88.5401	88.4557	88.4832	88.5687	88.5676	88.4913	88.4586	88.5132	88.5658	88.5194	88.5198	88.5008	88.51
Agrobacterium_tumefaciens_F4	88.4184	88.4336	88.5127	88.5117	88.5142	88.5135	88.5125	88.399	88.5418	88.546	88.5478	88.5461	88.5436	88.5468	88.5018	88.5118	88.5059	88.5108	88.513	88.5251	88.4438	88.4197	88.3711	88.3968	88.3963	88.375	88.3745	88.3786	88.3831	88.508	88.5289	88.5231	88.372	88.4288	88.5222	88.5424	88.5423	88.4526	88.482	88.5863	88.5863	88.517	88.4711	88.5237	88.5909	88.5529	88.5524	88.4861	88.5201
Agrobacterium_fabrum_GV3101__pMP90	88.4476	88.4313	88.523	88.5221	88.5235	88.5228	88.5217	88.4405	88.5591	88.5639	88.564	88.564	88.5597	88.5606	88.5898	88.6013	88.5977	88.6007	88.5388	88.5622	88.4755	88.4583	88.389	88.4192	88.417	88.396	88.3926	88.3984	88.4066	88.5516	88.5822	88.581	88.3935	88.4621	88.5568	88.6116	88.6117	88.5288	88.5397	88.6243	88.6241	88.5896	88.5321	88.5645	88.6218	88.5881	88.5888	88.5528	88.5575
Agrobacterium_fabrum_ARqua1_ASM3034565v1	88.3783	88.4014	88.4862	88.4864	88.4868	88.4851	88.4851	88.4223	88.5258	88.5305	88.5296	88.5305	88.5276	88.5311	88.5185	88.5299	88.5227	88.5243	88.5047	88.5009	88.2934	88.2113	88.3003	88.3288	88.3245	88.3004	88.2979	88.3015	88.3102	88.3312	88.368	88.3537	88.3241	88.3852	88.5287	88.5573	88.5586	88.4563	88.4544	88.574	88.5751	88.4916	88.4408	88.4895	88.5743	88.5248	88.5247	88.4941	88.4783
Agrobacterium_fabrum_ARqua1	88.3237	88.3491	88.4638	88.464	88.4654	88.4636	88.4636	88.3395	88.459	88.4636	88.4606	88.4637	88.4616	88.4645	88.4473	88.4552	88.4525	88.4535	88.4482	88.423	88.2484	88.1882	88.3057	88.3302	88.3317	88.2922	88.2921	88.2905	88.2982	88.3088	88.3256	88.3221	88.3153	88.3815	88.4776	88.4869	88.4882	88.3862	88.4328	88.4901	88.4922	88.4184	88.3954	88.4613	88.5118	88.4505	88.4501	88.4441	88.426
Agrobacterium_fabrum_Arqua	88.3096	88.3319	88.4415	88.4416	88.4451	88.4433	88.4433	88.3656	88.4642	88.4701	88.4692	88.4702	88.4656	88.4691	88.4472	88.4591	88.4473	88.4513	88.4502	88.4297	88.2473	88.192	88.2926	88.318	88.3185	88.2939	88.2914	88.2956	88.2976	88.2871	88.2895	88.2841	88.3219	88.377	88.4653	88.4923	88.4924	88.399	88.4263	88.5086	88.5094	88.4489	88.4185	88.4862	88.5295	88.4707	88.4707	88.453	88.4267
Agrobacterium_fabrum_LBA645	88.3696	88.378	88.4654	88.4646	88.466	88.4653	88.4643	88.3727	88.4857	88.4905	88.4905	88.4905	88.4861	88.4871	88.4625	88.4724	88.4619	88.468	88.4614	88.463	88.6352	88.6386	88.3753	88.3979	88.3935	88.3757	88.3716	88.3683	88.3796	88.4824	88.4943	88.4925	88.3183	88.3828	88.4806	88.5033	88.5043	88.4175	88.4301	88.5313	88.5309	88.4665	88.4321	88.4809	88.5463	88.4946	88.4944	88.453	88.4672
Agrobacterium_fabrum_A8196	88.4139	88.4155	88.4993	88.4991	88.5006	88.5009	88.5005	88.4558	88.5229	88.5276	88.5269	88.5276	88.5254	88.5242	88.5169	88.5254	88.5247	88.5281	88.5158	88.5027	88.3201	88.238	88.9599	88.9832	88.9935	88.9834	88.9768	88.9761	88.9863	88.414	88.4294	88.4195	88.3955	88.4584	88.5341	88.5542	88.5545	88.4998	88.5206	88.5827	88.5816	88.5057	88.5193	88.5273	88.577	88.5306	88.531	88.5019	88.525
Agrobacterium_fabrum_GV2260	88.4386	88.4406	88.5262	88.5253	88.5292	88.5285	88.5275	88.4822	88.5417	88.5465	88.5465	88.5465	88.5422	88.5456	88.5427	88.5541	88.5505	88.5535	88.5297	88.5411	88.3237	88.2349	88.9686	88.9935	88.9969	88.9867	88.9808	88.9879	88.9985	88.4404	88.465	88.4632	88.4172	88.4874	88.5592	88.5723	88.5724	88.5154	88.54	88.6139	88.614	88.54	88.5484	88.5434	88.6071	88.5742	88.5746	88.5128	88.545
Agrobacterium_fabrum_NT1RE	88.391	88.3874	88.483	88.4831	88.485	88.4833	88.4833	88.4811	88.5288	88.5336	88.5325	88.5336	88.5291	88.5326	88.5119	88.5228	88.5178	88.5183	88.5287	88.5308	88.3507	88.3524	88.4613	88.4915	88.4884	88.4868	88.4834	88.4815	88.4936	88.4514	88.4651	88.4559	88.429	88.4769	88.5138	88.556	88.5571	88.4918	88.5222	88.6045	88.6039	88.5297	88.5562	88.5168	88.6042	88.5597	88.5605	88.5045	88.5192
Agrobacterium_fabrum_RIT-As-3	88.3943	88.3965	88.4797	88.4794	88.4838	88.4819	88.482	88.4743	88.5297	88.5311	88.5277	88.5313	88.5311	88.5291	88.4952	88.5084	88.508	88.5086	88.5384	88.5033	88.3773	88.3578	88.4668	88.4909	88.4991	88.4898	88.4901	88.4965	88.5012	88.4555	88.4538	88.45	88.452	88.5107	88.5156	88.5298	88.5291	88.4849	88.4995	88.5727	88.5727	88.5034	88.5549	88.5149	88.5961	88.5397	88.5412	88.5037	88.518
Agrobacterium_tumefaciens_LBA4404	88.3677	88.3566	88.4325	88.4325	88.4348	88.4332	88.4331	88.3867	88.4709	88.4791	88.4785	88.479	88.4762	88.4784	88.4669	88.4807	88.4719	88.4794	88.4652	88.4893	88.2816	88.3124	88.3882	88.4141	88.419	88.4036	88.402	88.409	88.4074	88.3384	88.3481	88.3465	88.3394	88.4151	88.4649	88.4879	88.4889	88.4418	88.4352	88.5434	88.5433	88.4516	88.4384	88.4733	88.5466	88.4959	88.4959	88.4651	88.4747
Agrobacterium_fabrum_EHA105	88.3617	88.3669	88.4617	88.4616	88.4629	88.4633	88.4629	88.3986	88.4939	88.4985	88.4979	88.4985	88.4964	88.4952	88.5003	88.5108	88.5096	88.5133	88.4743	88.4919	88.2942	88.3313	88.406	88.4421	88.4404	88.4277	88.4236	88.4229	88.4372	88.3446	88.3611	88.3608	88.3433	88.3873	88.5141	88.5324	88.5324	88.4698	88.4652	88.5628	88.5616	88.4913	88.4735	88.4949	88.5554	88.5208	88.5213	88.4923	88.4906
Agrobacterium_tumefaciens_Ag_tumefaciens_EHA105	88.3921	88.4136	88.4918	88.4916	88.4918	88.4904	88.4901	88.4388	88.5271	88.5317	88.5309	88.5318	88.5282	88.5283	88.5014	88.5117	88.511	88.5118	88.5003	88.5066	88.3205	88.3542	88.4416	88.4744	88.4716	88.4621	88.4588	88.4638	88.467	88.3765	88.4013	88.3962	88.3755	88.4213	88.5451	88.5335	88.5334	88.4875	88.4913	88.5756	88.5746	88.5078	88.4936	88.5092	88.5709	88.529	88.5306	88.4982	88.5089
Agrobacterium_sp_SP51_3_metabat2_genome_mining.8	86.5654	86.5068	86.5754	86.5752	86.5756	86.5736	86.5736	86.5434	86.5101	86.5118	86.5105	86.5118	86.5114	86.5117	86.4956	86.5062	86.5087	86.5061	86.5057	86.5234	86.5719	86.5653	86.5016	86.5325	86.5318	86.5159	86.5154	86.5109	86.5285	86.5475	86.538	86.5383	86.5885	86.6168	86.6146	86.5982	86.5993	86.5393	86.5605	86.5312	86.5267	86.4925	86.5298	86.5463	86.586	86.5875	86.5835	86.574	86.5424
Agrobacterium_tumefaciens_UBA5877	86.5053	86.4985	86.5175	86.5173	86.5188	86.5167	86.5163	86.5	86.4633	86.4648	86.4634	86.465	86.4651	86.4634	86.4321	86.4452	86.4446	86.445	86.4138	86.4419	86.4525	86.4556	86.4058	86.4317	86.4304	86.4128	86.4153	86.4107	86.4168	86.468	86.4376	86.4322	86.4639	86.5692	86.5337	86.5229	86.5206	86.4309	86.4581	86.4043	86.4024	86.4603	86.4438	86.4551	86.521	86.4634	86.4672	86.499	86.4495
Agrobacterium_sp_DE0009	86.6846	86.5367	86.5723	86.5728	86.5731	86.573	86.5728	86.5059	86.4915	86.4947	86.4936	86.4943	86.4927	86.4936	86.5498	86.5616	86.5647	86.5642	86.4672	86.4757	86.5184	86.5432	86.3948	86.4322	86.4303	86.3925	86.391	86.3955	86.4028	86.5488	86.4962	86.4974	86.4754	86.5343	86.5722	86.5507	86.5555	86.4713	86.5689	86.4605	86.4547	86.5651	86.5809	86.5733	86.6431	86.5267	86.5266	86.6307	86.6117
Agrobacterium_tumefaciens_6N2	86.5689	86.5691	86.6212	86.6213	86.6223	86.6203	86.62	86.5951	86.4829	86.4847	86.4834	86.4846	86.485	86.4832	86.5273	86.541	86.545	86.5406	86.5163	86.5122	86.5354	86.5053	86.5206	86.548	86.547	86.53	86.5307	86.5311	86.5413	86.5263	86.5903	86.5888	86.5619	86.6012	86.6462	86.5582	86.5596	86.4775	86.5045	86.5068	86.5047	86.4599	86.4968	86.4844	86.5199	86.5236	86.5234	86.5482	86.4793
Agrobacterium_tumefaciens_UBA6714	86.6044	86.5815	86.6124	86.6125	86.613	86.6128	86.6128	86.6131	86.5467	86.5482	86.5482	86.5481	86.5469	86.5481	86.5674	86.5808	86.5757	86.5806	86.5502	86.5893	86.6171	86.6027	86.573	86.6005	86.5974	86.5846	86.5852	86.5817	86.5957	86.5379	86.6023	86.5961	86.6485	86.6943	86.6641	86.6443	86.6456	86.5596	86.6212	86.5922	86.5922	86.5629	86.6265	86.5965	86.626	86.6253	86.6255	86.6008	86.5671
Agrobacterium_tumefaciens_KCJK1736	86.5379	86.6185	86.6492	86.6493	86.6505	86.6485	86.6486	86.5866	86.5624	86.564	86.5626	86.5639	86.5638	86.5625	86.5712	86.5787	86.5823	86.5816	86.5493	86.5822	86.5357	86.5273	86.5179	86.5401	86.5403	86.5186	86.5247	86.5246	86.5261	86.543	86.6072	86.6033	86.5641	86.6432	86.6463	86.6071	86.6115	86.5675	86.5983	86.6002	86.6016	86.584	86.6057	86.5795	86.6375	86.5925	86.5918	86.5766	86.6055
Agrobacterium_tumefaciens_Kin002	88.5551	88.6431	88.702	88.7021	88.7014	88.7033	88.7013	88.5905	88.6011	88.6025	88.605	88.6023	88.602	88.6029	88.6161	88.6279	88.6243	88.6297	88.6289	88.686	88.623	88.4351	88.5172	88.5484	88.5421	88.5115	88.5096	88.5047	88.5159	88.7045	88.7268	88.7221	88.5927	88.6078	88.8049	88.6839	88.6876	88.6005	88.6514	88.691	88.6911	88.6494	88.5834	88.679	88.6942	88.6686	88.6669	88.6661	88.6337
Agrobacterium_tumefaciens_17-1008	88.5505	88.5368	88.596	88.5961	88.5948	88.5933	88.5933	88.3448	88.5518	88.5541	88.5529	88.5541	88.5531	88.5531	88.5542	88.5659	88.5605	88.5604	88.4701	88.557	88.2909	88.2774	88.3644	88.3785	88.3869	88.2786	88.2784	88.2893	88.2858	88.3392	88.3084	88.2904	88.2931	88.3876	88.7359	88.6097	88.6106	88.3972	88.4475	88.5798	88.5793	88.5196	88.3128	88.5648	88.5502	88.5368	88.5372	88.5553	88.5382
Agrobacterium_tumefaciens_17-1007	88.4847	88.4989	88.5489	88.549	88.5476	88.546	88.546	88.3188	88.5016	88.5031	88.5029	88.5031	88.5001	88.5004	88.5104	88.5234	88.5232	88.5222	88.4046	88.5111	88.2311	88.1981	88.3184	88.34	88.3408	88.2389	88.2321	88.235	88.2336	88.299	88.2544	88.2436	88.2144	88.3412	88.681	88.5684	88.5693	88.3625	88.3964	88.5131	88.5117	88.4914	88.2745	88.5286	88.5236	88.5039	88.5057	88.5251	88.5106
Rhizobium_rhizogenes_NCPPB2659	88.7425	88.7748	88.7741	88.7741	88.7729	88.7712	88.7713	88.7907	88.7715	88.7784	88.7768	88.7783	88.777	88.7774	88.7736	88.7866	88.7805	88.7863	88.8061	88.8047	88.7716	88.7626	88.7617	88.7919	88.7891	88.7897	88.7901	88.7868	88.7967	88.7692	88.7987	88.7766	88.7636	88.7952	88.8541	88.8367	88.8378	88.7793	88.7911	88.8394	88.8376	88.8083	88.8236	88.8062	88.8405	88.7955	88.7957	88.7961	88.8028
Rhizobium_rhizogenes_Ag_rhizogenes_K599	88.7646	88.8036	88.8165	88.8165	88.8172	88.8155	88.8155	88.7123	88.8023	88.8047	88.8007	88.8046	88.8038	88.8031	88.799	88.8117	88.8123	88.8107	88.8188	88.8424	88.6423	88.6215	88.6563	88.6812	88.6864	88.6603	88.6631	88.663	88.6785	88.6906	88.7322	88.7335	88.6611	88.7241	88.9046	88.8527	88.8538	88.7792	88.8041	88.8831	88.8832	88.8358	88.7756	88.8531	88.8846	88.8393	88.8385	88.8169	88.8068
Rhizobium_rhizogenes_K599_NCPPB2659	88.7387	88.7632	88.8004	88.8004	88.8003	88.7987	88.7987	88.728	88.7933	88.7945	88.7916	88.7944	88.7939	88.7933	88.8058	88.8191	88.8071	88.8112	88.8238	88.8323	88.6486	88.6303	88.6576	88.6774	88.6804	88.6531	88.6539	88.6587	88.6681	88.6848	88.7092	88.7073	88.6893	88.7527	88.8896	88.8656	88.8666	88.7547	88.805	88.8735	88.8739	88.813	88.7714	88.828	88.8582	88.8214	88.8211	88.8161	88.7945
Agrobacterium_tumefaciens_K599	88.6652	88.6849	88.6939	88.6941	88.6921	88.6904	88.6907	88.6164	88.692	88.6944	88.6927	88.694	88.6933	88.6939	88.7153	88.729	88.7311	88.7293	88.7289	88.7329	88.5572	88.5348	88.5615	88.5836	88.5865	88.5592	88.559	88.5637	88.5605	88.5938	88.6426	88.6301	88.585	88.6604	88.7671	88.7622	88.7625	88.67	88.6928	88.7647	88.7639	88.727	88.6476	88.7245	88.75	88.7054	88.7057	88.726	88.7021
Rhizobium_rhizogenes_NCPPB2659_PME_BIM	88.6777	88.6872	88.708	88.708	88.7037	88.702	88.7021	88.6072	88.6758	88.6771	88.6777	88.6771	88.6789	88.6794	88.7043	88.7189	88.7148	88.7211	88.6946	88.7261	88.5346	88.5177	88.5489	88.569	88.5776	88.5446	88.5458	88.5501	88.5527	88.5939	88.6386	88.6342	88.5543	88.6417	88.7846	88.753	88.7556	88.651	88.691	88.7443	88.7445	88.7137	88.6347	88.7375	88.7525	88.7001	88.7008	88.7133	88.6979
Agrobacterium_tumefaciens_MAFF210266	88.7101	88.7376	88.7671	88.7673	88.7638	88.7639	88.7636	88.6417	88.7586	88.7591	88.7561	88.7596	88.7585	88.7562	88.7342	88.7479	88.7425	88.7455	88.7189	88.7519	88.5374	88.4618	88.556	88.5774	88.5822	88.5279	88.5291	88.5291	88.5283	88.5223	88.5597	88.544	88.5007	88.5577	88.8213	88.7623	88.7636	88.6504	88.6903	88.7747	88.7743	88.7457	88.5824	88.762	88.7753	88.748	88.7367	88.7929	88.7729
Agrobacterium_tumefaciens_NCPPB_2655	88.6664	88.6942	88.7347	88.7348	88.7348	88.7331	88.733	88.7509	88.6489	88.6488	88.6471	88.6487	88.6485	88.6473	88.6517	88.6657	88.6646	88.6641	88.679	88.7256	88.501	88.4375	88.5589	88.5875	88.5822	88.5668	88.5698	88.5678	88.5717	88.6016	88.6241	88.6162	88.4821	88.6419	88.8106	88.7256	88.7265	88.6136	88.684	88.7143	88.7143	88.6873	88.6181	88.7171	88.7261	88.6935	88.6894	88.6877	88.6699
Agrobacterium_sp_OT33	88.6445	88.6131	88.6985	88.6983	88.6952	88.6934	88.6946	88.6115	88.6939	88.6948	88.6934	88.6936	88.6891	88.6928	88.7141	88.7287	88.729	88.7262	88.6998	88.7259	88.5179	88.6485	88.6283	88.6578	88.6547	88.6512	88.6535	88.6498	88.6597	88.6987	88.7164	88.7075	88.5461	88.6644	88.7693	88.7272	88.7286	88.6571	88.7272	88.7702	88.7709	88.7449	88.6815	88.7657	88.7725	88.7462	88.7481	88.7414	88.7474
Agrobacterium_sp_SRR10754060_bin.19_metawrap_v1.3.0_MAG	88.7857	88.8054	88.84	88.84	88.8408	88.8407	88.8407	88.7782	88.8263	88.8301	88.827	88.8301	88.8266	88.8269	88.827	88.8429	88.8413	88.8427	88.8511	88.8607	88.7435	88.6634	88.7672	88.789	88.7943	88.7664	88.7675	88.7741	88.7815	88.7697	88.7838	88.7859	88.7429	88.8156	88.8907	88.8661	88.8654	88.7991	88.858	88.8897	88.8898	88.8643	88.8243	88.8546	88.841	88.8479	88.8418	88.8567	88.8472
Agrobacterium_burrii_Rnr	87.5932	87.4989	87.6569	87.657	87.6564	87.6564	87.6617	87.455	87.6379	87.6408	87.6399	87.6355	87.6342	87.6399	87.6856	87.6999	87.7011	87.6992	87.6091	87.6714	87.395	87.411	87.4312	87.4475	87.4514	87.4525	87.4555	87.457	87.454	87.6389	87.5863	87.5746	87.3705	87.4076	87.7352	87.7363	87.7373	87.6031	87.6196	87.676	87.6818	87.6873	87.4981	87.6778	87.6878	87.6776	87.677	87.6222	87.616
Agrobacterium_sp_ICMP_6402	87.8215	87.6875	87.8539	87.8543	87.8555	87.8537	87.8538	87.7076	87.8036	87.807	87.8041	87.8068	87.8047	87.8045	87.8487	87.8615	87.8532	87.8589	87.7901	87.8409	87.8297	87.8912	87.6209	87.6536	87.6458	87.6914	87.6894	87.6864	87.7035	87.9305	87.8883	87.8864	87.6444	87.6222	87.8712	87.888	87.8889	87.8102	87.7859	87.8364	87.8364	87.821	87.6941	87.8224	87.8177	87.8355	87.8366	87.7795	87.7717
Rhizobium_rhizogenes_SBV_302_78_2	87.8402	87.8451	87.8868	87.8868	87.8864	87.8863	87.8863	87.8032	87.8804	87.8831	87.8825	87.883	87.8816	87.8824	87.8496	87.8627	87.8592	87.859	87.8498	87.8391	87.7851	87.7782	87.7873	87.8172	87.8149	87.7897	87.7907	87.7926	87.8025	87.7628	87.7677	87.7672	87.743	87.8239	87.8782	87.9205	87.9211	87.8564	87.8417	87.8747	87.8747	87.8741	87.8117	87.8144	87.8682	87.8226	87.8252	87.8301	87.8494
Agrobacterium_tumefaciens_UMA610	87.8349	87.8169	87.85	87.85	87.85	87.8483	87.8484	87.8891	87.8589	87.8615	87.8621	87.8614	87.8588	87.8622	87.8877	87.9046	87.8964	87.8986	87.9049	87.8807	87.8383	87.833	87.8428	87.8619	87.8656	87.86	87.865	87.8634	87.8798	87.8314	87.8301	87.8308	87.8052	87.8292	87.8784	87.9328	87.9329	87.8407	87.8931	87.8993	87.8996	87.8937	87.8684	87.8911	87.9132	87.9065	87.9072	87.8287	87.8219
Rhizobium_rhizogenes_GBBC3284	87.9227	87.8567	87.9581	87.9578	87.958	87.9563	87.9563	87.7445	87.9278	87.9308	87.9296	87.9307	87.9305	87.9307	87.917	87.9305	87.9254	87.9339	87.8829	87.9454	87.6	87.5693	87.7861	87.8053	87.7983	87.7368	87.7435	87.7343	87.738	87.7099	87.7178	87.7032	87.6915	87.6894	88.0207	88.0101	88.0109	87.8413	87.8761	87.9403	87.9376	87.9368	87.7341	87.9466	87.9436	87.9119	87.9144	87.9467	87.9323
Agrobacterium_sp_ST15.13.095	87.9168	87.8504	87.9481	87.9477	87.9477	87.9478	87.9477	87.7351	87.9162	87.9194	87.918	87.9192	87.9188	87.9191	87.9219	87.9352	87.9322	87.9337	87.8712	87.9271	87.5999	87.5673	87.7675	87.7912	87.7829	87.7252	87.7257	87.717	87.7313	87.6878	87.7121	87.6866	87.6612	87.6409	88.0172	88.007	88.0078	87.844	87.884	87.922	87.922	87.9259	87.7176	87.9355	87.9446	87.9054	87.9035	87.9533	87.9171
Rhizobium_rhizogenes_ST07.17.004	87.9457	87.8635	87.9834	87.9828	87.9829	87.9811	87.9811	87.8286	87.9608	87.9649	87.9622	87.9648	87.9635	87.9639	87.9647	87.9778	87.9773	87.9781	87.9494	87.9791	87.6502	87.6714	87.7942	87.8122	87.8177	87.7733	87.7749	87.7737	87.7915	87.7057	87.7492	87.7405	87.7569	87.7428	88.0378	88.0153	88.0163	87.9022	87.9337	87.9887	87.9887	87.9852	87.8023	87.9884	87.9806	87.979	87.9781	87.9792	87.9955
Agrobacterium_cucumeris_O132	87.9569	87.8516	87.9976	87.9972	87.9971	87.9953	87.9953	87.8523	87.9763	87.9799	87.9809	87.9797	87.9781	87.9808	87.982	87.9931	87.9948	87.9922	87.965	87.9805	87.6839	87.6972	87.7929	87.8203	87.8119	87.7702	87.7706	87.7651	87.7767	87.7441	87.772	87.7651	87.7519	87.7248	88.0426	88.0513	88.0512	87.9129	87.948	87.998	87.9978	87.9891	87.8114	88.0019	87.9875	87.9986	87.9931	88.0123	88.006
Rhizobium_rhizogenes_ST07.17.029	87.938	87.8945	87.9983	87.9978	87.9985	87.9984	87.9926	87.8481	87.9583	87.958	87.9581	87.9636	87.9654	87.959	87.9554	87.9703	87.9716	87.9682	87.9128	87.976	87.6734	87.7049	87.8201	87.8415	87.8318	87.8055	87.8058	87.8048	87.805	87.741	87.782	87.7672	87.7431	87.7926	88.0248	87.9966	87.9927	87.8704	87.9171	87.965	87.9646	87.971	87.7818	87.9674	87.9889	87.9714	87.9645	87.9766	87.9599
Rhizobium_rhizogenes_ST15.16.024	87.9308	87.9034	87.9267	87.9262	87.9269	87.9251	87.9251	87.8928	87.9196	87.9234	87.9225	87.9232	87.9212	87.9225	87.9499	87.9619	87.9605	87.9603	87.9422	87.9898	87.7758	87.7743	87.886	87.9087	87.9103	87.8847	87.8856	87.89	87.8928	87.8297	87.863	87.863	87.8299	87.8943	88.0278	87.9975	87.9981	87.9227	87.928	87.9824	87.9824	87.974	87.8961	87.9775	87.9602	87.9632	87.9633	87.9805	87.9766
Rhizobium_rhizogenes_ST07.17.018	87.9743	87.9538	88.0015	88.0016	88.0013	87.9995	88.0054	87.8248	87.9925	87.9931	87.9936	87.9872	87.9869	87.9936	88.0023	88.0162	88.0242	88.0157	87.9658	88.0235	87.743	87.7107	87.8173	87.8419	87.8442	87.8024	87.8046	87.8091	87.799	87.8129	87.8222	87.8127	87.8047	87.8253	88.0919	88.0842	88.0839	87.961	87.9603	88.0227	88.0227	88.0097	87.8578	87.9982	88.0089	88.0119	88.0195	88.0121	87.993
Rhizobium_rhizogenes_ST04.16.045	87.9302	87.9772	87.9921	87.9916	87.9922	87.9904	87.989	88.0266	87.9849	87.9869	87.9856	87.9881	87.9876	87.9861	88.0171	88.0314	88.0262	88.0326	88.0162	88.0344	87.9451	87.9017	88.0259	88.0522	88.0503	88.0252	88.0278	88.0281	88.0343	87.9776	87.9603	87.9577	87.9688	88.0002	88.0661	88.0711	88.071	88.0046	88.0432	88.035	88.035	88.0307	88.0397	88.032	88.0732	88.0224	88.0251	88.0315	88.0187
Agrobacterium_sp_V1	88.0279	87.936	87.9355	87.935	87.9332	87.9315	87.9315	88.1912	87.8954	87.8969	87.8961	87.8967	87.8978	87.8979	87.907	87.9179	87.9105	87.9161	87.8774	87.9241	87.8051	87.7777	87.8924	87.9137	87.9071	87.8851	87.8874	87.8875	87.8893	87.8021	87.8542	87.8486	88.2603	87.8278	87.9633	87.9507	87.9529	87.9093	87.8817	87.9159	87.917	87.9251	87.8223	87.9239	87.9303	87.9137	87.9148	87.9563	87.9391
Agrobacterium_tomkonis_CFBP_6624	88.0642	88.105	88.126	88.1256	88.1261	88.1244	88.1244	88.123	88.0885	88.0902	88.0879	88.0901	88.0899	88.0884	88.0797	88.0928	88.094	88.0903	88.105	88.1487	88.0834	88.0494	88.0936	88.1175	88.1228	88.1094	88.1113	88.1133	88.12	88.0397	88.1157	88.1055	87.9374	88.1225	88.1291	88.0733	88.0746	88.0826	88.1223	88.1247	88.1264	88.0758	88.1178	88.1054	88.1438	88.096	88.0955	88.1329	88.1221
Agrobacterium_tumefaciens_CFBP6624	88.1567	88.2027	88.1857	88.1857	88.1877	88.1877	88.1877	88.1844	88.1418	88.1454	88.1434	88.1453	88.1436	88.1443	88.1666	88.1795	88.175	88.1783	88.1801	88.2069	88.1601	88.1175	88.1679	88.1873	88.1927	88.1809	88.1815	88.1849	88.1861	88.12	88.188	88.1878	88.0022	88.164	88.1721	88.1337	88.1292	88.1482	88.1569	88.1757	88.1753	88.1562	88.1798	88.1334	88.219	88.1487	88.15	88.1956	88.1784
Agrobacterium_tomkonis_CFBP_6623	88.2204	88.2003	88.2719	88.2715	88.2723	88.2722	88.2726	88.2488	88.2125	88.2158	88.2133	88.2153	88.2135	88.215	88.1983	88.2108	88.2094	88.2086	88.2406	88.2523	88.1749	88.1611	88.239	88.265	88.2684	88.2565	88.2585	88.2619	88.2642	88.2195	88.2349	88.2353	88.1165	88.2397	88.3354	88.2675	88.2704	88.2013	88.2548	88.2332	88.2332	88.2107	88.2124	88.2222	88.2406	88.2279	88.2336	88.2426	88.2055
Agrobacterium_tumefaciens_CFBP6623	88.1889	88.1636	88.2334	88.2333	88.2347	88.2346	88.2347	88.2361	88.1958	88.1991	88.1967	88.1991	88.1972	88.1977	88.1804	88.1905	88.189	88.1884	88.1986	88.2242	88.1244	88.0849	88.1979	88.2257	88.2258	88.2185	88.2194	88.219	88.2267	88.1766	88.203	88.2022	88.0772	88.1901	88.2871	88.2149	88.2159	88.166	88.2025	88.2047	88.2073	88.187	88.196	88.1937	88.2119	88.2024	88.2013	88.1965	88.1671
Agrobacterium_sp_Gw_UH_bin_74	88.3071	88.3309	88.3621	88.3618	88.3606	88.3583	88.3583	88.3078	88.3469	88.3467	88.345	88.3467	88.3471	88.3464	88.3499	88.3633	88.3572	88.3649	88.3592	88.3963	88.2954	88.2668	88.3082	88.3243	88.3295	88.2978	88.3001	88.3016	88.3037	88.2392	88.2695	88.272	88.2167	88.2906	88.3526	88.36	88.3613	88.3308	88.35	88.3523	88.3523	88.3728	88.3459	88.3873	88.4383	88.3478	88.3491	88.3498	88.3735
Rhizobium_rhizogenes_ST15.16.020	88.1105	88.171	88.1999	88.1997	88.2007	88.2004	88.2006	88.1848	88.1995	88.2023	88.2015	88.2023	88.1994	88.1999	88.1943	88.2055	88.2053	88.2052	88.2021	88.2277	88.1431	88.1041	88.2168	88.2383	88.2407	88.2334	88.236	88.2338	88.243	88.163	88.1512	88.138	88.1139	88.199	88.2271	88.2445	88.2437	88.2055	88.238	88.2279	88.2265	88.2097	88.2027	88.2429	88.2614	88.2498	88.25	88.1907	88.1986
Agrobacterium_tumefaciens_UBA2006	87.9321	87.9913	88.0265	88.0265	88.0251	88.0261	88.0261	87.8744	87.9961	87.9964	87.9965	87.9965	87.9965	87.9965	88.006	88.0162	88.0185	88.0194	88.0123	88.0227	87.8712	87.8469	87.9354	87.972	87.9663	87.9169	87.9188	87.9154	87.9185	87.8553	87.858	87.8575	87.8386	87.9476	88.0916	88.0561	88.059	87.9875	88.0085	88.0192	88.0191	88.0006	87.9703	88.0088	88.0408	87.9935	87.9936	88.0114	87.9939
Agrobacterium_sp_LC34	88.0134	88.031	88.0937	88.093	88.0934	88.0916	88.0917	88.072	88.1117	88.1131	88.1117	88.113	88.1132	88.1118	88.0987	88.1048	88.0982	88.1092	88.1047	88.1192	87.8906	87.918	88.078	88.1106	88.1049	88.0676	88.0704	88.0712	88.0803	87.982	87.9354	87.926	87.8881	88.0916	88.1739	88.1651	88.1633	88.0557	88.0922	88.1408	88.1408	88.0802	88.0301	88.0898	88.1251	88.1114	88.1111	88.1223	88.0957
Agrobacterium_sp_SUL3	88.0559	88.0621	88.1458	88.1457	88.1466	88.1447	88.1449	87.9181	88.111	88.1138	88.113	88.1138	88.1123	88.1128	88.1316	88.145	88.144	88.1427	88.0967	88.1643	87.8984	87.859	88.0237	88.0423	88.035	87.9834	87.9847	87.9838	87.9846	87.9033	87.871	87.8682	87.8197	87.9406	88.1252	88.164	88.1636	88.1002	88.1504	88.1679	88.168	88.175	88.0227	88.1588	88.1975	88.1486	88.1449	88.1177	88.0753
Agrobacterium_sp_SMBSF59	88.0174	88.0282	88.0928	88.0927	88.0932	88.0912	88.0915	87.8845	88.018	88.0198	88.0179	88.0198	88.0195	88.018	88.0342	88.0448	88.0472	88.0464	88.0329	88.0975	87.8869	87.8369	88.0302	88.0556	88.0579	87.937	87.9383	87.9392	87.9481	87.9482	87.9223	87.9233	87.7757	87.9447	88.1192	88.0686	88.0693	87.8792	88.1011	88.0811	88.083	88.0345	87.9503	88.0661	88.0778	88.0613	88.0627	88.0419	88.0134
Agrobacterium_sp_SOY23	89.1615	89.2029	89.166	89.1656	89.166	89.1643	89.1644	89.1538	89.0591	89.0605	89.0589	89.0604	89.0603	89.0596	89.1018	89.1114	89.1058	89.1072	89.0867	89.1571	89.1245	89.0993	89.2818	89.3105	89.3083	89.3093	89.3097	89.3057	89.313	89.1237	89.1709	89.1626	89.1395	89.093	89.2521	89.1968	89.1974	89.1414	89.1456	89.1691	89.1692	89.1147	89.142	89.2974	89.3447	89.3366	89.337	89.2108	89.17
Agrobacterium_tumefaciens_BIN17	89.1887	89.2124	89.2087	89.2081	89.2094	89.2072	89.2072	89.2364	89.1725	89.1739	89.1732	89.1738	89.1738	89.1742	89.1897	89.2052	89.2036	89.2045	89.1983	89.2269	89.2069	89.1791	89.1894	89.221	89.2185	89.2187	89.2202	89.2212	89.2196	89.2243	89.2261	89.2252	89.2346	89.2177	89.2628	89.2671	89.2681	89.2762	89.2487	89.2182	89.2123	89.2437	89.2591	89.2195	89.2399	89.2253	89.2249	89.2596	89.2181
Rhizobium_rhizogenes_ST15.13.057	88.7014	88.708	88.7004	88.7002	88.7014	88.6998	88.6998	88.5738	88.6641	88.6656	88.6657	88.6655	88.6642	88.667	88.674	88.6811	88.6821	88.6871	88.6507	88.718	88.5082	88.5019	88.4784	88.4997	88.5013	88.4753	88.474	88.4775	88.4877	88.5605	88.5936	88.5891	88.4026	88.4932	88.7565	88.7074	88.7085	88.6925	88.6351	88.7495	88.7526	88.6908	88.5806	88.7049	88.7377	88.7066	88.7072	88.7562	88.738
Agrobacterium_tumefaciens_LMG_292	88.9503	88.9336	88.9589	88.9585	88.9595	88.9577	88.9578	88.9229	88.8832	88.8858	88.886	88.8857	88.8845	88.8858	88.8597	88.8714	88.8673	88.8683	88.8749	88.8408	88.9187	88.8835	88.8974	88.9257	88.9223	88.9068	88.9054	88.904	88.9188	88.9064	88.9182	88.9103	88.903	88.9228	89.0388	88.891	88.8921	88.9259	88.8275	88.8541	88.8541	88.8851	88.8607	88.8322	88.8655	88.8253	88.826	88.8909	88.8434
Agrobacterium_tumefaciens_CFBP5877	88.9076	88.8744	88.9037	88.9038	88.9045	88.9027	88.9028	88.7924	88.8404	88.8423	88.8415	88.8422	88.8414	88.8425	88.8115	88.8257	88.824	88.8245	88.7323	88.7767	88.6602	88.6066	88.7517	88.7826	88.7824	88.743	88.7426	88.7421	88.7531	88.7185	88.7483	88.7473	88.7152	88.783	88.9908	88.802	88.8018	88.8154	88.7407	88.7461	88.746	88.8266	88.7225	88.7432	88.7848	88.7035	88.714	88.8573	88.8033
Agrobacterium_sp_NCPPB_925	88.8547	88.8243	88.8929	88.8923	88.8929	88.8912	88.8913	88.7851	88.8446	88.8474	88.8474	88.8472	88.8459	88.8472	88.8146	88.8276	88.8236	88.8258	88.7497	88.7503	88.6489	88.6064	88.7642	88.797	88.7945	88.7614	88.76	88.7568	88.7633	88.7381	88.7167	88.7151	88.703	88.7749	88.9449	88.8422	88.8421	88.7978	88.7316	88.7369	88.737	88.8321	88.6862	88.7349	88.7971	88.6991	88.6774	88.829	88.7792
Agrobacterium_tumefaciens_CFBP5499	88.8892	88.8625	88.9159	88.9161	88.9168	88.9151	88.9152	88.7947	88.8524	88.8512	88.849	88.8537	88.8535	88.8501	88.8299	88.8415	88.8432	88.8424	88.7367	88.76	88.6785	88.6068	88.7655	88.7974	88.7956	88.7644	88.7657	88.7648	88.7735	88.7403	88.7477	88.7431	88.71	88.747	88.9615	88.8282	88.8305	88.8099	88.7488	88.7474	88.7497	88.8385	88.7155	88.7531	88.8093	88.7163	88.6962	88.86	88.8104
Agrobacterium_genomosp_CFBP_6927	88.4576	88.4415	88.4937	88.4929	88.4934	88.4915	88.4916	88.4608	88.5003	88.502	88.5002	88.5019	88.5016	88.5012	88.4485	88.4622	88.4648	88.4594	88.4674	88.464	88.4265	88.4243	88.4535	88.4813	88.4775	88.4807	88.4817	88.4771	88.5016	88.4461	88.4521	88.4533	88.5076	88.4563	88.5432	88.5172	88.5168	88.4898	88.4729	88.4912	88.4912	88.4721	88.4655	88.5043	88.5101	88.5252	88.5245	88.4809	88.4752
Agrobacterium_tumefaciens_S2	88.2433	88.319	88.3524	88.3517	88.3507	88.3506	88.3506	88.1974	88.3363	88.3394	88.3389	88.3392	88.3376	88.3382	88.273	88.2889	88.2825	88.2857	88.2628	88.3521	88.104	88.028	88.2101	88.2415	88.2343	88.2012	88.2009	88.1963	88.2075	88.1355	88.1138	88.1127	88.0978	88.1625	88.3464	88.3743	88.3753	88.2894	88.3062	88.3538	88.3538	88.2996	88.2013	88.3391	88.3292	88.3592	88.358	88.3019	88.3177
Agrobacterium_tumefaciens_M109c	88.0884	88.2452	88.2192	88.2191	88.2197	88.2179	88.218	88.0314	88.1444	88.1464	88.1457	88.1462	88.1461	88.1457	88.1073	88.1135	88.1165	88.1128	88.1513	88.1384	87.9997	87.8602	88.1671	88.1889	88.1863	88.1261	88.1301	88.1287	88.1391	88.0387	88.0376	88.0388	88.0978	88.0336	88.3453	88.2013	88.2032	88.0652	88.1471	88.1886	88.1886	88.1396	88.011	88.1753	88.1563	88.1653	88.1606	88.2311	88.1694
Rhizobium_oryzihabitans_M15	87.9298	87.9395	87.9507	87.9507	87.9453	87.9439	87.9435	87.8124	87.9146	87.9128	87.9161	87.9126	87.9229	87.921	87.9357	87.939	87.9365	87.9368	87.9135	87.9372	87.8339	87.8435	87.902	87.9163	87.9152	87.8317	87.8295	87.8303	87.8411	87.8848	87.8442	87.8445	87.774	87.664	88.0145	87.9724	87.9737	87.8879	87.9163	87.9656	87.9657	87.9911	87.9035	87.9745	87.9482	87.9637	87.9626	87.9791	87.9516
Rhizobium_nepotum_39_7	87.4855	87.4612	87.4923	87.4923	87.4923	87.4903	87.4903	87.3667	87.4527	87.4548	87.4529	87.4547	87.4545	87.4532	87.4425	87.4556	87.4495	87.451	87.4205	87.4564	87.5475	87.5836	87.3639	87.3914	87.3847	87.3907	87.3869	87.3876	87.4001	87.7678	87.7913	87.7918	87.3314	87.4369	87.5743	87.5094	87.5095	87.4603	87.3936	87.4683	87.4684	87.4472	87.3522	87.4246	87.4375	87.4459	87.4528	87.47	87.4495
Rhizobium_rhizogenes_OV677	75.9628	75.9509	76.0618	76.0552	76.0615	76.0646	76.0579	75.9955	75.9842	75.9844	75.985	75.9917	75.9925	75.9894	75.9534	75.9672	75.9628	75.9632	75.9426	75.9854	75.9526	75.9516	75.8972	75.9103	75.8993	75.9227	75.9255	75.9193	75.9196	75.9917	75.9809	75.9679	75.9139	75.9562	76.0257	75.9917	75.9915	75.9417	75.9328	76.0291	76.0292	75.9108	75.9243	75.9672	75.9579	75.9779	75.9777	75.9482	75.9435
Rhizobium_rhizogenes_B49C_83	75.9435	75.9255	75.9843	75.9844	75.9795	75.9816	75.9817	76.0324	75.9369	75.9365	75.9356	75.9368	75.9361	75.9362	75.9738	75.9766	75.9713	75.9777	75.9063	75.9555	76.7344	76.8629	76.2257	76.2299	76.222	76.2496	76.2545	76.2575	76.2647	77.192	77.1716	77.1783	76.0693	76.1182	76.0914	76.0226	76.0225	75.9643	75.9675	76.0262	76.0313	75.9386	76.0273	75.9995	75.9958	75.9862	75.9744	75.9775	75.9705
Rhizobium_rhizogenes_J10B_93	75.9154	75.844	75.943	75.9429	75.9408	75.9404	75.9406	76.0534	75.9006	75.8985	75.9041	75.8984	75.901	75.9044	76.0833	76.079	76.0701	76.0715	75.8525	76.0719	76.1513	76.3072	76.0616	76.0617	76.0587	76.0967	76.0936	76.0999	76.0842	76.2216	76.212	76.1921	75.9052	75.8961	75.9549	75.9184	75.9182	75.8739	76.0494	76.0592	76.0638	76.0414	76.042	76.0824	76.0886	76.082	76.0804	75.9304	76.0729
Rhizobium_rhizogenes_J5a_93	75.9353	75.896	75.9595	75.9594	75.9507	75.9502	75.9504	76.0407	75.9041	75.9019	75.9077	75.9019	75.911	75.9144	76.0751	76.0732	76.0644	76.0658	75.86	76.0684	76.2016	76.3289	76.0691	76.0802	76.0774	76.1027	76.0995	76.1013	76.0866	76.2504	76.2438	76.223	75.9392	75.8826	75.9885	75.9484	75.9436	75.9013	76.053	76.074	76.0845	76.04	76.0355	76.0872	76.1087	76.0803	76.0734	75.9616	76.0833
Rhizobium_rhizogenes_RO_2.2	76.0428	76.0421	76.0711	76.071	76.0728	76.0751	76.072	76.0843	76.0432	76.0456	76.0456	76.0456	76.0451	76.044	76.123	76.1304	76.1286	76.1265	76.0552	76.0515	76.5013	76.651	76.2343	76.2503	76.2546	76.2565	76.255	76.2573	76.2569	77.1546	76.9148	76.9041	76.056	76.0883	76.1171	76.113	76.1184	76.0659	76.1036	76.1612	76.1639	76.0749	76.112	76.0886	76.1133	76.1022	76.104	76.1071	76.0844
Rhizobium_rhizogenes_CM80_95	75.9474	75.9344	75.9933	75.9934	75.987	75.9868	75.9835	76.0081	75.932	75.9344	75.9327	75.9379	75.9404	75.9367	76.0523	76.0469	76.0358	76.0451	75.9581	75.983	76.3255	76.4893	76.1402	76.1478	76.1362	76.1188	76.1215	76.1109	76.1304	77.0316	76.7785	76.7657	75.976	76.0239	76.0552	76.0159	76.0141	75.9929	76.0353	76.0304	76.0267	76.0309	76.0166	76.0435	76.0559	76.0571	76.0543	76.0239	75.977
Rhizobium_rhizogenes_CM79_95	75.9875	75.9742	76.006	76.006	75.9996	75.9994	75.9939	76.0364	75.9356	75.938	75.9363	75.9436	75.9459	75.9401	76.0796	76.074	76.0607	76.0721	75.964	76.0055	76.3589	76.5184	76.1609	76.167	76.1562	76.1406	76.1433	76.1336	76.1522	77.0787	76.8277	76.8147	75.9977	76.0538	76.0889	76.0439	76.0421	75.9887	76.0288	76.0538	76.0501	76.0171	76.0185	76.0506	76.0489	76.0616	76.059	76.0556	76.0163
Rhizobium_rhizogenes_X1_95	76.0221	76.0193	76.0531	76.053	76.0469	76.0464	76.0501	76.1101	75.9997	75.9998	76.0061	75.9967	75.9981	76.005	76.0507	76.0527	76.036	76.0481	76.0301	76.0525	76.4372	76.5953	76.1744	76.1848	76.1709	76.1725	76.17	76.1596	76.1666	77.0935	76.8644	76.852	76.0438	76.08	76.1261	76.0707	76.0659	76.019	76.0489	76.0584	76.066	76.0135	76.0513	76.0834	76.0705	76.0617	76.0614	76.1345	76.06
Rhizobium_rhizogenes_K95_95	75.9967	76.0264	76.0102	76.0102	76.0041	76.0036	76.0074	76.0571	75.9501	75.9502	75.9561	75.947	75.9483	75.9556	75.9949	75.9992	75.9876	75.9987	75.9933	76.0024	76.439	76.5875	76.1514	76.1491	76.1488	76.1238	76.1234	76.1222	76.1229	77.0538	76.8211	76.8202	76.0338	76.0584	76.0841	76.036	76.0312	75.9588	75.9889	76.0187	76.0198	75.9551	75.9917	76.0015	75.9846	76.0022	76.002	76.0787	76.0241
Rhizobium_rhizogenes_S32_96	75.8395	75.8329	75.8827	75.8828	75.8777	75.8773	75.8776	75.9662	75.8498	75.856	75.8551	75.856	75.8543	75.8553	75.8842	75.8752	75.8633	75.8646	75.8879	75.8932	76.27	76.6332	76.0423	76.0469	76.0461	76.3121	76.307	76.3084	76.307	77.4503	76.727	76.7183	75.8742	75.8502	75.9022	75.889	75.895	75.8254	75.93	75.8863	75.8856	75.8521	75.9395	75.9657	75.9265	75.9039	75.9016	75.9414	75.9181
Rhizobium_rhizogenes_K27	75.8365	75.8415	75.8544	75.8545	75.8618	75.8614	75.8617	75.8652	75.822	75.8258	75.8263	75.8257	75.8133	75.8198	75.83	75.8343	75.8195	75.8284	75.8454	75.8598	76.2113	76.3584	75.9825	75.9949	75.9886	75.9861	75.9856	75.9795	75.994	76.904	76.6575	76.6539	75.7917	75.8934	75.9018	75.9004	75.8901	75.8442	75.872	75.8709	75.8765	75.8438	75.8884	75.8683	75.8789	75.8654	75.8684	75.8463	75.8455
Rhizobium_rhizogenes_Z4_95	75.8613	75.876	75.8642	75.8642	75.8653	75.865	75.8619	75.8868	75.8061	75.8077	75.8101	75.811	75.8097	75.8147	75.8494	75.8571	75.843	75.8514	75.8485	75.8749	76.4004	76.4718	76.0328	76.0452	76.0392	76.027	76.0268	76.0268	76.0359	76.6784	76.695	76.6913	75.8785	75.8917	75.9227	75.951	75.944	75.8612	75.9282	75.9231	75.9226	75.8776	75.8889	75.9346	75.9315	75.9237	75.9238	75.8951	75.8831
Rhizobium_rhizogenes_AP82_95	76.001	76.0182	76.1157	76.1157	76.1155	76.1119	76.1121	76.0902	76.0201	76.023	76.024	76.0232	76.0201	76.0217	76.0248	76.0239	76.0261	76.0184	76.0044	76.043	76.311	76.2481	76.3857	76.3957	76.3938	76.4096	76.4098	76.4055	76.4033	76.2712	76.2674	76.2618	76.077	76.0846	76.1424	76.1054	76.1131	76.0245	76.1147	76.1004	76.1067	76.0626	76.1533	76.109	76.1003	76.1034	76.1029	76.0788	76.0406
Rhizobium_rhizogenes_B147_94	76.0077	76.0465	76.1072	76.1072	76.1058	76.1056	76.1058	76.1153	76.0013	76.0027	76.0026	76.0033	76.0024	76.0021	76.0306	76.0331	76.0271	76.0389	75.9928	76.0151	76.2063	76.2119	76.2455	76.2675	76.2523	76.2699	76.2694	76.2679	76.2787	76.2111	76.2037	76.1896	76.0453	76.1272	76.1072	76.0262	76.0256	76.0348	76.0359	76.0472	76.0406	76.0173	76.0812	76.0367	76.0848	76.044	76.0444	76.01	76.0071
Rhizobium_rhizogenes_FIT-61	75.9413	75.9641	76.0373	76.0367	76.0387	76.0348	76.0344	76.0433	75.9383	75.9377	75.9419	75.9381	75.9437	75.9473	76.0068	75.9981	75.9978	75.9978	75.9635	76.0092	76.2251	76.2193	76.3053	76.3127	76.3159	76.3274	76.3268	76.3279	76.3257	76.1447	76.1341	76.1321	76.0667	76.109	76.1601	76.0241	76.0255	76.042	76.0427	76.0349	76.022	75.9628	76.05	76.0237	75.9667	75.9735	75.9786	75.9566	75.9563
Rhizobium_rhizogenes_H16_79	75.8829	75.8902	75.9612	75.9581	75.9735	75.9731	75.9703	76.0099	75.9049	75.9002	75.9062	75.9031	75.9091	75.9069	75.9094	75.9156	75.9136	75.9151	75.9128	75.9277	76.1546	76.1899	76.0935	76.1054	76.1021	76.1703	76.1656	76.1643	76.1702	76.1098	76.097	76.0796	75.967	75.9841	75.9964	75.9646	75.9633	75.9816	75.9092	75.9656	75.9553	75.9103	75.9737	75.9701	75.9473	75.9235	75.9236	75.9366	75.8969
Agrobacterium_sp_ICMP_7243	75.8258	75.8777	75.9665	75.9665	75.9796	75.9789	75.9727	75.9714	75.869	75.8671	75.8664	75.8734	75.8722	75.8682	75.9012	75.895	75.8795	75.8908	75.8656	75.9158	76.1731	76.1753	76.0741	76.0821	76.0694	76.0741	76.0757	76.0709	76.0743	76.148	76.1347	76.1285	76.0311	76.0619	76.1433	76.0207	76.0221	75.9638	75.917	75.9504	75.9442	75.9147	75.9898	75.9429	75.9503	75.9421	75.938	75.9109	75.9038
Rhizobium_rhizogenes_P23_94	76.0801	76.048	76.1577	76.1577	76.1586	76.155	76.1519	76.1411	76.0851	76.0869	76.0866	76.0873	76.0874	76.086	76.0911	76.0959	76.1015	76.0973	76.1157	76.1375	76.5245	76.51	76.2429	76.2637	76.2668	76.267	76.2715	76.2628	76.2721	76.2677	76.2704	76.2566	76.0815	76.1588	76.1781	76.1465	76.1462	76.1474	76.0638	76.1376	76.136	76.1024	76.1363	76.2133	76.1643	76.1734	76.1702	76.109	76.0892
Rhizobium_rhizogenes_ICMP_4617	75.9581	75.9583	76.0101	76.0103	76.0147	76.0146	76.0084	76.0424	75.9167	75.9206	75.9197	75.927	75.9273	75.9198	75.9648	75.9693	75.9609	75.9657	75.9548	75.9864	76.2299	76.2644	76.14	76.1465	76.1428	76.1451	76.1426	76.1599	76.1487	76.1566	76.1646	76.1583	76.0612	76.0935	76.1381	76.0427	76.0471	76.0255	75.991	76.0114	76.0017	75.9592	76.0018	76.0277	76.001	75.9772	75.9806	75.9684	75.9207
Rhizobium_rhizogenes_CM65_95	76.0181	76.08	76.1363	76.1361	76.1275	76.1267	76.1268	76.1504	76.0369	76.0423	76.0339	76.0427	76.0381	76.0408	76.0526	76.0568	76.0322	76.0592	76.0494	76.0441	76.3253	76.3381	76.2476	76.266	76.2508	76.3427	76.3406	76.3341	76.3498	76.2415	76.2598	76.2368	76.1342	76.1028	76.1607	76.0971	76.0966	76.0719	76.0583	76.0936	76.0912	76.05	76.0946	76.0754	76.0926	76.065	76.0697	76.0514	75.9974
Rhizobium_rhizogenes_T155_95	76.1337	75.9738	76.1082	76.1081	76.1106	76.1126	76.1126	76.044	76.0837	76.0855	76.0849	76.086	76.0855	76.0898	76.0924	76.0968	76.0993	76.0987	76.1226	76.1137	76.0673	76.0846	76.1645	76.1759	76.1805	76.127	76.1246	76.1299	76.1245	75.9986	75.9685	75.9544	75.994	76.0421	76.1946	76.1925	76.1925	76.0675	76.049	76.1434	76.1552	76.0796	76.1007	76.161	76.1677	76.1499	76.1393	76.0789	76.1018
Rhizobium_rhizogenes_P1_75	75.9867	76.007	76.0594	76.0594	76.0568	76.0566	76.0616	76.1275	76.0006	75.9995	76.002	75.9948	75.9978	76.0027	76.0286	76.029	76.0128	76.0294	76.0551	76.0475	75.9985	76.2546	78.2726	78.2798	78.2697	78.2647	78.2686	78.2694	78.2559	76.0622	76.0435	76.0251	76.0024	76.0914	76.0525	76.0382	76.0386	76.0287	76.0638	76.0708	76.0676	76.0332	76.1603	76.0454	76.0642	76.0513	76.0504	75.9947	76.0196
Rhizobium_rhizogenes_A_1.2.5	76.0841	76.0632	76.0899	76.0898	76.0908	76.0868	76.0838	76.1147	76.0197	76.0219	76.0214	76.0221	76.0208	76.019	76.138	76.1472	76.1441	76.1466	76.0254	76.075	76.48	76.6129	76.1031	76.1228	76.1315	76.2158	76.2172	76.211	76.2281	76.817	76.7952	76.7854	76.1047	76.0342	76.1171	76.0963	76.0915	76.0461	76.1233	76.1289	76.129	76.0795	76.1218	76.1552	76.1466	76.1101	76.1108	76.1208	76.0744
Rhizobium_rhizogenes_I2_75	75.9739	75.945	76.0573	76.0574	76.069	76.0719	76.0657	76.0347	75.9882	75.9909	75.9898	75.9973	75.9986	75.995	76.0081	76.0121	76.0113	76.0146	75.9657	76.0127	76.3566	76.5404	76.0609	76.0714	76.0708	76.1204	76.121	76.1139	76.1365	76.7305	76.6447	76.6576	75.9571	76.0029	76.0802	76.0563	76.0513	76.0137	76.0306	76.0684	76.059	75.9771	76.0599	76.0737	76.0559	76.0339	76.0338	75.9705	75.9862
Rhizobium_rhizogenes_CA84_95	75.9024	75.9198	75.9745	75.9744	75.9783	75.9805	75.9808	76.2	75.9065	75.9119	75.911	75.9067	75.914	75.9163	75.9497	75.9592	75.9591	75.956	75.9165	75.9831	76.6162	76.7138	76.1311	76.1529	76.1511	76.1828	76.1766	76.1746	76.189	77.0987	76.8903	76.8941	75.9528	76.0047	75.994	75.9473	75.9417	75.8919	76.0302	76.0215	76.0265	75.9554	76.0716	76.0171	76.0249	75.9909	75.9771	75.9224	75.8921
Rhizobium_rhizogenes_CA75_95	75.9979	75.9857	76.0635	76.0636	76.0653	76.0677	76.0678	76.2717	75.978	75.9835	75.9877	75.9784	75.9882	75.9939	76.0414	76.0377	76.0422	76.0405	75.9898	76.0509	76.6073	76.7382	76.2467	76.2629	76.2644	76.2973	76.2905	76.2905	76.2916	77.1547	76.9665	76.9679	76.0813	76.0599	76.1265	76.0955	76.0944	76.0124	76.0877	76.1234	76.1245	76.0546	76.1537	76.0506	76.0938	76.0801	76.0772	76.0383	76.0163
Rhizobium_rhizogenes_K84	76.0105	76.046	76.1241	76.122	76.126	76.1253	76.1228	76.141	76.09	76.0839	76.0801	76.0837	76.091	76.0847	76.1073	76.1059	76.0922	76.1048	76.0828	76.1082	76.5618	76.6799	76.118	76.1241	76.1001	76.1243	76.1275	76.1066	76.1309	77.062	77.0879	77.0668	76.0649	76.0274	76.1078	76.0693	76.0697	76.0806	76.072	76.1217	76.1223	76.0665	76.1417	76.0601	76.1006	76.0951	76.0966	76.0225	76.0141
Rhizobium_rhizogenes_D108_85	75.9287	75.9031	76.0222	76.0234	76.0278	76.0278	76.0279	76.0309	75.9405	75.944	75.9407	75.9445	75.9454	75.949	75.9611	75.9665	75.9489	75.9641	75.9302	75.9949	76.4687	76.6021	76.0951	76.1111	76.0885	76.1156	76.1183	76.1151	76.1032	77.0191	77.0524	77.0459	76.0126	76.0632	76.0924	76.0332	76.0374	75.952	76.0141	76.0641	76.0631	75.9747	76.0388	76.036	76.0766	76.0168	76.0132	76.0076	75.9641
Rhizobium_rhizogenes_D100_85	75.9523	75.9132	76.036	76.0341	76.0453	76.0453	76.0389	76.0609	75.9554	75.9513	75.9556	75.9581	75.9635	75.9608	75.9992	76.0014	75.9806	75.9927	75.9518	76.0146	76.4793	76.6112	76.1047	76.1205	76.1027	76.131	76.1345	76.1175	76.1211	77.0297	77.0547	77.0564	76.0401	76.0601	76.1198	76.0532	76.0573	75.966	76.0488	76.089	76.0761	75.9928	76.0622	76.0661	76.0844	76.0317	76.0314	76.0023	75.9786
Rhizobium_rhizogenes_A4	75.8286	75.8663	75.9498	75.9498	75.945	75.9412	75.9319	75.8491	75.8787	75.8788	75.882	75.888	75.8898	75.8831	75.9073	75.9042	75.8955	75.9041	75.9093	75.8862	75.8074	75.8426	75.9389	75.9543	75.9412	75.9613	75.9652	75.9543	75.9581	75.8293	75.8161	75.8002	75.8074	75.8793	76.0313	75.9398	75.9339	75.8615	75.8382	75.927	75.9215	75.8614	75.8444	75.956	75.9418	75.9299	75.9154	75.9073	75.8446
Rhizobium_rhizogenes_A4_ASM1813810v1	75.9947	75.9641	76.0754	76.0754	76.0683	76.0706	76.0708	76.0049	76.0229	76.0298	76.0283	76.0297	76.0251	76.0284	76.0263	76.0315	76.0285	76.0307	76.0443	76.0211	75.9335	75.969	76.1141	76.1191	76.1224	76.0809	76.0805	76.0852	76.0767	76.0063	75.9715	75.9625	76.0825	76.0261	76.1457	76.1007	76.1007	76.0092	75.9149	76.0703	76.0641	75.9758	75.9707	76.0567	76.0903	76.0669	76.0714	76.0417	75.9985
Rhizobium_rhizogenes_ATCC_15834	76.01	76.0027	76.0856	76.0854	76.0816	76.0849	76.085	76.0535	76.0589	76.0573	76.059	76.0573	76.0625	76.0577	76.0742	76.0768	76.0674	76.0712	76.0918	76.0725	76.0003	76.0362	76.1156	76.1166	76.1158	76.1039	76.1077	76.112	76.106	76.0346	75.9974	75.9887	76.0765	76.073	76.1891	76.0982	76.0979	75.9818	75.999	76.0733	76.0735	75.9797	75.9856	76.0799	76.0673	76.0409	76.0403	76.0338	76.01
Rhizobium_rhizogenes_ATCC_15834_ASM680208v1	75.9629	75.9727	76.0572	76.0572	76.052	76.0481	76.0432	75.9874	76.0083	76.0133	76.0116	76.0182	76.0154	76.0125	76.0803	76.0863	76.0696	76.0833	76.0275	76.0347	75.906	75.9429	76.0642	76.086	76.0703	76.0796	76.0829	76.0711	76.0644	75.9772	75.9379	75.9226	75.9521	76.0225	76.1164	76.07	76.0698	75.954	75.9858	76.0894	76.0894	75.9837	75.9699	76.105	76.0842	76.0587	76.0455	76.0651	75.9995
Rhizobium_rhizogenes_ATCC_15834_ASM1332195v1	75.9491	75.9819	76.0434	76.0433	76.0406	76.0397	76.0297	75.9669	75.9802	75.9787	75.9821	75.9887	75.992	75.9827	76.0133	76.0172	76.0146	76.0174	76.0124	76.0122	75.931	75.9484	76.104	76.1178	76.1124	76.1033	76.1079	76.1064	76.0992	75.9915	75.9662	75.9532	75.9953	76.0336	76.1626	76.0824	76.0798	76.0144	75.9719	76.0508	76.0373	75.9757	75.9638	76.0663	76.0381	76.0463	76.0277	76.0308	75.9693
Rhizobium_rhizogenes_LMG152	75.9321	75.9538	76.021	76.021	76.0209	76.0234	76.0235	75.9569	75.9854	75.9822	75.9863	75.9823	75.9881	75.9866	75.9771	75.9824	75.9835	75.9829	75.9922	75.9757	75.8759	75.8922	76.0589	76.067	76.0679	76.0609	76.0639	76.0742	76.0524	75.9332	75.9203	75.9069	75.9154	75.9969	76.1061	75.997	75.9969	75.9524	75.9511	76.0097	76.0144	75.9262	75.9048	76.0141	75.9996	75.9919	75.9879	75.9922	75.9054
Rhizobium_rhizogenes_T5_73	75.9652	76.0462	76.1059	76.1059	76.109	76.1088	76.1089	76.0288	76.0142	76.0172	76.016	76.0175	76.0159	76.0215	76.0544	76.0465	76.0408	76.0473	76.0181	76.0215	75.9544	75.944	76.0884	76.1003	76.079	76.0915	76.0983	76.089	76.1039	75.9933	76.009	75.9923	76.0123	76.0877	76.1757	76.0611	76.0676	76.07	75.9972	76.0496	76.0496	76.0216	76.0282	76.0474	76.0638	76.0341	76.0303	76.041	75.9703
Rhizobium_rhizogenes_LBA9402	76.0908	76.1328	76.2062	76.2059	76.2054	76.2012	76.1954	76.1976	76.1121	76.1131	76.1113	76.1158	76.1169	76.1118	76.1422	76.1465	76.1368	76.1465	76.1385	76.1522	76.0999	76.1497	76.2417	76.2586	76.2557	76.2409	76.2403	76.2308	76.2465	76.0736	76.0382	76.0367	76.1567	76.1785	76.2873	76.1971	76.192	76.1104	76.0152	76.1726	76.1728	76.0784	76.0966	76.1069	76.1507	76.1314	76.1328	76.1139	76.0857
Rhizobium_rhizogenes_C16_80	75.9629	75.9726	76.0627	76.0627	76.0603	76.0568	76.0537	76.0024	75.9704	75.9691	75.9707	75.9695	75.9706	75.9699	75.9727	75.977	75.966	75.9667	75.9748	75.9986	75.9782	75.9808	76.1049	76.1169	76.1199	76.1869	76.1926	76.2029	76.1857	76.0224	75.967	75.9546	76.0324	75.9945	76.1282	76.0687	76.0651	75.985	75.9439	76.0237	76.0131	75.9492	75.9892	76.0394	76.0202	76.0076	76.0003	76.0115	75.9653
Rhizobium_rhizogenes_LMG150	76.0386	76.0968	76.1472	76.147	76.1459	76.1458	76.1413	76.1037	76.0545	76.0529	76.0529	76.0547	76.0556	76.0521	76.0488	76.0536	76.0453	76.0467	76.0566	76.0831	75.9943	75.9967	76.1397	76.1494	76.1453	76.1947	76.1934	76.1884	76.1917	76.078	76.0491	76.0452	76.0699	76.0792	76.1246	76.1028	76.1027	76.0499	76.0613	76.0972	76.1029	76.0085	75.9948	76.0693	76.0786	76.0603	76.0616	76.0627	76.0123
Rhizobium_rhizogenes_LMG149	76.094	76.1542	76.2218	76.2218	76.2203	76.2202	76.2157	76.1747	76.1334	76.1269	76.1318	76.1286	76.1345	76.1309	76.0941	76.0894	76.0858	76.0909	76.1017	76.1369	76.0653	76.0775	76.2108	76.2249	76.224	76.2693	76.2667	76.261	76.2599	76.1597	76.1179	76.1045	76.1323	76.1163	76.1598	76.1411	76.1411	76.1214	76.1145	76.1498	76.1497	76.061	76.0564	76.1382	76.1524	76.1294	76.1306	76.1397	76.0886
Rhizobium_rhizogenes_LMG63	75.9417	76.0364	76.0711	76.071	76.0676	76.0671	76.0673	76.0418	75.9877	75.9911	75.9922	75.9914	75.9888	75.99	76.0029	76.0034	75.9899	76.0026	75.9799	76.0255	75.9451	75.9521	76.1516	76.1607	76.1421	76.138	76.1372	76.1232	76.1376	75.9973	75.9726	75.9664	75.9604	76.0167	76.0666	76.0251	76.0249	76.0118	75.9906	76.0474	76.0474	75.9915	75.9655	76.0388	76.0456	76.0306	76.0332	76.0345	75.9926
Rhizobium_rhizogenes_NCIB_8196	75.9767	76.0396	76.0988	76.0988	76.1154	76.115	76.1089	76.0897	76.0243	76.0206	76.024	76.0271	76.0312	76.0249	76.0175	76.0203	76.004	76.013	76.017	76.0521	75.9704	76.0036	76.1305	76.1366	76.1303	76.1867	76.1852	76.1836	76.1752	76.0327	75.9852	75.964	76.0026	76.0046	76.0889	76.0439	76.0394	76.0269	75.9627	76.0733	76.0671	75.9935	76.0022	76.0459	76.0278	76.0394	76.0391	76.03	75.9793
Rhizobium_rhizogenes_NBRC_13257	75.9617	76.0032	76.0581	76.0582	76.0585	76.0607	76.0609	76.0451	75.9601	75.9599	75.9597	75.96	75.9622	75.9582	75.9764	75.9791	75.9813	75.9772	75.9592	75.9788	75.9047	75.8763	76.052	76.0591	76.067	76.1129	76.1126	76.1129	76.1108	75.997	75.9785	75.9727	76.0048	76.0276	76.0464	76.0076	76.0074	76.0287	75.9414	75.9763	75.9763	75.9521	75.9733	75.9953	76.0169	75.9719	75.9658	75.9796	75.9223
Rhizobium_rhizogenes_AR13K_71	75.8741	75.9153	76.0074	76.0074	76.0176	76.0171	76.0173	75.9857	75.9361	75.9378	75.9363	75.9379	75.9376	75.9372	75.9428	75.9504	75.9404	75.9431	75.9304	75.9445	75.8506	75.8774	76.045	76.0594	76.05	76.1047	76.1034	76.1037	76.1028	75.9272	75.8982	75.8831	75.9293	75.9481	75.9956	75.9782	75.9736	75.958	75.8971	75.9792	75.9791	75.9039	75.916	75.9945	75.9823	75.9548	75.9547	75.9377	75.8946
Agrobacterium_sp_BETTINA12B	75.9784	75.9841	76.0443	76.0443	76.0385	76.0376	76.0376	76.0065	75.9599	75.9647	75.9621	75.9648	75.9599	75.9652	75.9864	75.9946	75.9902	75.9934	75.9557	76.0226	75.9256	75.9982	75.9542	75.9683	75.9695	76.0461	76.0501	76.0549	76.0423	76.0145	75.9645	75.94	75.9539	75.9704	76.0553	76.0377	76.0409	75.984	75.9511	76.0146	76.0143	75.9798	75.9388	75.984	76.0212	76.013	76.0094	75.9806	75.9647
Agrobacterium_sp_SHOUNA12C	75.991	75.9972	76.0499	76.0499	76.0566	76.0565	76.0568	75.9934	75.9846	75.984	75.9835	75.984	75.9913	75.9883	75.9798	75.9765	75.9694	75.9735	75.947	76.0056	75.9738	76.024	75.9311	75.9415	75.9409	76.0219	76.0247	76.0234	76.0254	76.0641	75.9875	75.9854	75.9594	76.0643	76.0705	76.0295	76.0297	75.968	75.9262	76.0128	76.0121	75.9822	75.9501	75.9862	76.0136	76.0266	76.0264	75.979	75.9512
Agrobacterium_sp_13-626	75.9433	75.998	76.0536	76.0536	76.0488	76.0487	76.0491	76.0573	75.9651	75.9702	75.9691	75.9702	75.967	75.9695	76.0097	76.0176	76.0015	76.0177	75.9769	75.999	75.9392	75.9251	76.0363	76.0459	76.0218	76.173	76.1796	76.163	76.1633	75.9955	76.0021	75.9928	75.9914	76.0911	76.0968	75.9946	75.9948	75.9782	75.9584	76.0317	76.0319	75.967	75.9771	76.0776	76.0583	76.0536	76.0533	75.9757	75.9546
Rhizobium_rhizogenes_L20_94	75.9579	76.0006	76.0434	76.0435	76.0432	76.0429	76.0411	76.0378	75.9692	75.9699	75.9682	75.9698	75.9697	75.9683	75.9814	75.9858	75.9759	75.9834	75.9658	76.012	75.9544	75.9615	76.0309	76.04	76.0346	76.1231	76.1258	76.1206	76.1179	76.0125	76.0073	75.9931	76.0081	76.0447	76.0897	76.0143	76.0144	75.9872	75.9459	76.0223	76.0224	75.9661	76.0237	76.0415	76.0133	76.0112	76.0097	76.0047	75.9807
Rhizobium_rhizogenes_CG101_95	75.9666	75.9159	76.0458	76.0458	76.0491	76.0513	76.0481	76.0318	75.9554	75.9554	75.9549	75.9557	75.9573	75.954	75.9527	75.9573	75.9623	75.9592	75.979	75.9952	75.9223	75.9449	76.0347	76.0601	76.0574	76.0539	76.0531	76.0538	76.0556	76.009	76.0073	75.9978	75.9869	76.0742	76.0756	76.0275	76.0275	76.0362	76.0003	76.0502	76.0525	75.9643	76.0203	76.0135	76.0396	76.0366	76.0009	75.9941	75.9721
Rhizobium_rhizogenes_U167_95	75.9469	75.9158	76.078	76.078	76.0743	76.0742	76.0745	76.0113	75.9829	75.9852	75.9839	75.9856	75.9848	75.9942	76.0062	76.0072	75.9928	76.0043	75.9697	76.0552	75.8718	75.8541	76.0111	76.0244	76.0185	76.0019	75.9987	75.9916	75.9991	76.0144	76.0309	76.0049	75.9451	76.0351	76.0686	76.0133	76.0154	76.0074	76.0236	76.0615	76.0671	75.9596	76.0423	76.0533	76.0849	76.0497	76.0525	75.9962	75.9607
Agrobacterium_sp_maxbin_SP149_3.011_sub_cleaned	78.2965	78.2724	78.2279	78.2279	78.2304	78.2334	78.2358	78.2852	78.2314	78.2315	78.2293	78.2291	78.2292	78.229	78.2636	78.2684	78.2614	78.2638	78.287	78.3504	78.3516	78.3425	78.2858	78.3072	78.2999	78.301	78.3038	78.2964	78.3145	78.2865	78.3114	78.3074	78.2524	78.2635	78.3382	78.2822	78.2849	78.3154	78.2908	78.3305	78.3322	78.2896	78.2793	78.2809	78.2887	78.3119	78.3061	78.2814	78.3082
Agrobacterium_sp_SP350_3_metabat2_genome_mining.18_sub	77.8831	77.8608	77.8633	77.8634	77.853	77.8564	77.8538	77.8706	77.8226	77.8277	77.8268	77.8305	77.8389	77.8402	77.809	77.84	77.8224	77.8287	77.8109	77.8833	77.8488	77.8355	77.8508	77.8578	77.856	77.8497	77.8515	77.8534	77.8581	77.8248	77.8417	77.8361	77.8352	77.8579	77.9056	77.8726	77.8725	77.8252	77.8514	77.8877	77.8917	77.8425	77.822	77.8509	77.8366	77.9103	77.9003	77.8318	77.8173
Agrobacterium_sp_SP282_3_metabat2_genome_mining.31_sub	77.8075	77.8351	77.8167	77.8167	77.8196	77.8213	77.8193	77.8231	77.8011	77.8014	77.8055	77.8035	77.8035	77.8051	77.8197	77.8233	77.8279	77.8233	77.8161	77.8653	77.8468	77.8336	77.8437	77.8753	77.8639	77.8707	77.8752	77.8796	77.8754	77.7793	77.8249	77.8226	77.8298	77.8147	77.9088	77.8365	77.8366	77.7995	77.8147	77.8818	77.8822	77.8251	77.8228	77.8559	77.8264	77.8572	77.8588	77.8059	77.8086
Agrobacterium_sp_S2C4820_SP77	77.8178	77.8021	77.7781	77.7784	77.7812	77.781	77.7813	77.7804	77.7823	77.7886	77.7857	77.7822	77.7882	77.7851	77.794	77.8015	77.8027	77.7992	77.7881	77.8369	77.8096	77.8102	77.7846	77.797	77.7929	77.793	77.8002	77.8008	77.8042	77.7342	77.7738	77.7738	77.7733	77.7604	77.8844	77.8459	77.8424	77.7564	77.8545	77.8449	77.845	77.813	77.8391	77.8287	77.8124	77.8542	77.8545	77.8269	77.8422
Agrobacterium_sp_SP112_2_metabat2_genome_mining.16	77.9285	77.942	77.9271	77.9273	77.9262	77.932	77.9321	77.9245	77.9515	77.9517	77.9516	77.9514	77.9513	77.9512	77.9652	77.9732	77.9836	77.9767	77.9649	78.0856	77.9638	77.9574	77.9714	77.9946	77.9921	77.9937	77.9974	78.0036	77.9875	77.9069	77.9177	77.9172	77.9025	77.9816	77.994	77.9826	77.9852	77.9523	77.9944	78.0831	78.0829	77.9936	77.9576	78.0306	77.9956	78.1128	78.1094	78.0272	78.0129
Agrobacterium_sp_SP80_3_metabat2_genome_mining.16_sub	77.8776	77.9065	77.9067	77.9067	77.9109	77.9108	77.9108	77.9037	77.9026	77.9073	77.9085	77.9073	77.9031	77.9075	77.878	77.8853	77.8839	77.8853	77.9021	77.9312	77.9433	77.9235	77.904	77.9494	77.9206	77.926	77.9277	77.9274	77.9243	77.8941	77.933	77.9257	77.8897	77.8599	77.929	77.9127	77.9128	77.8825	77.8433	77.9393	77.9462	77.9031	77.8992	77.9087	77.8964	77.9792	77.9739	77.9484	77.9393
Agrobacterium_sp_SP210_2_metabat2_genome_mining.13	77.9269	77.9472	77.9504	77.9504	77.9497	77.9492	77.9493	77.9628	77.9424	77.9377	77.9426	77.9377	77.9426	77.9421	77.9304	77.9479	77.9421	77.9408	77.9444	77.9902	77.9857	77.9537	77.9942	78.0087	77.9938	77.992	77.9998	77.9967	78.0029	77.9023	77.9352	77.9273	77.9866	77.947	78.0209	77.9784	77.9785	77.949	77.9972	78.012	78.0121	78.0023	78.0204	77.9801	77.9666	78.0265	78.0173	77.9694	77.982
Agrobacterium_sp_S2C7865_SP61	78.0161	78.0042	77.9821	77.9822	77.9828	77.9856	77.9857	77.9947	77.9887	77.9936	77.9899	77.9935	77.9906	77.9936	78.0059	78.0179	78.0077	78.0095	77.9965	78.029	78.0069	77.9926	77.9715	77.9811	77.9712	77.9669	77.9759	77.9661	77.9805	77.9168	77.9278	77.9255	77.9359	77.9744	78.0516	77.9886	77.9941	77.9604	77.9615	78.0358	78.0357	78.0018	77.9926	77.9873	77.9869	78.0362	78.0244	78.0058	78.0224
Agrobacterium_sp_SP301_2_metabat2_genome_mining.7	77.9439	77.9558	77.9564	77.9565	77.9556	77.9589	77.9589	77.9203	77.9323	77.935	77.9344	77.935	77.9344	77.934	77.9325	77.9426	77.9416	77.9423	77.8978	77.9844	77.9666	77.9459	77.9547	77.9729	77.9665	77.956	77.9596	77.9731	77.968	77.8963	77.897	77.8976	77.9244	77.9295	78.039	77.9859	77.9865	77.9461	77.9856	78.0209	78.0211	77.9705	77.9641	77.9583	77.9616	77.9937	77.9937	77.9906	78.0146
Agrobacterium_sp_S2C17652_SP166	77.928	77.9271	77.907	77.9071	77.9021	77.9051	77.9052	77.8908	77.9104	77.9082	77.9082	77.9081	77.908	77.9079	77.9224	77.9268	77.9248	77.9269	77.8859	77.9735	77.9454	77.9312	77.9193	77.951	77.943	77.9376	77.945	77.9532	77.9465	77.8839	77.9166	77.9156	77.921	77.9187	78.0285	77.9851	77.9878	77.9223	77.9593	78.0118	78.0119	78.0142	77.9664	77.9672	77.9691	77.9859	77.9823	77.9722	77.982
Agrobacterium_sp_SP167_3_metabat2_genome_mining.6	77.9277	77.9084	77.9076	77.9029	77.9085	77.9084	77.903	77.9254	77.9043	77.9088	77.9126	77.9134	77.9092	77.9133	77.9176	77.9286	77.9236	77.931	77.9195	77.964	78.0065	78.0076	77.9355	77.9401	77.9474	77.9398	77.9426	77.9401	77.9589	77.9439	77.9612	77.9677	77.9413	77.9177	77.9565	77.9136	77.9184	77.9291	77.9512	78.0202	78.0283	77.9645	77.9667	77.9303	77.9441	78.0172	78.0173	77.9846	77.9536
Agrobacterium_sp_SP139_1_metabat2_genome_mining.21	78.0334	78.0447	78.0325	78.0325	78.0326	78.035	78.0351	78.0359	78.0076	78.0113	78.0032	78.0112	78.0072	78.0076	78.0068	78.0129	78.0063	78.0089	78.0146	78.0608	78.0494	78.0304	78.054	78.0781	78.0724	78.0623	78.067	78.0661	78.0704	78.0735	78.0785	78.0786	78.0352	78.0874	78.0577	78.051	78.0474	78.0258	78.0261	78.0752	78.0752	78.0436	78.0773	78.0479	78.0304	78.0789	78.0792	78.025	78.0312
Agrobacterium_sp_SP133_3_metabat2_genome_mining.7_sub	78.0138	78.034	78.0194	78.0194	78.0209	78.0233	78.0234	78.0278	78.0001	78.0043	77.9971	78.0043	78.0003	78.0045	77.9938	78.0067	77.9935	78.0006	78.02	78.0381	78.0945	78.0835	78.0286	78.0509	78.0406	78.0359	78.0358	78.0378	78.0515	78.0552	78.0752	78.0807	78.0516	78.0357	78.0737	78.0371	78.0412	78.0454	78.0234	78.0769	78.0769	78.0323	78.0197	78.0264	78.0078	78.0854	78.0829	78.0343	78.0367
Agrobacterium_sp_S1C92728_SP213	78.0489	78.082	78.0651	78.0652	78.0689	78.0688	78.0688	78.0881	78.0737	78.071	78.0737	78.0708	78.0645	78.0678	78.0767	78.0952	78.0907	78.091	78.0443	78.1298	78.0883	78.0693	78.0617	78.0783	78.0692	78.0776	78.079	78.0818	78.0782	78	78.0569	78.0455	77.9882	78.0033	78.0846	78.0458	78.0473	78.0477	78.0717	78.1388	78.1325	78.1017	78.0995	78.0726	78.1042	78.1616	78.1622	78.1039	78.1339
Agrobacterium_sp_SP310_2_metabat2_genome_mining.9	78.0726	78.0408	78.0219	78.0219	78.016	78.0177	78.0177	78.0487	78.0187	78.0168	78.0148	78.0169	78.025	78.0251	78.0472	78.0503	78.0423	78.0452	78.0228	78.078	78.0959	78.1043	78.0126	78.0279	78.0273	78.0219	78.0328	78.0241	78.0308	78.0694	78.0622	78.0641	78.0491	78.0121	78.1153	78.1025	78.1024	78.0177	78.0627	78.1202	78.1204	78.0643	78.0771	78.0676	78.0715	78.1241	78.124	78.0642	78.1138
Agrobacterium_sp_S1C108396_SP36	77.9693	77.9562	77.9493	77.945	77.9336	77.9334	77.9334	77.9061	77.9333	77.9269	77.9284	77.9271	77.9366	77.9331	77.9486	77.9524	77.9562	77.9508	77.9077	77.9893	77.9722	77.9407	77.9531	77.9674	77.955	77.951	77.9609	77.9639	77.9645	77.9158	77.9451	77.9488	77.9518	77.9135	78.0739	77.9883	77.9978	77.9513	78.0435	78.0937	78.0837	78.0126	78.0052	77.98	78.0042	78.0607	78.0599	78.0274	78.0201
Agrobacterium_sp_maxbin_SP106_1.016_cleaned	77.9705	77.9421	77.9314	77.9315	77.9319	77.9349	77.9349	77.9188	77.9229	77.9299	77.9269	77.9241	77.9348	77.9305	77.9576	77.9627	77.9627	77.9643	77.9455	77.9801	77.9812	77.9689	78.003	78.0208	78.0228	78.011	78.0134	78.0132	78.0153	77.9225	77.9628	77.9546	77.96	77.9934	78.0629	78.0114	78.0145	77.9548	78.0003	78.0771	78.0774	78.0238	77.9915	77.9991	78.0291	78.0655	78.0564	77.9898	78.0063
Agrobacterium_sp_SP123_3_metabat2_genome_mining.23	77.944	77.9714	77.9506	77.9508	77.9507	77.9538	77.9581	77.9649	77.9168	77.9114	77.9206	77.9073	77.9177	77.9268	77.9107	77.9252	77.9272	77.9259	77.9166	77.9667	77.9845	77.9668	77.9757	77.9964	77.9825	77.9741	77.9748	77.9817	77.9766	77.9611	77.9795	77.9796	77.9604	77.9801	77.9668	77.9425	77.9413	77.951	77.9421	77.9839	77.984	77.9211	77.916	77.9519	77.9315	77.9849	77.9791	77.9218	77.9396
Agrobacterium_sp_SP128_1_metabat2_genome_mining.6	77.8997	77.9339	77.9157	77.9158	77.9131	77.913	77.913	77.9338	77.9055	77.9163	77.9096	77.9103	77.9115	77.9158	77.8987	77.9102	77.9046	77.9081	77.9062	77.954	77.9569	77.9478	77.9866	78.0126	78.0054	78.0079	78.0042	78.0093	78.0128	77.9433	77.9725	77.9731	77.9409	77.9221	77.985	77.9786	77.9779	77.9177	77.9235	77.9559	77.9587	77.948	77.9596	77.9295	77.9374	78.0008	77.9893	77.941	77.9569
Agrobacterium_larrymoorei_FPH-AR2	77.9961	77.9675	77.9624	77.9616	77.9634	77.961	77.9609	78.0559	77.9912	77.9934	77.9889	77.9935	77.9928	77.9912	77.9644	77.9735	77.9741	77.9741	77.9332	77.972	78.0019	78.1343	78.3336	78.3514	78.351	78.3262	78.3309	78.3315	78.3395	78.2335	78.1479	78.1437	78.0277	78.0211	77.9774	78.0039	78.0039	77.9967	78.0978	78.0146	78.0147	78.0354	78.2021	78.0233	78.0548	78.0214	78.0214	78.0291	78.049
Agrobacterium_tumefaciens_MEJ076	77.6541	77.6508	77.6748	77.6749	77.6842	77.6858	77.6858	77.6716	77.6312	77.6328	77.6293	77.6325	77.6273	77.6237	77.6436	77.6615	77.658	77.6615	77.6417	77.7044	77.6271	77.6153	77.6307	77.6495	77.6491	77.6548	77.6582	77.6626	77.6721	77.5957	77.5937	77.5878	77.6319	77.5143	77.6652	77.7016	77.7015	77.6875	77.6346	77.7245	77.7244	77.6807	77.6678	77.6623	77.6529	77.6719	77.6713	77.6754	77.6266
Agrobacterium_sp_fls2-241-TYG-188a	77.5666	77.4909	77.4864	77.4867	77.4878	77.4875	77.4874	77.5092	77.531	77.5354	77.5298	77.5351	77.5329	77.5327	77.5483	77.559	77.5477	77.5526	77.5422	77.5563	77.4719	77.4628	77.5782	77.5892	77.5842	77.5805	77.586	77.5963	77.5954	77.4965	77.4593	77.4657	77.4883	77.5053	77.5006	77.5178	77.5175	77.4806	77.5415	77.5958	77.5932	77.5842	77.5573	77.5806	77.5597	77.5595	77.5558	77.5747	77.5695
Agrobacterium_sp_lyk4-40-TYG-31	78.1432	78.1631	78.1526	78.1524	78.1565	78.156	78.156	78.1728	78.1316	78.1348	78.1345	78.1348	78.1325	78.1327	78.1594	78.1602	78.1552	78.1582	78.1518	78.1679	78.1813	78.1593	78.0919	78.1084	78.0995	78.1001	78.1025	78.1106	78.1183	78.1609	78.1641	78.1641	78.1714	78.1705	78.1831	78.1727	78.1725	78.1729	78.2386	78.1888	78.1888	78.1864	78.2342	78.1845	78.2221	78.1885	78.1884	78.2408	78.1803
Agrobacterium_vaccinii_B19.1.4	78.3146	78.2946	78.2682	78.2682	78.266	78.2656	78.2655	78.2501	78.2592	78.2613	78.2612	78.2612	78.2638	78.2656	78.2961	78.297	78.2942	78.2966	78.2419	78.2969	78.2824	78.3436	78.2366	78.2593	78.2589	78.3939	78.3913	78.3906	78.4066	78.3574	78.2425	78.2374	78.2099	78.176	78.2828	78.2967	78.2967	78.1998	78.2583	78.3268	78.3275	78.2785	78.2559	78.2703	78.2961	78.3075	78.3069	78.2903	78.2912
Agrobacterium_vaccinii_B7.6	78.3242	78.3216	78.3058	78.305	78.3085	78.3061	78.3061	78.3019	78.2902	78.2943	78.2888	78.2942	78.2887	78.2886	78.3088	78.3221	78.3084	78.3147	78.2719	78.3329	78.2858	78.2458	78.2132	78.2328	78.2261	78.2289	78.2345	78.2311	78.2358	78.3008	78.3158	78.3044	78.29	78.2055	78.292	78.3316	78.3315	78.2981	78.2761	78.3565	78.3534	78.3323	78.3578	78.281	78.321	78.3135	78.3209	78.3069	78.2784
Rhizobium_skierniewicense_DSM_26438	77.6098	77.6	77.6172	77.6171	77.6206	77.6175	77.6178	77.6121	77.6293	77.6293	77.6232	77.6293	77.6294	77.6265	77.6242	77.622	77.6097	77.618	77.5914	77.6114	77.6118	77.5717	77.9908	77.9917	77.9945	78	78.0025	78.0066	78.025	77.577	77.5794	77.578	77.6488	77.6441	77.6242	77.6165	77.6161	77.5984	77.6955	77.6246	77.6242	77.5931	77.7258	77.6324	77.6217	77.6307	77.632	77.5872	77.6096
Rhizobium_skierniewicense_Ch11	77.5753	77.5543	77.5807	77.5809	77.5812	77.5785	77.5785	77.6036	77.5996	77.6022	77.5962	77.6022	77.5994	77.5995	77.5955	77.5934	77.5858	77.5905	77.5781	77.5686	77.591	77.5357	77.9613	77.963	77.9669	77.9571	77.9625	77.9661	77.9817	77.5531	77.5558	77.5532	77.6758	77.6014	77.6051	77.641	77.6407	77.5967	77.6676	77.6351	77.6298	77.6009	77.7399	77.6179	77.6342	77.6025	77.6025	77.5716	77.5999
Agrobacterium_bohemicum_R89-1	77.7396	77.7628	77.7121	77.7123	77.7149	77.7128	77.7128	77.6908	77.69	77.6948	77.6947	77.6948	77.6921	77.6944	77.7075	77.7158	77.7077	77.7125	77.6874	77.7375	77.7496	77.7172	77.6848	77.6945	77.6845	77.6901	77.6897	77.6944	77.7037	77.7458	77.735	77.7394	77.713	77.6973	77.7468	77.7493	77.7492	77.7258	77.7414	77.7916	77.7919	77.7584	77.7192	77.7433	77.7337	77.7653	77.7597	77.7533	77.7864
Agrobacterium_bohemicum_R90	77.5851	77.6011	77.5399	77.5401	77.5412	77.5391	77.539	77.5393	77.521	77.5254	77.5252	77.5253	77.5244	77.5263	77.5653	77.5698	77.5681	77.5709	77.5196	77.5859	77.5882	77.558	77.5328	77.5413	77.5358	77.5416	77.5414	77.5458	77.5444	77.5659	77.5636	77.5622	77.5538	77.546	77.6074	77.6193	77.6171	77.6019	77.5793	77.6238	77.6271	77.6094	77.5567	77.6008	77.6173	77.629	77.6288	77.61	77.6235
Agrobacterium_rubi_159	78.1624	78.1638	78.0991	78.0991	78.1016	78.1015	78.1014	78.1346	78.1309	78.1338	78.1339	78.1338	78.131	78.1333	78.1879	78.1885	78.1861	78.1877	78.1261	78.1321	78.4683	78.5841	78.116	78.1378	78.1295	78.2061	78.208	78.2054	78.2249	78.7925	78.748	78.7403	78.1709	78.0754	78.1868	78.1881	78.188	78.1835	78.1943	78.2479	78.2478	78.1907	78.177	78.168	78.1944	78.2101	78.2079	78.1769	78.1445
Agrobacterium_rubi_DSM_6772	78.1683	78.1403	78.144	78.1435	78.1421	78.1398	78.1406	78.1423	78.1888	78.1903	78.193	78.1893	78.1924	78.1956	78.187	78.1882	78.1843	78.1938	78.1548	78.1743	78.4686	78.565	78.1888	78.2013	78.1936	78.2524	78.2521	78.2549	78.278	78.7703	78.7596	78.744	78.1783	78.0851	78.1414	78.1892	78.1841	78.1615	78.1968	78.208	78.208	78.1971	78.1611	78.2026	78.1948	78.2044	78.2084	78.1656	78.1385
Agrobacterium_rubi_NBRC_13261	78.1654	78.1036	78.1063	78.1064	78.1126	78.1125	78.1116	78.0952	78.1728	78.1805	78.1751	78.1759	78.174	78.1727	78.1626	78.1657	78.1645	78.1657	78.1728	78.1482	78.4507	78.5633	78.1683	78.1731	78.1793	78.2422	78.247	78.2485	78.2601	78.7633	78.7227	78.7254	78.1585	78.0757	78.1389	78.1386	78.1384	78.1327	78.1443	78.1864	78.1908	78.1872	78.1644	78.1456	78.1193	78.1329	78.1435	78.1114	78.0926
Agrobacterium_rubi_Eu2-1NK	78.1271	78.1529	78.0941	78.0943	78.0973	78.0946	78.0892	78.0836	78.1046	78.1066	78.0963	78.1065	78.1119	78.0912	78.1045	78.1126	78.1021	78.1121	78.0914	78.0883	78.3456	78.3834	78.1248	78.1549	78.1447	78.2271	78.2258	78.222	78.2233	78.3347	78.27	78.2734	78.146	78.0731	78.1233	78.0752	78.0752	78.0901	78.117	78.1524	78.1533	78.113	78.0864	78.0862	78.0799	78.0925	78.0921	78.1281	78.1349
Agrobacterium_rubi_W2_73_ASM1758416v1	78.2071	78.2255	78.2826	78.2842	78.2854	78.2812	78.2819	78.1792	78.3023	78.3031	78.295	78.304	78.3061	78.2967	78.2871	78.2892	78.2711	78.2813	78.2556	78.2506	78.4052	78.4083	78.223	78.2408	78.2263	78.2962	78.2994	78.2945	78.3011	78.3264	78.2763	78.2693	78.138	78.0557	78.2661	78.2313	78.2306	78.1744	78.1339	78.2666	78.2666	78.2316	78.2008	78.2001	78.221	78.2392	78.2418	78.2298	78.1937
Agrobacterium_rubi_Eu3-2RS	78.1052	78.0796	78.1082	78.1083	78.1082	78.1057	78.1055	78.0401	78.1383	78.1332	78.1217	78.1331	78.1384	78.1219	78.136	78.1417	78.1417	78.1392	78.1174	78.1417	78.3013	78.3579	78.1196	78.1447	78.1476	78.337	78.3404	78.3476	78.352	78.2862	78.1496	78.1415	78.0159	78.0094	78.1425	78.1018	78.0999	78.0841	78.0801	78.1567	78.1559	78.136	78.0626	78.0865	78.0964	78.1091	78.1123	78.132	78.0971
Agrobacterium_rubi_A19_93	78.1209	78.1017	78.1577	78.1577	78.1595	78.1569	78.1569	78.0743	78.1879	78.1867	78.1822	78.1865	78.1907	78.1803	78.1905	78.1974	78.1903	78.1957	78.1315	78.1837	78.2938	78.3635	78.1459	78.1789	78.1711	78.355	78.3499	78.3586	78.3656	78.2955	78.1473	78.1342	78.0291	78.0238	78.1613	78.1151	78.1151	78.1072	78.1068	78.1834	78.1845	78.173	78.1105	78.1137	78.1184	78.1374	78.1426	78.1446	78.1244
Agrobacterium_rubi_W2_73	78.1858	78.1558	78.1811	78.1811	78.1739	78.1752	78.1749	78.1171	78.2064	78.2048	78.1911	78.2049	78.2142	78.1994	78.1866	78.1965	78.1904	78.1884	78.1498	78.184	78.3701	78.3725	78.1309	78.1686	78.168	78.2422	78.2513	78.2543	78.2629	78.2645	78.2093	78.209	78.0666	78.0951	78.1842	78.1331	78.1327	78.1252	78.1322	78.1991	78.2	78.1931	78.1498	78.1221	78.135	78.1581	78.1589	78.1722	78.1332
Agrobacterium_rubi_Eu3-2NK	78.1267	78.1048	78.1728	78.1729	78.1729	78.1703	78.1677	78.0821	78.1871	78.185	78.178	78.1874	78.194	78.1782	78.1801	78.1863	78.1808	78.1863	78.159	78.1837	78.3216	78.3353	78.1435	78.1693	78.1717	78.2407	78.2378	78.2423	78.2533	78.2447	78.1885	78.1812	78.0597	78.0739	78.1777	78.1414	78.1354	78.1251	78.1222	78.1803	78.1814	78.1775	78.1314	78.1494	78.1553	78.1637	78.1643	78.1514	78.1238
Agrobacterium_sp_DSM25558	77.8456	77.8351	77.8783	77.8784	77.8725	77.8702	77.8702	77.8162	77.844	77.8479	77.8458	77.8479	77.8535	77.8536	77.911	77.9177	77.9112	77.9166	77.8085	77.887	77.8081	77.8208	77.7998	77.8129	77.8086	77.82	77.8215	77.8262	77.8162	77.8135	77.8065	77.7975	77.7598	77.7836	77.9692	77.8989	77.9039	77.9436	77.8869	77.9257	77.9254	77.9172	77.8751	77.8867	77.917	77.9258	77.9223	77.8542	77.8473
Agrobacterium_rosae_DSM25559	77.8354	77.7932	77.7926	77.7927	77.7908	77.7906	77.7906	77.7488	77.8183	77.823	77.8228	77.8229	77.822	77.8248	77.8427	77.8471	77.8431	77.8441	77.798	77.8871	77.7665	77.7803	77.7043	77.7169	77.7104	77.7838	77.7855	77.7892	77.7812	77.8615	77.7592	77.7456	77.7245	77.6981	77.8275	77.8456	77.8456	77.8248	77.8308	77.894	77.8938	77.9089	77.8478	77.8534	77.8309	77.8807	77.8746	77.82	77.8341
Agrobacterium_rosae_B20.3	78.028	77.9625	77.9384	77.9385	77.9386	77.936	77.936	77.9553	77.9646	77.9689	77.9633	77.9688	77.9665	77.9665	78.028	78.0338	78.0237	78.0268	77.9656	78.0111	77.9816	78.0033	77.9933	78.0091	78.0088	78.0887	78.0998	78.0923	78.0982	78.0661	78.0005	77.9968	78.0404	78.0022	78.0339	77.9972	77.9971	77.9825	78.0555	78.0775	78.0776	78.0705	78.0828	78.049	78.0506	78.0494	78.0464	78.0293	78.0271
Agrobacterium_rosae_CG6	77.9162	77.8328	77.8683	77.8663	77.8673	77.865	77.865	77.8632	77.9034	77.9069	77.9005	77.9069	77.9052	77.9048	77.9407	77.9553	77.9481	77.9502	77.8582	77.931	78.6428	78.6578	77.8398	77.8528	77.8515	77.9442	77.9492	77.9455	77.9643	78.3745	78.2744	78.2818	77.8843	77.895	77.947	77.925	77.926	77.9261	77.9464	77.9285	77.9284	77.9711	78.0373	77.9214	77.9417	77.9341	77.9338	77.9778	77.9413
Agrobacterium_rosae_SBV_32	78.0442	78.0346	78.0467	78.0467	78.0488	78.0485	78.0485	78.0607	78.0338	78.0363	78.0384	78.0388	78.0354	78.0382	78.0438	78.0473	78.043	78.0442	78.0103	78.0854	78.0168	78.0352	77.9742	77.9813	77.9768	78.0571	78.0578	78.0656	78.0525	78.0974	78.0457	78.0401	78.0413	78.0068	78.1186	78.0578	78.0547	78.0766	78.0548	78.0877	78.0888	78.0728	78.0695	78.0198	78.0386	78.0525	78.0439	78.0435	78.0525
Agrobacterium_rosae_SBV_31	77.9661	77.9482	77.9737	77.9738	77.9771	77.9782	77.9783	77.9721	77.9722	77.9722	77.9696	77.9721	77.9739	77.9716	77.967	77.9754	77.973	77.9751	77.9416	78.0168	77.9659	77.9879	77.9098	77.9224	77.921	78.0011	78.0041	78.0015	78.0054	78.011	77.9602	77.951	77.9931	77.9526	78.0352	77.9884	77.9849	77.9995	77.9771	78.0169	78.0169	78.0237	78.0425	77.9696	77.9774	77.9977	77.9863	77.9652	77.9494
Agrobacterium_rosae_SBV33	77.9845	77.9671	77.9955	77.9957	77.9986	77.9983	77.9983	77.9901	77.9913	77.9914	77.9887	77.9913	77.9933	77.9911	77.9947	78.0047	78.0006	78.0019	77.9556	78.0323	77.9711	77.9867	77.9446	77.9546	77.958	78.0336	78.0365	78.0364	78.037	78.0402	77.9868	77.9823	78.0135	77.9758	78.0511	78.0008	77.9977	78.0234	77.9973	78.0339	78.035	78.0336	78.029	77.9836	78.0031	78.0244	78.016	77.9885	77.9915
Agrobacterium_rosae_A.E1	77.9205	77.8269	77.8729	77.8728	77.8809	77.8806	77.8806	77.8609	77.9733	77.9689	77.9659	77.9688	77.9666	77.9576	77.9945	78.0045	77.9971	78.0016	77.9021	77.9582	78.0008	78.019	77.8337	77.8495	77.8424	77.9269	77.928	77.9245	77.9257	78.0109	77.9341	77.9279	77.862	77.8234	77.9791	77.8974	77.8937	77.9646	77.9631	78.0023	78.0016	77.9882	77.9516	77.9306	77.9472	77.9427	77.9446	77.9544	77.9777
Agrobacterium_rosae_NCPPB_1650	77.8847	77.872	77.8761	77.8763	77.8756	77.8752	77.8752	77.8723	77.8873	77.8915	77.8913	77.8914	77.8901	77.8923	77.913	77.9207	77.9131	77.921	77.8588	77.9368	78.1024	78.1161	77.9005	77.9208	77.9186	77.998	77.9971	77.9971	78.0017	78.108	78.0597	78.0492	77.9076	77.8881	77.9644	77.9261	77.9272	77.9625	77.9306	77.9863	77.9872	77.9574	77.9352	77.95	77.9384	77.996	77.993	77.955	77.9341
Agrobacterium_tumefaciens_Yub001	80.3659	80.3348	80.2771	80.2767	80.2779	80.2778	80.2778	80.2811	80.2928	80.2954	80.2953	80.2953	80.2953	80.2954	80.3344	80.339	80.3351	80.3321	80.318	80.2799	80.4529	80.4194	80.3005	80.3271	80.3224	80.3218	80.324	80.3241	80.3233	80.3454	80.3958	80.385	80.2874	80.1836	80.3948	80.3191	80.3183	80.2977	80.2399	80.2876	80.289	80.2781	80.2672	80.2793	80.2801	80.2568	80.3094	80.3941	80.3599
Agrobacterium_larrymoorei_CFBP5477	78.8221	78.8239	78.8248	78.8248	78.8261	78.8231	78.8251	78.8044	78.7972	78.8012	78.7977	78.7993	78.7973	78.8013	78.8366	78.8469	78.8437	78.8433	78.8237	78.888	79.1406	79.1882	78.8755	78.8879	78.8825	78.8671	78.8696	78.8687	78.8715	79.0458	79.058	79.0532	78.8528	78.7519	78.8579	78.8764	78.8763	78.8528	78.778	78.9121	78.914	78.8671	78.8746	78.8378	78.8777	78.8904	78.8827	78.8846	78.8973
Agrobacterium_sp_SP210_3_metabat2_genome_mining.10	78.6869	78.6943	78.7147	78.7079	78.7189	78.7195	78.7127	78.6794	78.683	78.6876	78.6925	78.6945	78.6919	78.695	78.7201	78.7285	78.724	78.7258	78.702	78.6984	78.6413	78.6313	78.677	78.6941	78.6919	78.6904	78.6939	78.6948	78.6992	78.6233	78.6785	78.6728	78.7339	78.6893	78.7178	78.7213	78.723	78.6801	78.6762	78.6916	78.6916	78.6879	78.66	78.6839	78.6867	78.6808	78.6774	78.6767	78.6909
Agrobacterium_larrymoorei_ATCC_51759	78.6204	78.5801	78.6035	78.6035	78.6038	78.6011	78.6011	78.5929	78.5794	78.5818	78.5811	78.5819	78.5832	78.5837	78.5976	78.6049	78.5902	78.5882	78.5481	78.6127	78.5365	78.498	78.5456	78.5627	78.5493	78.5297	78.5367	78.5289	78.5455	78.5899	78.5849	78.5807	78.6115	78.6003	78.6294	78.6501	78.6486	78.5771	78.5885	78.6543	78.6543	78.5992	78.6204	78.6066	78.5858	78.6177	78.6152	78.5851	78.5827
Agrobacterium_larrymoorei_AF3.44	78.6824	78.6742	78.6725	78.6726	78.6764	78.6761	78.6761	78.6603	78.669	78.6714	78.6708	78.6714	78.6685	78.669	78.7001	78.71	78.6998	78.7097	78.6423	78.7128	78.6171	78.6386	78.6758	78.6848	78.6759	78.652	78.6541	78.6568	78.6638	78.6528	78.6265	78.6281	78.7545	78.5851	78.6867	78.6981	78.6958	78.6929	78.6354	78.7354	78.7333	78.7004	78.6781	78.6525	78.6806	78.7167	78.7188	78.7087	78.6831
Agrobacterium_larrymoorei_CFBP5473	78.7886	78.7356	78.756	78.7568	78.7556	78.756	78.7553	78.7323	78.7381	78.7383	78.7343	78.7382	78.7401	78.7387	78.7655	78.7724	78.7621	78.7641	78.7115	78.767	78.741	78.7319	78.7048	78.7125	78.7038	78.6779	78.6849	78.6833	78.6993	78.7536	78.7428	78.7352	78.839	78.6784	78.7578	78.7834	78.7832	78.7611	78.7286	78.8166	78.8192	78.7767	78.7876	78.7312	78.7542	78.7554	78.7528	78.7857	78.778
Agrobacterium_larrymoorei_SORGH_AS974	78.6036	78.6151	78.6175	78.6175	78.6186	78.6184	78.6129	78.8426	78.6039	78.6066	78.6065	78.6115	78.6137	78.608	78.5941	78.6026	78.5991	78.6029	78.5461	78.5561	78.6327	78.6365	78.6305	78.655	78.6507	78.6361	78.6387	78.6556	78.6449	78.6449	78.6061	78.6005	78.6063	78.6071	78.5871	78.5829	78.579	78.6235	78.5539	78.6198	78.6155	78.646	78.6644	78.565	78.5619	78.6072	78.6063	78.5996	78.6302
Agrobacterium_larrymoorei_SORGH_AS_1126	78.7262	78.7222	78.7439	78.7439	78.7458	78.7469	78.7469	78.7098	78.7297	78.7333	78.734	78.7331	78.7326	78.7363	78.7186	78.7257	78.7246	78.7261	78.6988	78.6939	78.7644	78.7408	78.714	78.7244	78.7179	78.7162	78.72	78.7107	78.7217	78.7277	78.7503	78.7517	78.7331	78.6887	78.7239	78.7337	78.7336	78.7503	78.6837	78.7438	78.7373	78.7749	78.7187	78.7209	78.7214	78.7265	78.7298	78.7411	78.7243
Agrobacterium_sp_CNPSo_3708	78.4499	78.4363	78.4247	78.4248	78.4296	78.4292	78.4328	78.4519	78.4294	78.4314	78.4311	78.428	78.4235	78.4282	78.4456	78.4539	78.4512	78.4516	78.4678	78.453	78.475	78.4446	78.4445	78.4697	78.4668	78.4669	78.4696	78.4677	78.4592	78.4346	78.4579	78.4515	78.4906	78.4776	78.4793	78.488	78.4877	78.4639	78.4012	78.4587	78.4573	78.4865	78.4799	78.4438	78.4306	78.4593	78.4353	78.4438	78.4459
Rhizobium_rhizogenes_TPD7009	78.4619	78.4208	78.4412	78.4412	78.444	78.4443	78.4443	78.6375	78.4392	78.4418	78.4377	78.4412	78.4414	78.4389	78.5048	78.5156	78.5027	78.5108	78.4037	78.4547	78.4289	78.4391	78.4185	78.4411	78.4331	78.4245	78.4292	78.4241	78.4259	78.5088	78.4087	78.3934	78.4884	78.4843	78.4378	78.4518	78.4566	78.4149	78.4457	78.4636	78.4682	78.4502	78.5311	78.4414	78.4246	78.4139	78.4153	78.4594	78.4256
Agrobacterium_cavarae_RZME10	78.4904	78.4761	78.5612	78.5612	78.5707	78.568	78.5679	78.5254	78.5343	78.5386	78.5387	78.5387	78.5369	78.5384	78.4452	78.4532	78.4502	78.4569	78.4361	78.4607	78.5175	78.4706	78.5042	78.5286	78.5168	78.5124	78.5135	78.5233	78.5208	78.4855	78.5128	78.4973	78.5423	78.4933	78.5745	78.4969	78.4971	78.4702	78.405	78.4628	78.4594	78.5439	78.5497	78.5152	78.4978	78.4725	78.4757	78.5136	78.5154
Rhizobium_leguminosarum_USDA_2370	76.1927	76.1491	76.1646	76.1694	76.176	76.175	76.1751	76.1441	76.0853	76.0827	76.0778	76.0826	76.0809	76.0767	76.0287	76.0415	76.0411	76.0379	76.0743	76.1121	76.162	76.1235	76.2052	76.2336	76.2332	76.185	76.184	76.1834	76.1856	76.252	76.2604	76.2486	76.167	76.1509	76.1928	76.0777	76.084	76.2455	76.1041	76.1445	76.1455	76.0833	76.0769	76.1433	76.1092	76.1289	76.1301	76.0916	76.1223
Rhizobium_leguminosarum_DSM_106839	76.2675	76.2218	76.24	76.2353	76.2352	76.2399	76.2351	76.1816	76.1706	76.1646	76.1657	76.1646	76.1705	76.1656	76.0865	76.0953	76.0982	76.0959	76.1687	76.1818	76.1945	76.1506	76.2267	76.2378	76.2367	76.2341	76.2366	76.2384	76.222	76.3022	76.3203	76.3074	76.1928	76.1774	76.249	76.1833	76.1891	76.3033	76.1579	76.2275	76.2285	76.1281	76.1435	76.1419	76.1728	76.1682	76.1671	76.1834	76.201
Rhizobium_leguminosarum_USDA_2370_ASM305838v1	76.2267	76.2019	76.2767	76.2768	76.2789	76.2781	76.2779	76.1714	76.2067	76.2083	76.2047	76.2083	76.2173	76.2115	76.1081	76.114	76.1151	76.1125	76.1854	76.2248	76.1982	76.1522	76.272	76.3066	76.2953	76.2869	76.2853	76.2836	76.2712	76.3273	76.3342	76.3126	76.1915	76.1824	76.2674	76.1733	76.1799	76.393	76.2041	76.2896	76.2906	76.2168	76.2325	76.2064	76.2392	76.258	76.2566	76.1641	76.2452
Rhizobium_leguminosarum_DSM_30141	76.1662	76.1896	76.2395	76.2349	76.2455	76.2454	76.2408	76.1965	76.3159	76.3193	76.3257	76.3236	76.3216	76.3238	76.2715	76.2761	76.2749	76.2717	76.2913	76.2367	76.1547	76.0837	76.2216	76.2478	76.24	76.2319	76.2312	76.2301	76.2355	76.1455	76.1791	76.1637	76.1878	76.2528	76.265	76.2609	76.2615	76.252	76.1674	76.1626	76.1632	76.1647	76.11	76.2507	76.1542	76.186	76.1869	76.259	76.1025
Rhizobium_indigoferae_CCBAU_71042	76.1589	76.1268	76.1821	76.182	76.1885	76.1884	76.1882	76.0956	76.1377	76.1296	76.1342	76.1297	76.138	76.1377	76.0709	76.0787	76.0754	76.0764	76.1131	76.1518	76.0816	76.0327	76.1197	76.1284	76.1294	76.1159	76.1145	76.1173	76.1084	76.136	76.1442	76.1293	76.0962	76.1152	76.204	76.1439	76.1509	76.1284	76.0773	76.1146	76.1172	76.0467	76.0549	76.0272	76.0659	76.1113	76.1119	76.1246	76.1064
Rhizobium_indigoferae_NBRC_100398	76.2968	76.2784	76.2909	76.291	76.2903	76.2934	76.2935	76.2347	76.2221	76.218	76.2217	76.2179	76.2223	76.2266	76.178	76.188	76.1769	76.184	76.2128	76.2552	76.2452	76.2024	76.242	76.2556	76.2589	76.2523	76.2543	76.2618	76.2397	76.2376	76.2946	76.261	76.2002	76.2291	76.2892	76.2593	76.2677	76.2103	76.1566	76.2348	76.2457	76.1583	76.1772	76.1472	76.1496	76.2253	76.2308	76.1914	76.2178
Rhizobium_anhuiense_CCBAU_23252	76.1981	76.2089	76.2757	76.2756	76.2837	76.2852	76.2818	76.2379	76.2196	76.2191	76.2191	76.2222	76.2234	76.2206	76.2005	76.2109	76.1994	76.2089	76.1867	76.2104	76.1918	76.1809	76.2011	76.2178	76.2096	76.211	76.2093	76.206	76.2054	76.2416	76.2691	76.2559	76.2185	76.2604	76.3368	76.3211	76.3188	76.2136	76.1868	76.2887	76.2872	76.1674	76.1902	76.1989	76.2528	76.2506	76.2504	76.2413	76.1791
Rhizobium_anhuiense_CGMCC_1.12621	76.231	76.2046	76.3011	76.3011	76.3051	76.305	76.3049	76.2515	76.2314	76.233	76.2382	76.233	76.234	76.2366	76.2125	76.2188	76.2171	76.2187	76.2255	76.2394	76.249	76.2263	76.2341	76.2367	76.2346	76.2322	76.2335	76.2315	76.236	76.2409	76.2952	76.2805	76.1888	76.2362	76.2933	76.3037	76.3053	76.2461	76.2258	76.3487	76.3489	76.1829	76.1899	76.2256	76.2921	76.2817	76.271	76.2757	76.1949
Rhizobium_laguerreae_CECT_8280	76.1876	76.0524	76.1348	76.1349	76.1393	76.1382	76.1384	76.127	76.249	76.2483	76.2473	76.2482	76.2486	76.2505	76.2452	76.2543	76.2552	76.2542	76.2265	76.0727	76.1679	76.1821	76.086	76.0915	76.0931	76.0837	76.0839	76.0881	76.0932	76.1477	76.1932	76.1762	76.0846	76.1247	76.1816	76.1623	76.162	76.0424	76.2027	76.1173	76.1171	76.2148	76.2099	76.2141	76.2402	76.131	76.1273	76.265	76.2402
Rhizobium_laguerreae_FB206	76.21	76.078	76.1498	76.1498	76.1573	76.1572	76.1574	76.1063	76.2586	76.2592	76.2543	76.2591	76.2523	76.2507	76.226	76.2395	76.2403	76.2415	76.2199	76.0721	76.1599	76.1831	76.0786	76.0867	76.0869	76.0841	76.0865	76.0845	76.0879	76.1262	76.1603	76.1496	76.0868	76.1535	76.1776	76.1596	76.1568	76.071	76.1798	76.085	76.0852	76.1963	76.2212	76.1937	76.2369	76.1011	76.1003	76.2562	76.2314
Rhizobium_ruizarguesonis_UPM1133	76.1681	76.1723	76.2509	76.251	76.2595	76.2594	76.2594	76.213	76.1912	76.1886	76.1877	76.1886	76.1938	76.1914	76.1464	76.1496	76.1555	76.1502	76.1816	76.2184	76.2642	76.2518	76.1326	76.1518	76.149	76.1234	76.1235	76.1243	76.1144	76.2449	76.2288	76.214	76.1776	76.2067	76.2991	76.2544	76.2577	76.1133	76.141	76.2253	76.229	76.1213	76.1278	76.1926	76.235	76.2441	76.238	76.2498	76.2252
Rhizobium_changzhiense_WYCCWR_11279	76.2616	76.2655	76.2743	76.2743	76.2738	76.273	76.2788	76.2738	76.2931	76.2938	76.2905	76.2882	76.2906	76.2933	76.2521	76.2572	76.2547	76.263	76.309	76.3042	76.2418	76.2223	76.24	76.2601	76.2577	76.2442	76.2517	76.2609	76.2576	76.3373	76.3731	76.3581	76.268	76.2547	76.2738	76.3428	76.3448	76.2448	76.2625	76.3151	76.318	76.2032	76.2274	76.2934	76.2603	76.2945	76.303	76.2719	76.2258
Rhizobium_sophorae_CCBAU_03386	76.1559	76.0897	76.1402	76.1416	76.1453	76.1484	76.146	76.1253	76.0869	76.0959	76.0921	76.0949	76.0941	76.0936	76.0534	76.062	76.058	76.0612	76.0358	76.0871	76.139	76.1271	76.2048	76.2127	76.2064	76.1841	76.183	76.183	76.1901	76.1812	76.2218	76.2109	76.1484	76.1246	76.2095	76.2206	76.2201	76.1617	76.1555	76.172	76.1681	76.1371	76.1012	76.1403	76.0946	76.1581	76.1673	76.2386	76.1317
Rhizobium_indicum_JKLM_12A2	76.2877	76.2417	76.2564	76.2565	76.2518	76.2539	76.2562	76.1906	76.1954	76.1923	76.198	76.1888	76.195	76.199	76.1408	76.1492	76.156	76.1546	76.1921	76.2212	76.3092	76.2767	76.2374	76.2571	76.2468	76.2446	76.2474	76.2409	76.2433	76.3687	76.3929	76.3855	76.2624	76.2533	76.2723	76.2737	76.2739	76.2242	76.2451	76.2767	76.2771	76.2345	76.2437	76.239	76.2344	76.2469	76.2469	76.2692	76.2975
Rhizobium_acaciae_1AS11	76.2049	76.1855	76.2412	76.2412	76.2398	76.2427	76.2428	76.1789	76.1177	76.1189	76.118	76.1191	76.1193	76.1205	76.0681	76.0704	76.0683	76.0748	76.1025	76.2297	76.1857	76.1769	76.1635	76.1776	76.1713	76.1593	76.1576	76.1554	76.1474	76.2423	76.2582	76.2313	76.1806	76.1919	76.2615	76.1673	76.162	76.0935	76.1727	76.2746	76.268	76.1597	76.1693	76.1825	76.1958	76.2322	76.2229	76.2252	76.2785
Rhizobium_johnstonii_3841	76.2686	76.2719	76.3181	76.318	76.3193	76.3226	76.3223	76.2603	76.2374	76.2388	76.234	76.2354	76.2352	76.2376	76.2066	76.2132	76.2064	76.2089	76.2757	76.2752	76.2762	76.2392	76.3145	76.3293	76.3257	76.3282	76.3291	76.3261	76.334	76.3549	76.3487	76.3361	76.2616	76.2714	76.3735	76.2622	76.2624	76.3372	76.2558	76.2603	76.2636	76.2824	76.3066	76.2339	76.269	76.2582	76.2534	76.2737	76.2845
Rhizobium_binae_BLR195_ASM1968445v1	76.3475	76.359	76.3978	76.3978	76.3922	76.3921	76.3919	76.4407	76.371	76.3761	76.376	76.3761	76.3779	76.3846	76.349	76.344	76.343	76.3463	76.3525	76.363	76.3686	76.3488	76.3429	76.3704	76.3682	76.3477	76.346	76.3484	76.3269	76.4017	76.373	76.3622	76.2985	76.1985	76.3385	76.3997	76.4046	76.3434	76.33	76.3798	76.3771	76.3848	76.3677	76.4036	76.4354	76.4132	76.416	76.4096	76.4071
Rhizobium_binae_BLR195	76.3035	76.3225	76.3694	76.3693	76.3681	76.368	76.3677	76.4166	76.3327	76.3378	76.3364	76.3379	76.3353	76.3408	76.3333	76.3335	76.3327	76.336	76.3213	76.35	76.3406	76.3301	76.2431	76.2897	76.285	76.274	76.2722	76.2726	76.2528	76.4071	76.3658	76.3549	76.3024	76.1775	76.3256	76.412	76.4115	76.3505	76.2822	76.3824	76.3761	76.3617	76.3484	76.3471	76.4337	76.3845	76.3963	76.371	76.3974
Rhizobium_phaseoli_ATCC_14482	76.4028	76.4102	76.4382	76.4381	76.431	76.4338	76.4338	76.4089	76.4066	76.4102	76.4071	76.4102	76.4175	76.4167	76.3521	76.3718	76.3652	76.3648	76.4065	76.3839	76.3907	76.3485	76.3881	76.4087	76.4054	76.4115	76.4135	76.4104	76.4173	76.3627	76.4367	76.4236	76.4063	76.4528	76.4098	76.3693	76.3805	76.4423	76.3435	76.3426	76.346	76.3172	76.3772	76.3671	76.3891	76.372	76.3684	76.3604	76.3354
Rhizobium_sophoriradicis_CCBAU_03470	76.4248	76.4236	76.4561	76.4559	76.4582	76.4605	76.4605	76.4457	76.4239	76.4245	76.4208	76.4247	76.4248	76.4217	76.3274	76.3281	76.3296	76.3273	76.3952	76.3879	76.4006	76.4096	76.4411	76.4394	76.4361	76.4298	76.4371	76.4393	76.4595	76.4433	76.5348	76.5309	76.4443	76.4403	76.4196	76.4073	76.4073	76.4152	76.366	76.4197	76.4198	76.3704	76.3723	76.4102	76.4088	76.4298	76.4256	76.4187	76.4071
Rhizobium_croatiense_13T	76.3655	76.3296	76.3602	76.3602	76.3643	76.3638	76.3638	76.3533	76.3477	76.3436	76.3492	76.3439	76.3499	76.3525	76.3401	76.3409	76.3305	76.3482	76.3515	76.364	76.3931	76.3671	76.3304	76.3587	76.3464	76.3478	76.3471	76.3475	76.3495	76.3926	76.3939	76.3833	76.374	76.3648	76.3666	76.4122	76.4124	76.3195	76.3072	76.3698	76.3701	76.3968	76.3302	76.3439	76.3608	76.3301	76.3285	76.3617	76.4646
Rhizobium_lentis_BLR27_ASM1968471v1	76.1138	76.1291	76.1321	76.1324	76.1233	76.1232	76.1256	76.1035	76.1234	76.131	76.1275	76.1285	76.1277	76.1379	76.0631	76.0682	76.0698	76.0674	76.1338	76.1397	76.1226	76.0981	76.0957	76.1073	76.1113	76.0962	76.098	76.0968	76.1049	76.2072	76.2191	76.2159	76.1075	76.0931	76.1542	76.0878	76.0953	76.0937	76.0418	76.0664	76.0661	76.0463	76.0538	76.0868	76.1026	76.1005	76.1064	76.1553	76.1586
Rhizobium_lentis_BLR27	76.2019	76.22	76.2703	76.2706	76.2741	76.2736	76.2742	76.2464	76.2516	76.2532	76.2482	76.2531	76.2538	76.2557	76.2175	76.224	76.2205	76.2232	76.2518	76.2755	76.216	76.1924	76.1912	76.1938	76.1981	76.1658	76.1655	76.1675	76.1767	76.3209	76.3436	76.3391	76.2202	76.1612	76.258	76.2807	76.2802	76.2803	76.1259	76.2354	76.2351	76.1747	76.1875	76.1882	76.2429	76.2358	76.2376	76.2772	76.2404
Rhizobium_bangladeshense_BLR175	76.0159	76.0267	76.0612	76.057	76.0648	76.0643	76.0602	76.0241	76.0842	76.0849	76.0887	76.0891	76.0902	76.0925	76.1102	76.1094	76.1046	76.1099	76.0875	76.0656	76.0173	75.9834	76.048	76.0443	76.0393	76.0303	76.0292	76.0284	76.0338	76.0129	76.0336	76.0252	76.0202	75.9918	76.0394	76.0697	76.0636	76.0554	76.0138	76.0072	76.0068	76.0012	76.0585	76.063	76.1098	76.0633	76.065	76.1067	76.057
Rhizobium_bangladeshense_BLR175_ASM1968421v1	76.1379	76.1746	76.1869	76.1869	76.1888	76.1887	76.1921	76.1558	76.2032	76.2081	76.207	76.2047	76.1992	76.2084	76.2194	76.2253	76.2239	76.2293	76.1618	76.1607	76.1063	76.0692	76.1979	76.2014	76.1986	76.1889	76.1887	76.188	76.2021	76.0704	76.1045	76.0968	76.1292	76.0781	76.1738	76.2095	76.2091	76.1493	76.1681	76.1313	76.1311	76.0943	76.1463	76.1075	76.194	76.1202	76.128	76.2022	76.162
Rhizobium_aethiopicum_HBR26	76.1899	76.1487	76.2315	76.2315	76.2397	76.2396	76.2396	76.16	76.2193	76.22	76.2194	76.22	76.2177	76.2199	76.171	76.177	76.1762	76.1826	76.1796	76.2072	76.1328	76.1276	76.1721	76.1801	76.1899	76.1859	76.1858	76.1829	76.205	76.1705	76.2305	76.2258	76.1116	76.1704	76.1752	76.2017	76.1995	76.1516	76.1152	76.1525	76.1538	76.1209	76.1577	76.1266	76.1321	76.1638	76.1711	76.1515	76.1226
Rhizobium_esperanzae_CNPSo_668	76.318	76.3972	76.4004	76.4003	76.4032	76.4054	76.4006	76.2947	76.3429	76.3449	76.3447	76.3496	76.3517	76.3496	76.3075	76.3197	76.3178	76.3166	76.2921	76.3401	76.3351	76.2831	76.3923	76.3842	76.3833	76.3652	76.3772	76.3776	76.3927	76.2991	76.3116	76.3071	76.3317	76.3044	76.3908	76.3854	76.3874	76.3314	76.3167	76.3781	76.3798	76.3096	76.2617	76.3567	76.3774	76.3722	76.3702	76.3708	76.3576
Rhizobium_etli_CFN_42	76.2712	76.3047	76.3622	76.3508	76.3643	76.3643	76.353	76.246	76.2897	76.2899	76.2975	76.3008	76.3028	76.2977	76.2609	76.2636	76.2648	76.2636	76.2746	76.2935	76.2734	76.3261	76.4502	76.4129	76.4075	76.4056	76.4053	76.3991	76.4415	76.2184	76.2665	76.2605	76.2838	76.2524	76.3492	76.3316	76.3296	76.2472	76.2394	76.3062	76.2978	76.2406	76.2511	76.2187	76.2936	76.2767	76.2817	76.3366	76.3133
Rhizobium_hidalgonense_FH14_ASM291452v1	76.2834	76.2851	76.3375	76.338	76.3389	76.3388	76.3368	76.2615	76.3155	76.3167	76.3129	76.3186	76.3228	76.3164	76.2284	76.2293	76.2308	76.2287	76.2942	76.2934	76.2481	76.2341	76.2941	76.3123	76.3021	76.3188	76.318	76.3099	76.3262	76.243	76.2744	76.2723	76.2968	76.3283	76.3298	76.3015	76.3012	76.2308	76.2888	76.3273	76.3278	76.273	76.3161	76.2825	76.2885	76.3084	76.3139	76.293	76.2856
Rhizobium_hidalgonense_FH14	76.2834	76.2851	76.3375	76.338	76.3389	76.3388	76.3368	76.2615	76.3155	76.3167	76.3129	76.3186	76.3228	76.3164	76.2284	76.2293	76.2308	76.2287	76.2942	76.2934	76.2481	76.2341	76.2941	76.3123	76.3021	76.3188	76.318	76.3099	76.3262	76.243	76.2744	76.2723	76.2968	76.3283	76.3298	76.3015	76.3012	76.2308	76.2888	76.3273	76.3278	76.273	76.3161	76.2825	76.2885	76.3084	76.3139	76.293	76.2856
Rhizobium_chutanense_C5	76.4689	76.4815	76.532	76.5321	76.5411	76.541	76.5409	76.4273	76.4914	76.4884	76.4829	76.4942	76.4818	76.4846	76.4247	76.4281	76.4291	76.4272	76.4226	76.4173	76.4145	76.4085	76.4964	76.5038	76.5034	76.486	76.4887	76.4863	76.4899	76.3965	76.4423	76.4307	76.5233	76.3869	76.4741	76.4522	76.452	76.3993	76.4112	76.4283	76.4289	76.431	76.3975	76.4168	76.3795	76.4009	76.4007	76.4192	76.4584
Rhizobium_ecuadorense_CNPSO_671	76.4331	76.4148	76.4821	76.482	76.4839	76.4831	76.4833	76.4253	76.4894	76.4917	76.4851	76.4917	76.4916	76.4894	76.4528	76.456	76.45	76.4591	76.4765	76.435	76.3905	76.4093	76.4485	76.4618	76.4487	76.457	76.4594	76.4421	76.4523	76.5028	76.4806	76.4748	76.4378	76.4262	76.429	76.4584	76.4535	76.5738	76.4162	76.4215	76.4241	76.5495	76.4882	76.4783	76.4655	76.4495	76.4504	76.5109	76.6347
Rhizobium_redzepovicii_18T	76.3083	76.2863	76.327	76.3269	76.3244	76.3256	76.3255	76.2643	76.2897	76.2945	76.2928	76.2946	76.293	76.2943	76.3196	76.3253	76.3119	76.3231	76.3218	76.3257	76.289	76.2533	76.2684	76.2906	76.2753	76.2776	76.2767	76.2708	76.2861	76.3466	76.3256	76.3228	76.3296	76.3178	76.3597	76.3686	76.3658	76.2515	76.2678	76.3058	76.3108	76.4269	76.2612	76.3172	76.3353	76.338	76.334	76.2796	76.4426
Rhizobium_vallis_CCBAU_65647	76.4195	76.3959	76.4315	76.4315	76.4234	76.4232	76.4334	76.3608	76.3349	76.3399	76.337	76.3303	76.3328	76.3482	76.3238	76.3271	76.3161	76.3212	76.3123	76.3316	76.376	76.3494	76.4718	76.4796	76.4709	76.4789	76.4801	76.4772	76.4756	76.3783	76.3849	76.3807	76.3192	76.3963	76.4375	76.3767	76.3698	76.3391	76.3514	76.3332	76.3364	76.2718	76.3048	76.3334	76.3252	76.3418	76.3429	76.3828	76.3298
Rhizobium_pisi_DSM_30132	76.1736	76.1456	76.2047	76.2041	76.2195	76.2195	76.2189	76.1475	76.1867	76.1845	76.1889	76.1849	76.1789	76.1789	76.0987	76.1019	76.1012	76.1007	76.1514	76.1681	76.1444	76.2118	76.194	76.1964	76.1981	76.2695	76.2689	76.2701	76.2823	76.1909	76.1473	76.1302	76.1125	76.1802	76.1992	76.2281	76.23	76.1315	76.085	76.1535	76.1564	76.0689	76.0616	76.1306	76.1489	76.1484	76.151	76.1819	76.1393
Rhizobium_fabae_CCBAU_33202	76.083	76.1281	76.1794	76.1794	76.1785	76.1781	76.1781	76.1462	76.1902	76.1903	76.1891	76.1903	76.195	76.1974	76.179	76.1747	76.1745	76.175	76.1904	76.1462	76.1878	76.1431	76.2029	76.2168	76.2175	76.2186	76.2186	76.2219	76.22	76.1311	76.1605	76.1485	76.138	76.2702	76.1574	76.1474	76.1566	76.1892	76.2116	76.1654	76.1651	76.1511	76.113	76.2412	76.1666	76.1426	76.1389	76.2415	76.1484
Rhizobium_fabae_DSM_19331	76.0609	76.074	76.1195	76.1195	76.1093	76.1081	76.1082	76.0298	76.1251	76.1194	76.1187	76.1193	76.1348	76.1278	76.1591	76.1608	76.1614	76.1606	76.1514	76.0909	76.0401	75.9951	76.1721	76.192	76.1956	76.1729	76.1807	76.1819	76.1837	75.9685	76.007	75.986	76.0592	76.1594	76.1376	76.0913	76.0908	76.1198	76.0978	76.0771	76.0733	76.1371	75.9816	76.1429	76.0703	76.0657	76.0702	76.1882	76.1256
Rhizobium_leucaenae_USDA_9039	76.0609	75.9059	75.9443	75.9444	75.9404	75.9397	75.9396	75.7997	75.8395	75.8423	75.8434	75.8429	75.843	75.8456	75.8101	75.8178	75.8189	75.8189	75.8119	75.8948	75.8011	75.7857	75.8402	75.8491	75.8452	75.8113	75.8144	75.8153	75.8121	75.8531	75.8856	75.8764	75.8286	75.8325	75.98	75.9191	75.9191	75.9355	75.8154	75.8895	75.8832	75.8783	75.7957	75.869	75.8608	75.8812	75.8842	75.8786	75.8697
Rhizobium_leucaenae_CFN_299	76.0054	75.8467	75.9137	75.9138	75.9166	75.9166	75.9154	75.7747	75.8118	75.8204	75.8126	75.8219	75.8141	75.819	75.7958	75.8044	75.7984	75.8022	75.7908	75.8599	75.721	75.7066	75.8031	75.818	75.8091	75.7981	75.7997	75.7999	75.7963	75.7395	75.7585	75.7586	75.7488	75.7821	75.8937	75.8897	75.8921	75.8335	75.7325	75.825	75.821	75.7981	75.7123	75.7835	75.8198	75.8292	75.8346	75.8133	75.775
Rhizobium_calliandrae_CCGE524	75.5181	75.5305	75.5943	75.5942	75.5907	75.5906	75.5907	75.4905	75.5481	75.5394	75.5484	75.5396	75.5521	75.5504	75.4998	75.5074	75.5081	75.5073	75.4854	75.5829	75.4727	75.4378	75.4798	75.4997	75.4984	75.479	75.4811	75.4802	75.4496	75.466	75.4906	75.4644	75.4119	75.4256	75.5375	75.5525	75.5545	75.5648	75.503	75.5248	75.5228	75.5073	75.5056	75.5753	75.6012	75.6056	75.6006	75.5949	75.5183
Rhizobium_jaguaris_CCGE525	75.6441	75.6471	75.752	75.7492	75.7489	75.7478	75.7414	75.693	75.6461	75.6485	75.6496	75.651	75.6507	75.6489	75.6322	75.6315	75.6282	75.6315	75.6444	75.6882	75.6516	75.7389	75.6918	75.6934	75.6793	75.68	75.6831	75.6778	75.6815	75.7266	75.6062	75.593	75.5952	75.5827	75.6729	75.6582	75.6532	75.684	75.5981	75.6365	75.6459	75.6257	75.6327	75.632	75.7028	75.6921	75.6941	75.8424	75.6218
Rhizobium_mayense_CCGE526	75.6424	75.6315	75.7118	75.7092	75.7072	75.7091	75.7066	75.6792	75.6374	75.6331	75.6395	75.6335	75.6365	75.6392	75.6325	75.6519	75.6357	75.638	75.6404	75.6922	75.6505	75.6263	75.6767	75.6692	75.6731	75.6497	75.6507	75.6554	75.6414	75.5362	75.6367	75.6144	75.6451	75.6785	75.7074	75.6576	75.6634	75.6596	75.6372	75.6901	75.6959	75.6085	75.654	75.6523	75.6117	75.6764	75.671	75.6516	75.6327
Rhizobium_tropici_CIAT_899	76.0049	75.9295	76.0006	76.0072	75.9944	76.0035	75.9962	75.9692	75.9501	75.9419	75.9477	75.9421	75.9487	75.9457	76.1057	76.1079	76.109	76.1079	75.943	76.0179	75.8746	75.8231	75.9381	75.9562	75.9537	75.9333	75.9349	75.9458	75.9487	75.989	75.9498	75.9462	76.0122	75.8724	75.968	75.9884	75.9871	75.9314	75.9046	76.0077	76.0106	75.9766	75.8753	75.9749	75.9894	75.9921	75.9818	76.0001	76.0136
Rhizobium_hainanense_CCBAU_57015	75.8813	75.8627	75.9065	75.9065	75.9034	75.9033	75.9033	75.8991	75.854	75.8603	75.8606	75.8603	75.8621	75.8651	75.9023	75.9073	75.9028	75.906	75.8195	75.9107	75.8593	75.8521	75.8909	75.9061	75.8952	75.8872	75.8891	75.8985	75.8775	75.9374	75.9186	75.905	75.8779	75.8316	75.9223	75.932	75.9319	75.8463	75.8664	75.9399	75.9349	75.8315	75.8767	75.922	75.9266	75.9121	75.9137	75.9279	75.9252
Rhizobium_multihospitium_HAMBI_2975	75.892	75.9128	75.9805	75.9804	75.9765	75.9791	75.9753	75.9839	75.8947	75.8866	75.8854	75.8863	75.8968	75.8855	75.8779	75.894	75.8828	75.8935	75.8557	75.9631	75.8996	75.8654	75.888	75.8843	75.8731	75.8674	75.8697	75.8676	75.8811	75.9295	75.902	75.8859	75.9202	75.9497	75.9223	75.9496	75.9584	75.9293	75.8681	75.9402	75.9343	75.8683	75.8696	75.9328	75.9043	75.9842	75.9841	75.9608	75.8865
Rhizobium_dioscoreae_S-93	75.7906	75.874	75.8523	75.8524	75.8519	75.8515	75.8517	75.7996	75.7683	75.7693	75.7693	75.7695	75.7693	75.7688	75.8376	75.8336	75.8321	75.832	75.7629	75.7953	75.7776	75.7599	75.7776	75.7874	75.7855	75.7775	75.7805	75.7856	75.7828	75.7722	75.811	75.8097	75.8447	75.8846	75.8621	75.8445	75.8349	75.7925	75.7597	75.793	75.7882	75.8311	75.7804	75.7753	75.7952	75.7987	75.8027	75.8391	75.7943
Rhizobium_rhizogenes_FIT62	75.7477	75.7748	75.7915	75.7947	75.7919	75.7911	75.7945	75.7579	75.7578	75.7551	75.7564	75.7519	75.7571	75.7553	75.7544	75.7635	75.7613	75.7614	75.7509	75.79	75.7525	75.7165	75.7612	75.7727	75.7753	75.7606	75.7675	75.7758	75.769	75.7385	75.7297	75.7161	75.7981	75.7335	75.7705	75.7753	75.7753	75.7505	75.7165	75.7901	75.7894	75.72	75.7525	75.7613	75.7886	75.7692	75.7645	75.7637	75.7083
Rhizobium_rhizogenes_Y79_96	75.5358	75.5681	75.5661	75.5662	75.5647	75.5666	75.5667	75.5522	75.5263	75.5236	75.5317	75.5235	75.529	75.5309	75.5369	75.5501	75.5465	75.5452	75.498	75.558	75.5335	75.516	75.5513	75.5715	75.5735	75.5488	75.5512	75.5544	75.5435	75.556	75.5891	75.5746	75.6142	75.5736	75.5641	75.5809	75.5755	75.5507	75.5636	75.5821	75.5818	75.6867	75.5501	75.5382	75.5273	75.5246	75.5249	75.5976	75.6968
Rhizobium_lusitanum_P1-7	75.7452	75.6652	75.7321	75.7321	75.7356	75.7356	75.7356	75.8008	75.7562	75.7501	75.753	75.75	75.7483	75.747	75.7011	75.721	75.712	75.7217	75.6908	75.7165	75.6218	75.6301	75.7358	75.7463	75.7353	75.7438	75.7469	75.746	75.742	75.7173	75.6902	75.6768	75.7278	75.6789	75.7765	75.7862	75.7814	75.6673	75.6718	75.7386	75.7342	75.6944	75.6665	75.7108	75.7425	75.7345	75.7389	75.7918	75.7639
Rhizobium_miluonense_HAMBI_2971	75.8544	75.8303	75.8691	75.8577	75.866	75.8712	75.8597	75.8513	75.7811	75.7758	75.7882	75.7818	75.7779	75.7788	75.7761	75.7812	75.7756	75.7812	75.7543	75.8246	75.8023	75.788	75.8247	75.8458	75.8322	75.84	75.8426	75.8437	75.8502	75.8454	75.865	75.8534	75.8382	75.8312	75.8404	75.8289	75.829	75.7551	75.7489	75.7861	75.7863	75.7554	75.7665	75.7532	75.7908	75.7803	75.7758	75.8129	75.7905
Rhizobium_freirei_PRF_81	76.1443	76.0687	76.0987	76.0989	76.1009	76.1031	76.0994	76.0556	76.0669	76.0669	76.064	76.0672	76.0667	76.066	76.0477	76.0562	76.0615	76.0556	76.0413	76.072	75.9833	75.9693	76.0662	76.0757	76.0823	76.0504	76.0518	76.07	76.0607	76.0389	76.0517	76.0416	76.0671	76.0141	76.0731	76.115	76.1135	76.0422	76.006	76.101	76.0991	76.0394	76.0212	76.0853	76.1042	76.0713	76.0715	76.0593	76.0679
Rhizobium_gallicum_R602	75.6578	75.6293	75.6551	75.6551	75.6518	75.6517	75.6517	75.6352	75.6092	75.6094	75.6127	75.6091	75.6101	75.6149	75.611	75.6187	75.6051	75.6131	75.598	75.5951	75.6975	75.6655	75.6322	75.6317	75.6263	75.6288	75.6301	75.6244	75.6246	75.6528	75.6611	75.6494	75.6484	75.6191	75.7156	75.6324	75.6361	75.6461	75.5719	75.5958	75.5957	75.5522	75.5275	75.6264	75.6371	75.6302	75.6254	75.6122	75.5622
Rhizobium_mongolense_CGMCC_1.3401	75.5326	75.4247	75.5092	75.5093	75.5028	75.5026	75.5019	75.6768	75.6126	75.6175	75.615	75.618	75.6202	75.621	75.5622	75.5607	75.5555	75.56	75.6189	75.6493	75.4647	75.5159	75.5112	75.5283	75.5264	75.5161	75.5193	75.5171	75.505	75.6688	75.5527	75.5448	75.4981	75.5748	75.5191	75.5493	75.5533	75.5208	75.5698	75.6385	75.6358	75.5126	75.6187	75.604	75.5865	75.6672	75.6625	75.5439	75.5189
Rhizobium_mongolense_USDA_1844_ASM782750v1	75.6347	75.6273	75.6581	75.6582	75.6496	75.6495	75.6494	75.5738	75.5924	75.5949	75.5959	75.5948	75.604	75.6068	75.5879	75.5903	75.5961	75.5903	75.5728	75.5865	75.6239	75.5888	75.6141	75.6386	75.639	75.6359	75.6354	75.6458	75.6325	75.6095	75.6852	75.6744	75.6203	75.571	75.6797	75.6606	75.6633	75.6006	75.5785	75.6364	75.6406	75.549	75.5697	75.6136	75.6283	75.6068	75.5977	75.6953	75.634
Rhizobium_mongolense_USDA_1844	75.68	75.6066	75.6687	75.6688	75.6671	75.6669	75.667	75.6324	75.6172	75.6206	75.6224	75.6205	75.6166	75.6238	75.6258	75.6371	75.6343	75.6364	75.6574	75.6386	75.6484	75.611	75.6676	75.6822	75.6764	75.6736	75.6707	75.676	75.6729	75.7307	75.7421	75.7381	75.7006	75.736	75.7321	75.7255	75.7252	75.6072	75.6873	75.7016	75.7012	75.6331	75.638	75.6802	75.6918	75.6796	75.682	75.7361	75.6942
Rhizobium_favelukesii_LPU83	75.5206	75.5953	75.6592	75.6592	75.6464	75.6502	75.6501	75.6517	75.5594	75.5622	75.5612	75.5681	75.5676	75.5701	75.4495	75.4513	75.4422	75.4503	75.542	75.5702	75.6188	75.7188	75.5915	75.6116	75.6039	75.5965	75.6044	75.601	75.6095	75.6238	75.5141	75.5098	75.6068	75.4159	75.5875	75.5664	75.5812	75.4925	75.4656	75.5263	75.5413	75.4511	75.4576	75.4964	75.5322	75.5535	75.5494	75.5249	75.5327
Rhizobium_tibeticum_CGMCC_1.7071	75.5321	75.5586	75.5941	75.5942	75.6003	75.6002	75.6001	75.5277	75.5773	75.5734	75.57	75.5734	75.5786	75.5737	75.5403	75.5467	75.5456	75.5467	75.5504	75.6085	75.4892	75.4417	75.521	75.5229	75.525	75.504	75.5049	75.5047	75.5018	75.5181	75.5396	75.5296	75.6956	75.4695	75.5585	75.6097	75.5983	75.5841	75.5977	75.6076	75.6075	75.5861	75.6224	75.6088	75.6341	75.6189	75.6172	75.5961	75.6646
Rhizobium_tibeticum_CCBAU85039	75.3914	75.4328	75.4522	75.4525	75.444	75.4439	75.444	75.4337	75.4392	75.4405	75.4398	75.4406	75.4382	75.4405	75.4222	75.4404	75.4337	75.4349	75.38	75.4547	75.3724	75.3569	75.4044	75.3927	75.3914	75.3846	75.3858	75.3887	75.4006	75.4115	75.4322	75.425	75.6106	75.411	75.4959	75.5227	75.5201	75.4428	75.4918	75.4842	75.4931	75.5141	75.5138	75.4987	75.4994	75.4945	75.4896	75.5029	75.5094
Rhizobium_altiplani_BR_10423	75.6969	75.6625	75.7431	75.7498	75.7561	75.7495	75.7565	75.7131	75.7039	75.7036	75.7028	75.7046	75.71	75.7129	75.7589	75.7681	75.7731	75.7716	75.628	75.773	75.6547	75.6396	75.7583	75.7497	75.7399	75.7485	75.7536	75.7562	75.7536	75.6555	75.6668	75.6676	75.6726	75.709	75.7437	75.7762	75.7722	75.7635	75.759	75.775	75.7753	75.7572	75.8451	75.688	75.7701	75.7573	75.7578	75.7373	75.7033
Rhizobium_grahamii_CCGE_502	75.2879	75.3036	75.3504	75.3504	75.3435	75.3476	75.3537	75.3421	75.3291	75.3365	75.3312	75.3308	75.3282	75.3411	75.3147	75.3183	75.3215	75.3188	75.298	75.3671	75.2938	75.2619	75.3691	75.3869	75.3847	75.3817	75.3847	75.3875	75.4082	75.273	75.3048	75.301	75.3547	75.294	75.4117	75.4304	75.4412	75.2933	75.3464	75.3274	75.3342	75.3825	75.3634	75.3243	75.4322	75.3949	75.3968	75.3005	75.3746
Rhizobium_viscosum_DSM_7307	76.0274	75.9573	75.9949	75.9947	75.9944	75.9942	75.994	75.999	75.9456	75.9466	75.9463	75.947	75.9475	75.9463	75.9352	75.927	75.9363	75.9269	75.9479	76.0071	75.9789	75.9438	76.0024	76.0111	76.0038	75.9942	76.0039	75.9967	76.0077	75.9406	75.9644	75.955	76.0639	75.9604	76.0368	76.0103	76.0097	75.9641	75.9551	76.0137	76.0095	75.9282	75.9599	76.0548	76.0464	76.0178	76.0125	75.9789	75.9923
Rhizobium_metallidurans_DSM_26575	76.224	76.2757	76.2741	76.274	76.2828	76.2868	76.287	76.2523	76.3208	76.3286	76.3246	76.3284	76.323	76.3239	76.3561	76.3819	76.3517	76.3611	76.2771	76.2859	76.2806	76.2182	76.3533	76.3573	76.3408	76.36	76.3587	76.3641	76.3449	76.2293	76.2669	76.2458	76.4446	76.2864	76.3164	76.3967	76.3944	76.3539	76.2565	76.3705	76.3705	76.3238	76.3402	76.2895	76.2943	76.3514	76.3357	76.2901	76.3053
Agrobacterium_vitis_CG412_ASM2155973v1	75.4966	75.6367	75.4374	75.4376	75.4389	75.4386	75.4386	75.5332	75.4386	75.4411	75.4435	75.4409	75.4412	75.441	75.4572	75.4697	75.4738	75.4685	75.4643	75.4899	77.01	77.0287	75.6485	75.6461	75.6539	75.6419	75.6464	75.648	75.6471	76.1759	76.0619	76.0655	75.5739	75.4055	75.4483	75.4797	75.478	75.5192	75.5191	75.5139	75.5237	75.5079	75.5854	75.5039	75.5264	75.5321	75.5226	75.6008	75.6146
Agrobacterium_vitis_K306	75.4388	75.6135	75.4328	75.4308	75.4332	75.4329	75.4359	75.5444	75.4198	75.4151	75.4147	75.4149	75.4124	75.4131	75.4866	75.5007	75.4956	75.5008	75.4318	75.5068	76.6834	77.2001	75.6101	75.6192	75.6212	75.6318	75.6437	75.6495	75.6328	76.0413	75.9801	75.9811	75.5099	75.3289	75.4563	75.4518	75.4579	75.4909	75.4769	75.5492	75.5507	75.5251	75.6008	75.4782	75.5344	75.5537	75.5463	75.5692	75.5814
Agrobacterium_vitis_CG102	75.2693	75.2338	75.3152	75.3153	75.3157	75.3154	75.3155	75.4359	75.2792	75.2824	75.284	75.2821	75.2818	75.2818	75.3553	75.3707	75.3583	75.3648	75.2817	75.3479	76.2997	76.9675	75.4354	75.4419	75.4328	75.4638	75.4709	75.4589	75.4682	75.8392	75.8014	75.7993	75.3146	75.2552	75.2905	75.33	75.3342	75.314	75.3897	75.367	75.3611	75.3469	75.3971	75.3271	75.3462	75.3598	75.3392	75.2822	75.3763
Agrobacterium_vitis_KFB_253	75.2329	75.2059	75.2552	75.2625	75.2614	75.2706	75.2634	75.3817	75.2483	75.2333	75.2462	75.2331	75.2295	75.2339	75.2956	75.3162	75.2995	75.317	75.2492	75.3558	76.4028	77.105	75.408	75.4045	75.401	75.4027	75.4064	75.4049	75.4025	76.1221	76.1521	76.1415	75.351	75.2352	75.3102	75.2868	75.2887	75.2571	75.3435	75.374	75.3757	75.3329	75.4059	75.3266	75.33	75.4001	75.3946	75.2735	75.3559
Agrobacterium_vitis_CG412	75.3753	75.5355	75.3315	75.3317	75.3294	75.3293	75.3292	75.398	75.3255	75.3287	75.3282	75.3284	75.3285	75.3284	75.3658	75.373	75.3908	75.3782	75.3395	75.3576	76.9318	76.8675	75.5014	75.5055	75.508	75.5158	75.5251	75.5259	75.5235	76.0382	75.9724	75.9712	75.3948	75.2633	75.3393	75.3392	75.3394	75.3426	75.375	75.3653	75.3727	75.3364	75.4619	75.3473	75.3461	75.3445	75.3247	75.37	75.4393
Agrobacterium_vitis_CG1000	75.3408	75.5092	75.3186	75.3261	75.3214	75.331	75.3236	75.4852	75.2933	75.2869	75.296	75.2867	75.2895	75.2887	75.3936	75.4109	75.4081	75.4118	75.3126	75.4169	76.6102	77.1146	75.4834	75.4882	75.4965	75.5031	75.5065	75.5083	75.5003	75.9374	75.9126	75.9072	75.3924	75.3369	75.3439	75.336	75.3408	75.3285	75.4508	75.4508	75.451	75.3953	75.4844	75.4365	75.4282	75.4656	75.456	75.3633	75.4613
Agrobacterium_vitis_SBV_10752	75.2462	75.4043	75.2701	75.2773	75.275	75.2749	75.2778	75.4093	75.2683	75.2727	75.2656	75.2725	75.2748	75.2751	75.342	75.3609	75.3527	75.3557	75.2575	75.3466	76.4802	77.0279	75.419	75.4253	75.434	75.4424	75.4446	75.4429	75.4443	75.7967	75.7599	75.7588	75.2845	75.2156	75.3053	75.3052	75.3009	75.2888	75.3599	75.3455	75.3543	75.3474	75.389	75.3619	75.3606	75.3572	75.3414	75.3077	75.3524
Agrobacterium_vitis_ICMP_10754	75.2664	75.4152	75.2624	75.2625	75.2628	75.2627	75.2616	75.383	75.2491	75.2495	75.2492	75.2503	75.2529	75.2492	75.3224	75.3403	75.3344	75.3394	75.2591	75.355	76.4606	77.0016	75.3988	75.4091	75.4104	75.4191	75.4202	75.4251	75.4184	75.8263	75.8115	75.8142	75.3242	75.2406	75.2949	75.3108	75.3105	75.3277	75.3583	75.3415	75.3464	75.3328	75.3897	75.3459	75.3517	75.354	75.3579	75.3034	75.3859
Agrobacterium_vitis_NCPPB_3554	75.2622	75.4299	75.3022	75.3003	75.298	75.2979	75.2979	75.3942	75.2711	75.2735	75.2729	75.2733	75.2734	75.2734	75.3434	75.3607	75.3428	75.3548	75.2654	75.3378	76.5315	77.0615	75.4118	75.4256	75.4144	75.4429	75.4439	75.4396	75.4632	75.8821	75.8228	75.8455	75.3376	75.2861	75.2727	75.2949	75.2928	75.2766	75.3618	75.3743	75.3744	75.3008	75.363	75.3658	75.3254	75.3469	75.3469	75.3485	75.403
Agrobacterium_vitis_CG516	75.2038	75.1404	75.2038	75.204	75.2036	75.2034	75.2034	75.3045	75.1615	75.1625	75.162	75.1624	75.1646	75.1623	75.2247	75.241	75.2406	75.2309	75.112	75.2402	75.2583	75.5014	75.3052	75.3132	75.3167	75.4533	75.4684	75.4693	75.4695	75.6369	75.3056	75.2854	75.3513	75.101	75.2585	75.2301	75.231	75.2479	75.2798	75.2837	75.2846	75.1654	75.1699	75.2217	75.236	75.2152	75.2108	75.1895	75.2187
Agrobacterium_vitis_CG415	75.3788	75.3141	75.3866	75.3815	75.3765	75.3768	75.3715	75.468	75.34	75.3342	75.3447	75.3388	75.3529	75.3507	75.4069	75.4068	75.4003	75.4066	75.2539	75.4514	76.0346	77.0735	75.4638	75.4557	75.4628	75.7194	75.7216	75.7301	75.7113	75.8679	75.5615	75.5569	75.482	75.3017	75.383	75.3949	75.3995	75.4257	75.4115	75.461	75.4609	75.3664	75.4458	75.424	75.3954	75.4525	75.4516	75.3906	75.3377
Agrobacterium_vitis_VAR03-1	75.4534	75.4362	75.4795	75.4807	75.4807	75.4806	75.4806	75.6117	75.5012	75.5046	75.5049	75.5044	75.505	75.5042	75.5466	75.5629	75.5456	75.556	75.4251	75.5612	75.5265	76.0142	75.4644	75.4605	75.4527	75.7493	75.7515	75.7529	75.743	75.9217	75.6925	75.6739	75.4836	75.268	75.4249	75.5138	75.5138	75.4898	75.4854	75.5203	75.5214	75.4688	75.5396	75.4886	75.5233	75.5153	75.5094	75.4186	75.4987
Agrobacterium_vitis_CG988	75.4625	75.3137	75.3981	75.3982	75.4016	75.4037	75.4037	75.4854	75.5043	75.4935	75.506	75.4934	75.5013	75.5011	75.5658	75.5684	75.5689	75.5683	75.4034	75.5003	76.1115	76.6908	75.5206	75.5304	75.5194	75.918	75.9175	75.9126	75.9037	75.932	75.6028	75.5897	75.4703	75.3823	75.3936	75.4309	75.4317	75.3598	75.6125	75.4696	75.4715	75.5611	75.6611	75.6103	75.592	75.5219	75.5211	75.4876	75.6027
Agrobacterium_vitis_CG2	75.2753	75.2873	75.2823	75.2819	75.2798	75.2791	75.2798	75.4013	75.2474	75.2396	75.245	75.2397	75.2479	75.2459	75.2892	75.2959	75.2955	75.3078	75.2178	75.3534	76.3468	77.2122	75.4596	75.4775	75.4581	75.6651	75.6658	75.6852	75.6735	75.9772	75.7402	75.7191	75.397	75.2972	75.2954	75.3237	75.3228	75.3468	75.3777	75.3892	75.3892	75.3307	75.4391	75.3517	75.3594	75.3834	75.3681	75.3	75.3164
Allorhizobium_ampelinum_S4	75.3972	75.3755	75.4292	75.4262	75.4263	75.426	75.4229	75.5223	75.3875	75.3795	75.3889	75.3826	75.3883	75.3888	75.4538	75.4615	75.4552	75.4665	75.3468	75.4622	75.5827	75.8252	75.6087	75.6202	75.6137	75.7012	75.7	75.7052	75.6911	75.7434	75.6317	75.6039	75.4693	75.3289	75.5425	75.5271	75.5262	75.5339	75.4768	75.4724	75.4732	75.428	75.6564	75.4763	75.5203	75.524	75.5152	75.4664	75.501
Agrobacterium_vitis_CG1013	75.4401	75.4192	75.4871	75.4933	75.4856	75.4916	75.4853	75.5843	75.4687	75.4617	75.4675	75.4616	75.4625	75.4618	75.4366	75.4432	75.4326	75.4434	75.3989	75.4451	75.7358	76.3121	75.4823	75.4951	75.484	75.5398	75.5515	75.5472	75.5448	76.3393	76.1397	76.1316	75.5098	75.3796	75.4369	75.4518	75.4578	75.4865	75.4308	75.4297	75.427	75.456	75.5018	75.4127	75.4224	75.4038	75.3704	75.3847	75.4281
Agrobacterium_vitis_CG964	75.7618	75.6937	75.6823	75.6826	75.6872	75.6867	75.6869	75.9337	75.7135	75.7091	75.7107	75.7091	75.7072	75.7031	75.7194	75.7446	75.7165	75.7332	75.6763	75.7229	76.3626	77.1694	75.8464	75.8381	75.8306	75.9545	75.957	75.9418	75.9631	77.2884	77.2269	77.2279	75.8176	75.7369	75.6506	75.7286	75.7294	75.724	75.8098	75.818	75.8185	75.7896	75.7758	75.7087	75.7407	75.7291	75.7031	75.682	75.7812
Agrobacterium_vitis_S00131	74.4492	74.4862	74.4859	74.4929	74.4944	74.5059	74.4923	74.4918	74.456	74.4512	74.4571	74.4577	74.4532	74.4421	74.4684	74.4723	74.4666	74.4783	74.48	74.4972	74.5168	74.5642	74.5025	74.5254	74.526	74.5374	74.539	74.5327	74.536	74.4325	74.4965	74.4786	74.5469	74.5298	74.5598	74.5466	74.5422	74.4572	74.4632	74.533	74.5333	74.4606	74.5569	74.4939	74.4551	74.542	74.5145	74.4278	74.5052
Agrobacterium_vitis_S00303	74.3704	74.4234	74.4137	74.42	74.4156	74.4154	74.4148	74.433	74.3731	74.3751	74.3687	74.3755	74.3775	74.3666	74.3937	74.3983	74.3981	74.4032	74.4041	74.4449	74.46	74.5014	74.4441	74.4506	74.4512	74.4526	74.4542	74.4543	74.4474	74.3573	74.4352	74.4087	74.4638	74.4016	74.4514	74.4793	74.4746	74.4338	74.4388	74.4894	74.4848	74.4196	74.5103	74.4503	74.4401	74.5146	74.4957	74.3982	74.4237
Allorhizobium_terrae_CC-HIH110	74.4695	74.4766	74.4851	74.4926	74.4812	74.4812	74.4927	74.4963	74.4658	74.4531	74.4539	74.4459	74.4538	74.4549	74.4455	74.4578	74.4502	74.4546	74.4603	74.4797	74.4592	74.4355	74.4648	74.4593	74.4499	74.4519	74.4528	74.4516	74.4505	74.4509	74.4613	74.446	74.4656	74.4716	74.4494	74.4703	74.472	74.4802	74.4629	74.5021	74.5028	74.4091	74.5053	74.4334	74.4578	74.4566	74.4559	74.442	74.4676
Rhizobium_oryziradicis_N19	74.3011	74.2566	74.2794	74.2863	74.2781	74.278	74.2867	74.3174	74.251	74.2536	74.2468	74.2468	74.2388	74.2522	74.2769	74.2955	74.2652	74.2893	74.277	74.3568	74.236	74.1916	74.2006	74.2116	74.1852	74.2101	74.2108	74.1694	74.2144	74.3016	74.3188	74.3055	74.2345	74.2425	74.2557	74.34	74.3348	74.2834	74.2872	74.3258	74.332	74.2657	74.2801	74.2653	74.292	74.3023	74.2976	74.2778	74.2487
Agrobacterium_sp_AGB01	76.6503	76.6456	76.6588	76.6584	76.6528	76.6563	76.6546	76.668	76.6606	76.6626	76.6644	76.6625	76.6653	76.6671	76.6504	76.6552	76.6512	76.656	76.6905	76.6634	76.7084	76.6631	76.7348	76.7628	76.7598	76.7563	76.7557	76.7587	76.7635	76.6222	76.658	76.6543	76.6332	76.6686	76.6633	76.6538	76.6545	76.6209	76.6611	76.6641	76.666	76.7052	76.7013	76.6552	76.666	76.6657	76.6507	76.6981	76.6717
Agrobacterium_sp_Azo12	76.8686	76.8413	76.8654	76.8652	76.8653	76.8649	76.8647	76.8672	76.8025	76.8016	76.8017	76.8018	76.8045	76.8042	76.8205	76.8271	76.8242	76.8237	76.8404	76.8293	76.898	76.8799	76.9942	76.9921	76.9967	76.9831	76.9871	77.0002	76.9931	76.8412	76.8656	76.8658	76.8375	76.827	76.9001	76.8073	76.8081	76.7977	76.8032	76.8426	76.847	76.8311	76.8287	76.7677	76.8202	76.8444	76.8376	76.8832	76.8556
Agrobacterium_divergens_R31762	76.9397	76.8624	76.8797	76.8797	76.8805	76.88	76.88	76.9182	76.8128	76.8154	76.8117	76.8148	76.8157	76.8132	76.8277	76.83	76.834	76.8329	76.8557	76.8301	76.888	76.8383	76.9434	76.9536	76.9588	76.9425	76.9519	76.963	76.9761	76.8704	76.905	76.9055	76.8738	76.7064	76.9001	76.8096	76.8186	76.8064	76.7774	76.8565	76.8563	76.8675	76.8754	76.802	76.8346	76.8361	76.83	76.871	76.8747
Rhizobium_alvei_TNR-22	74.8986	74.8815	74.8986	74.8988	74.9036	74.9035	74.9038	75.1656	74.8753	74.884	74.8766	74.8838	74.8793	74.8851	74.9252	74.9266	74.9206	74.9175	74.8909	74.8888	75.0434	75.0166	74.987	74.9905	75.0026	74.9804	74.9682	74.9709	74.9936	75.0187	75.0228	75.0193	75.2818	74.9674	74.9744	74.9881	74.9882	74.9468	75.0131	74.9966	74.9928	74.9692	75.0299	74.8951	74.9687	74.9363	74.9341	74.9563	74.9532
Rhizobium_setariae_KVB221	74.5429	74.5316	74.5619	74.5619	74.5662	74.5661	74.5754	74.5653	74.5599	74.5617	74.5517	74.5525	74.5509	74.5619	74.5339	74.5402	74.5398	74.5438	74.564	74.5407	74.5803	74.5581	74.5879	74.5919	74.5919	74.5836	74.5729	74.5705	74.5855	74.5583	74.5534	74.5527	74.5637	74.6327	74.5292	74.542	74.5437	74.5927	74.5313	74.615	74.6241	74.4845	74.49	74.5217	74.5599	74.5455	74.5457	74.5871	74.5564
Rhizobium_tubonense_CCBAU_85046	75.1599	75.127	75.1712	75.1732	75.179	75.1754	75.1775	75.1994	75.2079	75.2063	75.2052	75.2044	75.1993	75.1973	75.1265	75.145	75.1314	75.14	75.1722	75.2257	75.1572	75.1921	75.2219	75.2248	75.2152	75.2103	75.214	75.2066	75.2348	75.2634	75.1562	75.1564	75.3539	75.0865	75.1283	75.2167	75.215	75.2505	75.1698	75.2618	75.2618	75.1979	75.2339	75.2676	75.2637	75.2892	75.2911	75.2321	75.1859
Rhizobium_tumorigenes_1078	75.4615	75.4632	75.5266	75.5275	75.5269	75.5268	75.5308	75.5562	75.4781	75.4735	75.4771	75.47	75.4822	75.4814	75.4572	75.4549	75.4502	75.4513	75.4557	75.4772	75.5859	76.0894	75.6418	75.6611	75.666	75.9089	75.9111	75.9095	75.9163	76.3332	75.9277	75.9172	75.4793	75.3768	75.4873	75.4647	75.4709	75.4221	75.4213	75.5384	75.5441	75.4483	75.4753	75.4971	75.5314	75.5204	75.5254	75.4928	75.497
Rhizobium_rhododendri_rho-6.2	75.3404	75.337	75.3595	75.3596	75.3592	75.3589	75.3588	75.3243	75.3005	75.3074	75.3063	75.3078	75.2964	75.3011	75.3301	75.3361	75.3374	75.3425	75.3331	75.3388	75.426	75.4036	75.3567	75.3631	75.3613	75.3491	75.3554	75.3468	75.3579	75.3345	75.3247	75.3181	75.3658	75.2125	75.3975	75.4106	75.4041	75.37	75.2771	75.3881	75.388	75.264	75.3062	75.3064	75.3897	75.3559	75.359	75.3771	75.3745
Ensifer_adhaerens_Casida_A	76.0146	76.0262	76.0569	76.0568	76.0608	76.0625	76.0624	75.9911	75.9887	75.9788	75.9863	75.9835	75.9799	75.981	75.9989	76.0016	75.9838	75.998	75.9975	76.0096	76.0196	75.9709	76.0772	76.0868	76.0914	76.0842	76.0788	76.0735	76.0736	76.0534	76.0692	76.0593	75.9899	75.9105	76.0424	76.0478	76.0397	75.9947	75.9701	76.1063	76.1026	75.9986	76.0102	76.0368	76.0329	76.0389	76.032	76.0046	76.0428
Ensifer_adhaerens_DSM_18131	75.5877	75.6093	75.6005	75.6005	75.605	75.6061	75.6123	75.5636	75.5746	75.5767	75.575	75.5708	75.5661	75.5763	75.5542	75.5662	75.5696	75.5647	75.5807	75.5676	75.5908	75.5703	75.601	75.6187	75.635	75.6236	75.6046	75.6075	75.6058	75.5926	75.5983	75.5872	75.5689	75.5975	75.609	75.5937	75.5976	75.5865	75.5327	75.5771	75.5767	75.5309	75.5618	75.5165	75.5311	75.5225	75.5169	75.5872	75.544
Ensifer_adhaerens_Lc04	75.7096	75.7347	75.7794	75.7795	75.7845	75.784	75.7843	75.7212	75.7607	75.7631	75.7658	75.763	75.7633	75.7649	75.7299	75.7498	75.7366	75.7451	75.7308	75.7419	75.729	75.7086	75.7391	75.7468	75.7488	75.7277	75.718	75.7173	75.7059	75.722	75.7347	75.729	75.7152	75.7845	75.7968	75.8148	75.8059	75.7569	75.7331	75.7707	75.7679	75.7372	75.7206	75.7484	75.7499	75.7501	75.7462	75.7741	75.7637
Rhizobium_subbaraonis_JC85	75.6498	75.7557	75.7042	75.7043	75.7103	75.7126	75.7127	75.9314	75.7233	75.7245	75.7238	75.7244	75.7202	75.7206	75.7234	75.7203	75.7194	75.7193	75.6731	75.7104	75.8498	76.1485	75.7572	75.7834	75.7825	75.7615	75.7551	75.743	75.7704	75.7588	75.6964	75.6886	75.8932	76.0516	75.8071	75.7662	75.7767	75.7772	75.6713	75.6741	75.6777	75.6463	75.7069	75.671	75.6917	75.6942	75.6837	75.7481	75.7231
Rhizobium_rhizolycopersici_DBTS2	75.7941	75.8026	75.8696	75.8696	75.87	75.8643	75.87	75.9096	75.8443	75.8464	75.8458	75.8463	75.8463	75.8475	75.8311	75.8283	75.8334	75.8335	75.7849	75.813	75.9375	75.9007	75.8183	75.8371	75.8404	75.852	75.8457	75.8392	75.8443	75.8795	75.889	75.888	75.9037	75.8668	75.8895	75.8418	75.8435	75.8364	75.8686	75.83	75.8337	75.8003	75.8082	75.8647	75.879	75.8709	75.8655	75.8734	75.8847
Rhizobium_gei_ZFJT.2T	75.0772	75.0876	75.0776	75.0777	75.082	75.0776	75.0775	75.1591	75.1539	75.1545	75.1535	75.1546	75.1542	75.153	75.202	75.2052	75.1993	75.206	75.1601	75.1819	75.0959	75.1374	75.1758	75.1611	75.1639	75.1821	75.1831	75.1779	75.1751	75.2059	75.0894	75.0777	75.1393	75.0416	75.0898	75.1493	75.1489	75.2862	75.1714	75.2325	75.2321	75.1042	75.1322	75.2219	75.1057	75.2291	75.2242	75.1322	75.0466
Rhizobium_herbae_DSM_26427	75.6443	75.6562	75.7032	75.7055	75.704	75.705	75.7072	75.7205	75.6464	75.6443	75.6418	75.6422	75.6402	75.6432	75.6149	75.6127	75.6075	75.61	75.6252	75.6495	75.6919	75.6936	75.6718	75.685	75.6857	75.6926	75.6893	75.6852	75.6947	75.7514	75.7139	75.7114	75.7123	75.6681	75.7369	75.7034	75.7034	75.7378	75.727	75.6587	75.6587	75.6832	75.6929	75.6919	75.7211	75.7134	75.7134	75.7302	75.6924
Rhizobium_giardinii_H152	75.6138	75.6583	75.6805	75.6805	75.6766	75.6728	75.6729	75.6729	75.661	75.6635	75.6576	75.6634	75.6685	75.6683	75.6598	75.6704	75.6644	75.668	75.6406	75.6936	75.6123	75.657	75.6123	75.633	75.6288	75.6197	75.6156	75.6059	75.6167	75.6485	75.6143	75.6097	75.6466	75.5877	75.7124	75.6608	75.666	75.6193	75.7242	75.6722	75.6726	75.6587	75.6487	75.8041	75.7093	75.6952	75.6908	75.6952	75.6379
Allorhizobium_taibaishanense_DSM_100021	75.8149	75.7939	75.8156	75.8196	75.8147	75.8144	75.8184	76.0727	75.802	75.8007	75.7993	75.7984	75.8009	75.7994	75.8809	75.894	75.8972	75.8931	75.7902	75.8836	75.8207	75.7723	75.804	75.8153	75.8075	75.8119	75.8142	75.8176	75.8169	75.7141	75.7615	75.7378	75.7659	75.8121	75.8123	75.8558	75.8561	75.8434	75.8314	75.8359	75.8359	75.7992	75.8423	75.85	75.8309	75.8544	75.8334	75.7913	75.7907
Allorhizobium_taibaishanense_14971	75.782	75.7538	75.749	75.7491	75.7388	75.7409	75.7409	76.0057	75.7259	75.7292	75.7298	75.7292	75.7372	75.7379	75.8496	75.8584	75.8492	75.8562	75.7346	75.8331	75.7314	75.685	75.7661	75.7739	75.7726	75.765	75.7737	75.7859	75.7838	75.7165	75.7621	75.7458	75.7383	75.6953	75.7639	75.7798	75.7828	75.8467	75.7668	75.7862	75.7924	75.7891	75.8157	75.7923	75.813	75.8069	75.7755	75.7529	75.7709
Allorhizobium_sonneratiae_BGMRC_0089	75.5768	75.5993	75.6013	75.601	75.5956	75.5951	75.5954	75.5964	75.5586	75.5658	75.5669	75.5671	75.5657	75.5674	75.5806	75.5906	75.5825	75.5906	75.562	75.6049	75.61	75.5648	75.6559	75.6536	75.6529	75.647	75.6471	75.6478	75.6407	75.5573	75.5993	75.5882	75.7139	75.6248	75.684	75.6645	75.6649	75.601	75.6053	75.6179	75.6104	75.5808	75.5939	75.5963	75.6128	75.6183	75.6118	75.6496	75.6445
Allorhizobium_undicola_ATCC_700741	75.9856	75.9163	75.9498	75.9498	75.9354	75.941	75.9409	75.932	76.0002	75.9997	76.0019	75.9999	76.0175	76.0147	76.0506	76.0588	76.046	76.0565	75.9744	75.98	75.939	75.9288	76.0244	76.0041	76.0042	76.0007	76.0036	75.9953	75.9813	76.0611	76.0401	76.0324	75.921	75.8936	75.9504	76.0059	76.0087	75.9814	75.9437	75.9684	75.9776	75.9464	76.0298	76.0302	76.0482	76.0635	76.0548	76.0121	76.0063
Rhizobium_glycinendophyticum_CL12	75.9659	75.8677	75.89	75.8901	75.8985	75.8984	75.8984	76.0464	75.9206	75.924	75.92	75.924	75.9183	75.9157	75.9	75.9101	75.9137	75.9134	75.8851	75.9589	75.951	76.0006	75.8979	75.9083	75.9029	75.8676	75.8702	75.8669	75.8701	76.1186	75.9613	75.9381	75.9537	75.9398	75.9263	75.971	75.971	75.8967	75.9563	75.9974	75.9976	75.9359	76.0863	75.9691	75.9916	76.0005	75.9935	75.9543	75.9919
Rhizobium_wuzhouense_W44	76.0579	76.0328	76.0526	76.0525	76.0397	76.0393	76.0392	76.0474	76.0166	76.0149	76.015	76.0151	76.0286	76.028	76.0595	76.048	76.0454	76.0532	75.9977	76.0641	76.0883	76.0608	76.0685	76.0776	76.0762	76.0664	76.0692	76.0784	76.082	76.0866	76.0864	76.0734	76.0615	76.0408	76.0891	76.0771	76.0838	76.0987	76.0926	76.1056	76.1157	76.0459	76.0797	76.0519	76.0829	76.0787	76.0632	76.1229	76.1293
Rhizobium_rosettiformans_W3	76.2323	76.2348	76.2143	76.2152	76.2234	76.2223	76.2297	76.168	76.1814	76.1794	76.1717	76.1767	76.1657	76.1743	76.1746	76.1799	76.1883	76.179	76.0965	76.2124	76.1928	76.1323	76.2383	76.2364	76.2376	76.2308	76.2348	76.2378	76.2445	76.2345	76.2119	76.2002	76.2774	76.2427	76.2522	76.2098	76.2041	76.2167	76.1675	76.2602	76.2664	76.1891	76.1717	76.1858	76.2382	76.2081	76.2002	76.2086	76.1748
Rhizobium_rosettiformans_DSM_26376	76.0035	76.0343	76.0135	76.0137	76.0104	76.0102	76.0071	75.9886	75.9621	75.9609	75.9576	75.9637	75.9717	75.9639	75.961	75.9778	75.9768	75.9767	75.8993	76.0026	75.8994	75.8847	76.0185	76.031	76.0332	76.0104	76.0131	76.0108	76.0304	75.9938	75.9612	75.9526	75.9976	76.0141	76.0327	76.0312	76.0307	75.9714	75.976	76.0473	76.0466	76.0014	75.9426	75.9756	76	75.9799	75.98	75.9923	76.0078
Rhizobium_rhizophilum_7209-2	75.7496	75.8178	75.7965	75.7966	75.8034	75.8046	75.8046	75.7683	75.7718	75.7757	75.7813	75.7752	75.7706	75.7767	75.7715	75.7794	75.7627	75.7786	75.7837	75.7571	75.8339	75.8015	75.8092	75.8117	75.7872	75.8218	75.823	75.8041	75.824	75.7733	75.771	75.7763	75.811	75.7735	75.8367	75.8577	75.8476	75.8168	75.8275	75.832	75.832	75.8443	75.8588	75.8589	75.8921	75.8578	75.8507	75.8267	75.7609
Agrobacterium_sp_MA01	75.9307	75.9687	75.9736	75.9738	75.973	75.9727	75.9728	75.905	75.9122	75.9202	75.9107	75.9156	75.9197	75.9109	75.9334	75.9244	75.9357	75.9334	75.8728	75.9376	75.9492	75.9031	75.9293	75.9417	75.9369	75.9216	75.9243	75.9206	75.9258	75.931	75.9225	75.9171	75.9317	75.8766	76.0066	75.9751	75.9752	75.9205	75.9171	75.9898	75.994	75.9343	75.9625	75.9664	75.9881	76.0074	75.9967	75.9634	75.98
Agrobacterium_sp_RAC06	75.9963	76.0216	76.0293	76.0294	76.0292	76.032	76.0318	75.9901	75.9791	75.9872	75.9782	75.9829	75.9897	75.9862	76.0106	76.0144	76.0158	76.0134	75.9574	76.0039	76.0547	76.0205	76.0302	76.0444	76.0424	76.0376	76.0467	76.0396	76.0436	75.9896	75.9978	75.9973	76.0543	75.9437	76.0694	76.0379	76.0403	75.9909	75.9389	76.0295	76.0321	76.0351	76.0738	76.0301	76.0772	76.0662	76.0586	76.0306	76.0265
Agrobacterium_albertimagni_AOL15	76.0774	76.1021	76.1378	76.138	76.1408	76.1427	76.1427	76.0201	76.059	76.0624	76.0577	76.0623	76.0619	76.0628	76.0322	76.0377	76.0386	76.0381	75.9747	76.1186	76.0437	76.0513	76.1355	76.1501	76.1482	76.1469	76.1355	76.1466	76.1774	76.0511	76.0585	76.0529	76.1634	76.1338	76.1449	76.1955	76.1911	76.1231	76.141	76.1739	76.1716	76.1032	76.0831	76.105	76.1488	76.1701	76.1545	76.0872	76.0856
Agrobacterium_sp_SCN_61-19	75.7798	75.8175	75.7783	75.7785	75.7779	75.7778	75.7832	75.7996	75.7186	75.719	75.7185	75.719	75.7156	75.7255	75.7388	75.7443	75.7469	75.7492	75.6962	75.7721	75.8186	75.7981	75.7924	75.8343	75.8156	75.8207	75.8226	75.826	75.832	75.7849	75.8151	75.8017	75.8263	75.807	75.8562	75.8261	75.8259	75.7912	75.8236	75.8001	75.8053	75.7231	75.7526	75.8063	75.8141	75.814	75.8144	75.781	75.8129
Rhizobium_daejeonense_L61	76.2995	76.3106	76.3081	76.3092	76.3096	76.3144	76.3134	76.3352	76.2474	76.2519	76.2508	76.2527	76.2521	76.2524	76.2704	76.2772	76.2751	76.2808	76.2236	76.2342	76.3223	76.3059	76.2743	76.2812	76.2743	76.2687	76.2728	76.2711	76.281	76.3214	76.3252	76.3176	76.311	76.3186	76.346	76.3844	76.3842	76.3276	76.2689	76.2821	76.2864	76.2871	76.3177	76.2941	76.3269	76.3356	76.289	76.3579	76.2993
Rhizobium_daejeonense_CCBAU10050	76.2079	76.2222	76.212	76.2162	76.2172	76.2214	76.2238	76.2182	76.1703	76.167	76.1623	76.1648	76.1628	76.1616	76.1525	76.1667	76.1671	76.1673	76.1849	76.1657	76.2348	76.2082	76.217	76.2318	76.2287	76.2208	76.2214	76.2308	76.2259	76.2838	76.2844	76.2771	76.2277	76.2189	76.2963	76.3313	76.3301	76.1832	76.2303	76.2219	76.2209	76.2119	76.2461	76.2091	76.2382	76.2262	76.1819	76.259	76.2432
Rhizobium_terrae_NAU-18	76.3847	76.276	76.337	76.3371	76.3388	76.3386	76.3387	76.409	76.4176	76.4188	76.4149	76.4187	76.4223	76.4173	76.4307	76.4298	76.4224	76.4291	76.3863	76.3098	76.261	76.2526	76.3212	76.33	76.3227	76.3257	76.3272	76.3125	76.3222	76.3402	76.3107	76.3049	76.2787	76.283	76.3323	76.3623	76.3559	76.3246	76.3917	76.2957	76.2982	76.4153	76.3939	76.3826	76.3846	76.2894	76.2872	76.4393	76.3942
Rhizobium_album_NS-104	76.6033	76.5652	76.6896	76.689	76.6925	76.6978	76.6924	76.573	76.6484	76.6419	76.6469	76.6418	76.6497	76.6449	76.6827	76.6891	76.6974	76.6934	76.6348	76.6598	76.5941	76.549	76.55	76.575	76.5691	76.5165	76.5205	76.5214	76.5142	76.5362	76.5483	76.54	76.6452	76.5378	76.7101	76.7175	76.7103	76.5965	76.5932	76.7237	76.7113	76.6008	76.5859	76.7175	76.7218	76.704	76.7018	76.6798	76.6328
Rhizobium_terricola_S-51	76.363	76.3706	76.4071	76.4071	76.4005	76.4	76.4	76.368	76.3721	76.3697	76.376	76.3695	76.374	76.3793	76.3609	76.3597	76.353	76.3544	76.3274	76.3818	76.326	76.3012	76.4368	76.4341	76.4367	76.4151	76.4185	76.4247	76.4251	76.353	76.3658	76.3472	76.4485	76.4366	76.4677	76.4649	76.4647	76.4132	76.4152	76.4269	76.4268	76.3892	76.4062	76.3826	76.4494	76.4204	76.4204	76.3769	76.3874
Agrobacterium_sp_a22-2	76.518	76.529	76.5598	76.5659	76.5615	76.5632	76.5694	76.5909	76.5464	76.5486	76.5426	76.5426	76.5412	76.5427	76.5644	76.5582	76.558	76.5567	76.5714	76.5507	76.54	76.6426	76.4882	76.49	76.4848	76.6057	76.6057	76.6023	76.6083	76.6972	76.5478	76.5405	76.5616	76.5051	76.5506	76.5541	76.5503	76.5501	76.5581	76.5759	76.5792	76.484	76.5094	76.5498	76.566	76.5978	76.5965	76.5594	76.5116
Allorhizobium_borbori_DSM_26385	76.1167	76.1179	76.1438	76.1439	76.1268	76.1282	76.1283	76.1452	76.0761	76.0784	76.0778	76.0784	76.1008	76.1054	76.1061	76.1023	76.1031	76.1029	76.0093	76.0982	76.1893	76.1464	76.146	76.1481	76.1438	76.1293	76.1329	76.1292	76.1381	76.1404	76.0975	76.0643	76.1745	76.0997	76.2059	76.212	76.2171	76.1272	76.1181	76.1232	76.1263	76.0745	76.2028	76.1539	76.1669	76.1544	76.1525	76.1487	76.1657
Rhizobium_halophytocola_DSM_21600	75.8166	75.8461	75.8568	75.8568	75.8582	75.8579	75.8594	75.8425	75.7873	75.791	75.7907	75.7896	75.7848	75.7872	75.8495	75.8482	75.8404	75.8481	75.79	75.8271	75.8178	75.7948	75.8786	75.8812	75.8786	75.8874	75.8839	75.8728	75.8859	75.8596	75.8739	75.8687	75.814	75.8553	75.9211	75.9526	75.9528	75.8374	75.8491	75.881	75.872	75.7998	75.8339	75.9147	75.9157	75.9331	75.929	75.8785	75.8819
Rhizobium_quercicola_DKSPLA3	75.865	75.8712	75.9055	75.9056	75.9053	75.9047	75.9132	75.9025	75.8532	75.8451	75.8501	75.837	75.8466	75.8581	75.8809	75.8899	75.8787	75.8851	75.8266	75.9055	75.8705	75.8314	75.9322	75.9417	75.9509	75.9433	75.9365	75.9402	75.932	75.8718	75.9021	75.8827	75.9423	75.911	75.9489	75.9428	75.9513	75.8294	75.8649	75.9247	75.9202	75.8282	75.8347	75.9144	75.9428	75.9403	75.9316	75.9091	75.8703
Rhizobium_alarense_TRM95111	75.8706	75.8667	75.8912	75.8913	75.8926	75.8919	75.8919	76.1182	75.8663	75.8649	75.8681	75.8647	75.8683	75.8693	75.8961	75.8979	75.8986	75.9036	75.8247	75.8519	76.0009	75.9952	75.9312	75.929	75.9448	75.9247	75.9179	75.9166	75.9267	76.0089	76.0053	75.9993	76.2513	75.9234	75.9728	75.9673	75.9601	76.1387	75.9018	75.9255	75.9313	75.845	75.9607	75.9145	75.9635	75.9562	75.9515	75.899	75.8881
[truncated: 523 more columns]
