# Supplementary material for: Evaluation of sequence-based tools to gather more insight into the positioning of rhizogenic agrobacteria within the Agrobacterium tumefaciens species complex
Source: PLoS One. 2024 Nov 19;19(11):e0302954. doi: 10.1371/journal.pone.0302954 (PMC11575935; doi:10.1371/journal.pone.0302954)
Supplement: S6 Table — The analysis was conducted among the 580 Agrobacterium, Allorhizobium, and Rhizobium quality-checked assemblies in this study. (XLSX) [file pone.0302954.s010.xlsx]

## Sheet: TableS6
ID	Agrobacterium_vitis_CG516	Agrobacterium_vaccinii_B19.1.4	Agrobacterium_vitis_VAR03-1	Agrobacterium_vitis_CG1013	Agrobacterium_vitis_CG412_ASM2155973v1	Agrobacterium_vitis_K306	Agrobacterium_vaccinii_B7.6	Agrobacterium_vitis_S00303	Agrobacterium_vitis_ICMP_10754	Agrobacterium_vitis_KFB_253	Agrobacterium_tumefaciens_Yol001	Agrobacterium_vitis_CG988	Agrobacterium_vitis_CG412	Agrobacterium_vitis_CG415	Agrobacterium_vitis_CG964	Agrobacterium_vitis_CG1000	Agrobacterium_vitis_SBV_10752	Allorhizobium_sonneratiae_BGMRC_0089	Allorhizobium_taibaishanense_14971	Agrobacterium_vitis_NCPPB_3554	Agrobacterium_vitis_S00131	Allorhizobium_taibaishanense_DSM_100021	Rhizobium_oryziradicis_N19	Rhizobium_altiplani_BR_10423	Rhizobium_setariae_KVB221	Rhizobium_aethiopicum_HBR26	Rhizobium_rhizogenes_Z4_95	Rhizobium_wuzhouense_W44	Allorhizobium_undicola_ATCC_700741	Ensifer_adhaerens_Casida_A	Ensifer_adhaerens_DSM_18131	Rhizobium_redzepovicii_18T	Rhizobium_gei_ZFJT.2T	Rhizobium_giardinii_H152	Rhizobium_herbae_DSM_26427	Rhizobium_halophytocola_DSM_21600	Allorhizobium_ampelinum_S4	Allorhizobium_borbori_DSM_26385	Allorhizobium_terrae_CC-HIH110	Rhizobium_glycinendophyticum_CL12	Rhizobium_vallis_CCBAU_65647	Rhizobium_rosettiformans_DSM_26376	Rhizobium_rosettiformans_W3	Rhizobium_rhizophilum_7209-2	Agrobacterium_sp_a22-2	Agrobacterium_sp_NCPPB_925	Agrobacterium_fabacearum_15-1187-1-2a	Agrobacterium_sp_S2C7865_SP61	Agrobacterium_tumefaciens_DS1388
Agrobacterium_vitis_CG516	95.5089	71.258	95.9608	99.5981	95.9991	96.1622	71.0593	80.5324	96.0868	96.3696	71.4035	95.5939	95.9913	95.9651	100	96.0788	96.1569	76.5744	85.462	96.1577	80.5353	85.4394	79.7971	70.5781	67.9704	70.7197	72.275	72.7368	77.3915	69.5729	69.5109	70.8023	69.7248	69.9336	69.8255	70.8719	94.8201	69.8911	80.2068	72.8799	70.7918	73.288	73.2181	72.6267	74.2114	71.318	71.707	70.809	70.8309
Agrobacterium_vaccinii_B19.1.4	95.8609	70.5701	96.209	100	96.351	96.2988	70.4901	80.2312	96.2804	95.9717	70.8188	95.9156	96.349	96.0901	99.5981	96.2694	96.3012	75.9674	85.2015	96.3008	80.2215	85.1989	79.4815	70.0511	67.3202	70.2818	71.1179	72.5932	76.4644	68.9089	69.0201	70.3641	69.9419	69.9139	69.5453	70.707	95.6732	69.5455	79.618	72.5927	70.2552	72.6599	72.6245	72.3419	73.8458	70.8345	70.9847	70.655	70.576
Agrobacterium_vitis_VAR03-1	95.2731	70.8548	95.7482	95.6732	95.4179	95.4598	70.5962	80.4419	95.4311	95.1312	70.9913	95.4775	95.4109	95.5963	94.8201	95.4219	95.4657	75.6589	85.0877	95.4673	80.429	85.0784	79.6252	70.1676	67.1145	70.4714	70.6992	72.4899	76.2601	68.7117	68.8056	70.3372	69.3495	69.8255	69.778	70.2737	100	69.3926	79.6372	72.6567	70.3631	72.462	72.4328	72.275	74.1099	70.8597	70.864	70.5466	70.694
Agrobacterium_vitis_CG1013	97.731	70.7358	97.5387	96.351	100	99.7917	70.5346	80.1864	99.7954	99.8051	71.078	97.3931	99.9955	97.6441	95.9991	99.7913	99.7786	76.0988	85.3752	99.7917	80.1731	85.3594	79.5413	70.317	67.3818	70.3212	71.3447	72.6639	76.42	68.9479	69.0789	70.2546	69.5731	69.4581	69.6656	70.7069	95.4179	69.6756	79.7032	72.7101	70.4234	72.599	72.557	72.4811	73.9733	70.768	70.6863	70.6506	70.7116
Agrobacterium_vitis_CG412_ASM2155973v1	97.7371	70.738	97.5438	96.349	99.9955	99.7875	70.5378	80.186	99.7986	99.8077	71.078	97.3958	100	97.6458	95.9913	99.7928	99.7908	76.09	85.3764	99.7878	80.1726	85.3626	79.5341	70.3205	67.3874	70.3259	71.3452	72.6635	76.4312	68.9439	69.0854	70.2673	69.5785	69.465	69.672	70.7192	95.4109	69.6807	79.7029	72.6941	70.427	72.5973	72.5552	72.4795	73.972	70.7693	70.6881	70.6538	70.7126
Agrobacterium_vitis_K306	97.9608	70.9115	97.588	95.9717	99.8051	99.8868	70.6588	80.3551	99.8332	100	71.0906	97.2168	99.8077	97.8166	96.3696	99.8317	99.8863	75.7352	85.0377	99.8882	80.3418	85.0243	79.6443	70.1939	67.3798	70.3543	71.2182	72.5465	76.4196	68.8569	69.0839	70.2928	69.6519	69.6057	69.906	70.8406	95.1312	69.7149	79.5206	72.608	70.4179	72.7129	72.6503	72.3674	73.889	70.9103	70.8981	70.6665	70.6563
Agrobacterium_vaccinii_B7.6	97.9548	70.8882	97.6201	96.2867	99.6963	99.92	70.6829	80.2999	99.9132	99.88	71.0483	97.3151	99.6988	97.8593	96.2248	99.9088	99.908	75.8908	85.0024	99.9211	80.2866	84.989	79.6456	70.2996	67.3773	70.3733	71.1756	72.5439	76.3801	68.9034	69.0404	70.3058	69.6794	69.5641	69.7819	70.7692	95.5152	69.7102	79.5139	72.5727	70.4981	72.5714	72.5139	72.3562	73.9274	70.7868	70.8401	70.7394	70.6654
Agrobacterium_vitis_S00303	97.9284	70.7551	97.5442	96.3012	99.7786	99.9868	70.5811	80.3257	99.9972	99.8863	71.0578	97.364	99.7908	97.7916	96.1569	99.9852	100	75.9319	85.2262	99.9869	80.3124	85.201	79.7037	70.2607	67.3782	70.3069	71.0464	72.5724	76.4137	68.864	69.0766	70.2841	69.6348	69.5334	69.7209	70.8153	95.4657	69.6693	79.5679	72.5604	70.4548	72.5686	72.4824	72.3758	73.901	70.8284	70.6879	70.647	70.6521
Agrobacterium_vitis_ICMP_10754	97.9324	70.772	97.54	96.2988	99.7917	100	70.6076	80.3477	99.9957	99.8868	71.0656	97.3779	99.7875	97.7793	96.1622	99.9923	99.9868	75.9361	85.2124	99.9984	80.3343	85.196	79.7153	70.2657	67.383	70.2831	71.0506	72.5738	76.4332	68.8953	69.0492	70.2867	69.6514	69.5267	69.7108	70.8117	95.4598	69.692	79.5754	72.5661	70.4502	72.5544	72.4963	72.3771	73.893	70.8367	70.6902	70.6412	70.6375
Agrobacterium_vitis_KFB_253	97.9334	70.7702	97.5302	96.3008	99.7917	99.9984	70.6001	80.3524	99.9957	99.8882	71.0547	97.3706	99.7878	97.7799	96.1577	99.9902	99.9869	75.9284	85.2192	100	80.3391	85.2035	79.7113	70.2713	67.3781	70.2959	71.0382	72.58	76.4155	68.8726	69.0641	70.2939	69.6382	69.5177	69.7158	70.8256	95.4673	69.691	79.5786	72.5648	70.4571	72.5629	72.4945	72.3748	73.9125	70.825	70.6883	70.6369	70.6557
Agrobacterium_tumefaciens_Yol001	97.9258	70.774	97.4855	96.2694	99.7913	99.9923	70.5983	80.3584	99.9945	99.8317	71.0674	97.2479	99.7928	97.8697	96.0788	100	99.9852	75.8995	85.1626	99.9902	80.3451	85.148	79.7027	70.2653	67.3912	70.3029	71.088	72.5943	76.409	68.8763	69.0667	70.3062	69.6665	69.519	69.7297	70.824	95.4219	69.6927	79.5837	72.5907	70.4526	72.5759	72.5072	72.3944	73.9356	70.7942	70.6649	70.646	70.6468
Agrobacterium_vitis_CG988	97.9264	70.7452	97.499	96.2804	99.7954	99.9957	70.5646	80.3254	100	99.8332	71.0554	97.2498	99.7986	97.8629	96.0868	99.9945	99.9972	75.8778	85.1706	99.9957	80.3121	85.1461	79.6853	70.2534	67.3688	70.3069	71.08	72.5763	76.3999	68.848	69.0715	70.2722	69.6445	69.5385	69.7301	70.8075	95.4311	69.6666	79.5629	72.5704	70.457	72.5774	72.4901	72.385	73.9167	70.7909	70.6582	70.636	70.6335
Agrobacterium_vitis_CG412	97.5571	70.9375	97.6265	96.0901	97.6441	97.7793	70.6335	80.4058	97.8629	97.8166	70.8041	97.5543	97.6458	100	95.9651	97.8697	97.7916	75.9223	85.1414	97.7799	80.3914	85.1243	79.654	70.2437	67.4683	70.3246	70.6689	72.5973	76.4879	68.894	69.0444	70.3276	69.9589	69.9696	69.8955	70.6648	95.5963	69.6973	79.5787	72.608	70.3163	72.7582	72.7042	72.3879	74.1939	70.7352	70.9736	70.8213	70.7341
Agrobacterium_vitis_CG415	100	70.9751	97.4968	95.8609	97.731	97.9324	70.5718	80.352	97.9264	97.9608	70.7797	97.4143	97.7371	97.5571	95.5089	97.9258	97.9284	75.8214	85.1541	97.9334	80.3389	85.149	79.5463	70.3436	67.2981	70.2923	70.5166	72.5319	76.4705	68.94	69.0265	70.3527	69.7592	69.9203	69.7739	70.6047	95.2731	69.7956	79.4977	72.5469	70.3169	72.5715	72.5421	72.2849	73.9744	70.5873	70.9358	70.7924	70.7387
Agrobacterium_vitis_CG964	97.4143	70.7162	98.295	95.9156	97.3931	97.3779	70.4207	80.3079	97.2498	97.2168	70.8705	100	97.3958	97.5543	95.5939	97.2479	97.364	75.8072	84.7864	97.3706	80.2949	84.7742	79.6127	70.093	67.4142	70.2183	70.3882	72.3853	76.4638	68.7558	68.9522	70.1115	69.387	69.4457	69.6957	70.539	95.4775	69.5049	79.5571	72.4772	70.1784	72.2559	72.2363	72.1571	74.0627	70.857	70.9205	70.6346	70.7766
Agrobacterium_vitis_CG1000	97.2062	70.8065	98.211	96.1091	97.5308	97.6431	70.4755	80.3785	97.629	97.6046	71.1348	99.2949	97.5336	97.7759	95.978	97.6242	97.6516	75.984	85.2889	97.6456	80.3652	85.2692	79.5339	70.2348	67.2835	70.2608	70.8581	72.5794	76.5839	68.8527	69.0181	70.2381	69.871	70.0159	69.8038	70.7141	95.5878	69.6894	79.6244	72.7195	70.3153	72.6599	72.6236	72.35	74.0106	70.8815	71.0076	70.7412	70.7998
Agrobacterium_vitis_SBV_10752	97.4968	71.0111	100	96.209	97.5387	97.54	70.631	80.5184	97.499	97.588	70.8307	98.295	97.5438	97.6265	95.9608	97.4855	97.5442	75.9846	85.2742	97.5302	80.5059	85.2565	79.7582	70.2516	67.4759	70.5431	70.8387	72.5962	76.4704	69.0361	69.1663	70.4672	69.6151	69.7561	69.9447	70.6002	95.7482	69.6267	79.6474	72.5915	70.5048	72.6661	72.6448	72.414	74.2026	70.7452	71.1993	70.7478	70.7831
Allorhizobium_sonneratiae_BGMRC_0089	85.1541	70.618	85.2742	85.2015	85.3752	85.2124	70.562	79.4701	85.1706	85.0377	70.9569	84.7864	85.3764	85.1414	85.462	85.1626	85.2262	76.0404	100	85.2192	79.4573	99.9929	78.4621	70.0178	67.2644	70.3503	70.2046	72.5327	76.6898	68.6686	68.9802	70.1865	69.498	69.5641	69.569	70.4753	85.0877	69.3028	78.9065	72.5876	70.3274	72.3989	72.3755	72.389	73.4463	70.9271	70.8022	70.6471	70.9713
Allorhizobium_taibaishanense_14971	85.149	70.6106	85.2565	85.1989	85.3594	85.196	70.5394	79.4657	85.1461	85.0243	70.9475	84.7742	85.3626	85.1243	85.4394	85.148	85.201	76.0331	99.9929	85.2035	79.453	100	78.4606	70.0099	67.2533	70.3374	70.1906	72.5349	76.6876	68.6652	68.9471	70.1752	69.505	69.5489	69.5576	70.4826	85.0784	69.2942	78.9052	72.6082	70.3123	72.4079	72.3974	72.3887	73.4641	70.9274	70.8061	70.6121	70.9616
Agrobacterium_vitis_NCPPB_3554	80.3389	70.5271	80.5059	80.2215	80.1731	80.3343	70.6896	99.9976	80.3121	80.3418	70.3727	80.2949	80.1726	80.3914	80.5353	80.3451	80.3124	76.0526	79.4573	80.3391	100	79.453	87.3708	70.007	67.49	70.3062	70.3535	72.6852	75.9511	69.3645	69.3108	70.3811	69.5501	69.6867	69.4254	70.791	80.429	69.4073	86.8962	72.9001	70.3454	72.6662	72.6742	72.5089	73.648	70.4049	70.3201	70.735	70.6832
Agrobacterium_vitis_S00131	80.352	70.5249	80.5184	80.2312	80.1864	80.3477	70.6874	100	80.3254	80.3551	70.3817	80.3079	80.186	80.4058	80.5324	80.3584	80.3257	76.0623	79.4701	80.3524	99.9976	79.4657	87.3853	70.0133	67.4933	70.3119	70.3581	72.6902	75.9615	69.3619	69.3202	70.3866	69.5594	69.6959	69.4312	70.7897	80.4419	69.4143	86.9059	72.8987	70.3464	72.6842	72.6921	72.5081	73.6544	70.4236	70.3294	70.7443	70.692
Allorhizobium_taibaishanense_DSM_100021	79.4977	70.4285	79.6474	79.618	79.7032	79.5754	70.4648	86.9059	79.5629	79.5206	70.8305	79.5571	79.7029	79.5787	80.2068	79.5837	79.5679	75.9164	78.9065	79.5786	86.8962	78.9052	93.4241	70.1152	67.4829	70.406	70.4828	72.6244	75.8904	69.1449	69.0989	70.3113	69.6012	69.5152	69.3066	70.8692	79.6372	69.8176	100	72.5571	70.2945	72.7196	72.6875	72.348	73.632	70.9947	70.7044	70.7498	70.7959
Rhizobium_oryziradicis_N19	79.5463	70.2049	79.7582	79.4815	79.5413	79.7153	70.1835	87.3853	79.6853	79.6443	70.4461	79.6127	79.5341	79.654	79.7971	79.7027	79.7037	75.4045	78.4621	79.7113	87.3708	78.4606	100	69.6058	67.1134	69.6571	70.139	72.247	75.6515	68.699	69.0711	69.5598	69.169	69.0369	69.1834	70.2855	79.6252	69.3676	93.4241	72.1629	69.6821	72.2848	72.2615	72.1067	73.1736	70.1308	70.1132	70.3041	70.5419
Rhizobium_altiplani_BR_10423	67.7696	67.8019	67.8875	67.8059	67.6678	67.6629	67.7376	67.7202	67.7196	67.6846	67.9645	67.7477	67.6694	67.8404	68.0102	67.7154	67.692	67.4802	67.514	67.6734	67.7122	67.5147	67.1756	68.0923	73.8226	67.9461	68.042	68.2058	67.8153	68.5035	68.3554	68.047	68.7983	68.5522	68.5733	67.0435	67.6089	67.4289	67.645	68.492	68.2173	68.4838	68.4698	67.8337	68.4421	67.7395	67.6731	67.7827	67.9032
Rhizobium_setariae_KVB221	67.2981	67.4884	67.4759	67.3202	67.3818	67.383	67.3297	67.4933	67.3688	67.3798	67.3963	67.4142	67.3874	67.4683	67.9704	67.3912	67.3782	66.8503	67.2644	67.3781	67.49	67.2533	67.1134	68.7739	100	68.5178	68.3085	67.3076	67.4013	69.196	69.1381	68.4622	68.9224	69.2631	68.7023	66.7003	67.1145	66.8949	67.4829	67.6343	68.3456	67.6636	67.6706	67.3707	68.0732	67.3099	67.2212	67.4295	67.4115
Rhizobium_aethiopicum_HBR26	69.2412	69.7318	69.3302	69.4619	69.6285	69.3887	69.6994	69.5841	69.3893	69.4475	70.2462	69.1457	69.6364	69.3897	69.9263	69.3925	69.3944	69.025	69.2213	69.3874	69.5751	69.2287	69.115	70.6551	68.6747	71.1965	70.6029	70.1296	69.7585	73.3614	73.6434	71.0538	73.1492	73.5998	73.3814	68.653	69.3469	68.5493	69.4829	70.2092	70.9719	70.2193	70.1847	69.7629	70.9617	70.047	69.8344	69.8707	69.984
Rhizobium_rhizogenes_Z4_95	69.1299	69.3668	69.1546	69.24	69.1285	69.0247	69.4545	69.136	69.0152	69.3998	70.056	68.8916	69.1357	69.087	69.3199	69.0199	69.0226	68.4704	68.83	69.009	69.1288	68.8159	68.6172	70.4985	68.7645	70.6926	70.4798	70.076	69.1787	73.0747	73.0563	70.6368	72.8955	72.7266	72.9246	68.6358	69.0037	68.956	68.9986	70.0024	70.588	70.3202	70.2374	69.8061	70.4041	69.919	69.6739	69.8078	69.9633
Rhizobium_wuzhouense_W44	69.3275	69.4871	69.2203	69.2868	69.1859	69.2566	69.4555	69.1783	69.2604	69.3716	70.3085	69.0448	69.1995	69.4866	69.7596	69.2629	69.2663	68.5062	68.6691	69.2634	69.1715	68.6683	68.6737	70.4812	68.8703	70.687	70.5326	69.8569	69.3395	73.2466	73.3273	70.5571	73.0097	73.0743	73.0054	68.4821	68.9424	69.4028	69.0916	70.3103	70.6671	71.2722	71.2254	69.766	70.4019	69.8514	69.75	70.0017	70.1493
Allorhizobium_undicola_ATCC_700741	68.94	69.524	69.0361	68.9089	68.9479	68.8953	69.5512	69.3619	68.848	68.8569	69.8506	68.7558	68.9439	68.894	69.5729	68.8763	68.864	68.3914	68.6686	68.8726	69.3645	68.6652	68.699	70.946	69.196	70.7039	70.2441	69.6812	69.4436	100	84.611	70.4866	75.3818	75.6311	75.4867	68.3383	68.7117	68.4746	69.1449	69.7519	70.5799	70.0143	69.9754	69.1847	70.3848	69.7161	69.6512	69.7812	69.7856
Ensifer_adhaerens_Casida_A	69.0265	69.6555	69.1663	69.0201	69.0789	69.0492	69.681	69.3202	69.0715	69.0839	69.9845	68.9522	69.0854	69.0444	69.5109	69.0667	69.0766	68.318	68.9802	69.0641	69.3108	68.9471	69.0711	71.0221	69.1381	70.5904	70.7771	69.5177	69.2391	84.611	100	70.6159	75.7462	76.0742	76.189	68.3684	68.8056	68.6261	69.0989	69.5667	70.697	69.8344	69.8359	69.292	70.4725	69.8894	69.6279	69.7614	69.9545
Ensifer_adhaerens_DSM_18131	68.9004	69.6578	69.1135	69.0049	69.0006	68.9033	69.717	69.2659	68.8899	68.8925	69.8488	68.8695	69.0062	69.0161	69.3521	68.9097	68.8935	68.2162	68.9447	68.8993	69.2566	68.9325	69.0304	70.8248	69.0362	70.591	70.7497	69.3569	69.1863	84.3872	98.8601	70.6613	75.687	75.9437	76.0957	68.3912	68.7551	68.7444	69.0278	69.5325	70.5333	69.8369	69.8554	69.1467	70.2859	69.8163	69.6587	69.8584	69.8448
Rhizobium_redzepovicii_18T	69.1077	69.2162	69.1311	69.0174	68.9915	69.0331	69.1454	69.0552	69.015	69.0325	69.5646	69.0233	68.9924	68.981	69.447	69.0374	69.0269	68.5077	69.1087	69.0436	69.0466	69.1055	68.4062	70.0661	67.4912	70.1341	70.3847	69.0942	68.8729	72.8676	73.3089	69.9895	75.5539	75.3426	75.4728	68.1459	69.0888	68.3727	68.7972	69.3341	70.0744	69.3121	69.2767	69.1178	70.0996	69.5244	69.3227	69.0885	69.5238
Rhizobium_gei_ZFJT.2T	69.7592	69.7298	69.6151	69.9419	69.5731	69.6514	69.8534	69.5594	69.6445	69.6519	70.0758	69.387	69.5785	69.9589	69.7248	69.6665	69.6348	69.0085	69.498	69.6382	69.5501	69.505	69.169	71.0621	68.9224	71.3642	71.3782	70.1076	69.4673	75.3818	75.7462	71.437	100	83.0425	82.785	68.9228	69.3495	69.405	69.6012	70.2247	71.4093	70.1627	70.1841	69.8462	71.5381	69.8777	69.9829	69.9659	70.2002
Rhizobium_giardinii_H152	69.9203	70.0271	69.7561	69.9139	69.4581	69.5267	69.9834	69.6959	69.5385	69.6057	70.2747	69.4457	69.465	69.9696	69.9336	69.519	69.5334	68.9294	69.5641	69.5177	69.6867	69.5489	69.0369	72.0051	69.2631	72.8729	71.8638	69.6138	69.8676	75.6311	76.0742	72.3846	83.0425	100	86.2372	68.36	69.8255	68.7815	69.5152	70.0661	72.6831	70.1639	70.1323	69.2615	70.9924	70.5449	70.16	70.0118	70.1441
Rhizobium_herbae_DSM_26427	69.7739	70.0642	69.9447	69.5453	69.6656	69.7108	69.95	69.4312	69.7301	69.906	69.8078	69.6957	69.672	69.8955	69.8255	69.7297	69.7209	68.651	69.569	69.7158	69.4254	69.5576	69.1834	71.3409	68.7023	71.8862	71.9331	69.536	69.2846	75.4867	76.189	71.9946	82.785	86.2372	100	68.2981	69.778	68.872	69.3066	69.706	71.9821	69.8824	69.8472	69.3603	71.3847	70.0196	69.7518	69.6351	70.009
Rhizobium_halophytocola_DSM_21600	70.6047	69.3344	70.6002	70.707	70.7069	70.8117	69.3157	70.7897	70.8075	70.8406	69.2827	70.539	70.7192	70.6648	70.8719	70.824	70.8153	70.3178	70.4753	70.8256	70.791	70.4826	70.2855	69.166	66.7003	68.9999	69.4303	71.7514	70.9523	68.3383	68.3684	68.999	68.9228	68.36	68.2981	100	70.2737	68.8245	70.8692	71.7744	69.2087	71.792	71.7691	71.4101	72.2115	69.167	69.2131	69.6176	69.3608
Allorhizobium_ampelinum_S4	69.7956	70.6729	69.6267	69.5455	69.6756	69.692	70.702	69.4143	69.6666	69.7149	71.0468	69.5049	69.6807	69.6973	69.8911	69.6927	69.6693	69.4574	69.3028	69.691	69.4073	69.2942	69.3676	69.6724	66.8949	70.0531	69.5982	69.881	69.8854	68.4746	68.6261	69.9204	69.405	68.7815	68.872	68.8245	69.3926	100	69.8176	70.2775	70.0924	70.5324	70.4921	69.624	70.2591	70.8869	70.9473	71.2842	71.3339
Allorhizobium_borbori_DSM_26385	75.8214	69.8077	75.9846	75.9674	76.0988	75.9361	69.7461	76.0623	75.8778	75.7352	69.9624	75.8072	76.09	75.9223	76.5744	75.8995	75.9319	100	76.0404	75.9284	76.0526	76.0331	75.4045	69.6285	66.8503	69.8928	69.4868	71.6469	75.3371	68.3914	68.318	69.6543	69.0085	68.9294	68.651	70.3178	75.6589	69.4574	75.9164	71.8781	69.6562	72.1058	72.0502	71.4877	72.066	69.8983	69.9092	70.0837	70.1197
Allorhizobium_terrae_CC-HIH110	76.4705	70.4844	76.4704	76.4644	76.42	76.4332	70.5301	75.9615	76.3999	76.4196	71.0409	76.4638	76.4312	76.4879	77.3915	76.409	76.4137	75.3371	76.6898	76.4155	75.9511	76.6876	75.6515	70.4845	67.4013	70.9426	70.5414	72.622	100	69.4436	69.2391	70.7286	69.4673	69.8676	69.2846	70.9523	76.2601	69.8854	75.8904	72.9627	70.8399	73.0736	73.0591	72.3986	73.6417	71.0093	70.8182	70.7322	71.1078
Rhizobium_glycinendophyticum_CL12	72.5469	71.1082	72.5915	72.5927	72.7101	72.5661	70.825	72.8987	72.5704	72.608	70.9488	72.4772	72.6941	72.608	72.8799	72.5907	72.5604	71.8781	72.5876	72.5648	72.9001	72.6082	72.1629	70.5701	67.6343	70.7933	70.7947	89.2851	72.9627	69.7519	69.5667	70.6949	70.2247	70.0661	69.706	71.7744	72.6567	70.2775	72.5571	100	70.6492	84.2035	84.1752	83.7104	74.2582	71.2465	71.2052	71.2528	70.9114
Rhizobium_vallis_CCBAU_65647	72.5319	70.7352	72.5962	72.5932	72.6639	72.5738	70.7483	72.6902	72.5763	72.5465	70.777	72.3853	72.6635	72.5973	72.7368	72.5943	72.5724	71.6469	72.5327	72.58	72.6852	72.5349	72.247	70.2185	67.3076	70.4618	70.6397	100	72.622	69.6812	69.5177	70.5917	70.1076	69.6138	69.536	71.7514	72.4899	69.881	72.6244	89.2851	70.36	84.382	84.4487	84.3438	74.1373	70.8074	70.7004	71.0242	70.8529
Rhizobium_rosettiformans_DSM_26376	72.5715	70.7954	72.6661	72.6599	72.599	72.5544	70.8867	72.6842	72.5774	72.7129	71.0808	72.2559	72.5973	72.7582	73.288	72.5759	72.5686	72.1058	72.3989	72.5629	72.6662	72.4079	72.2848	70.5826	67.6636	70.7698	70.6971	84.382	73.0736	70.0143	69.8344	70.785	70.1627	70.1639	69.8824	71.792	72.462	70.5324	72.7196	84.2035	70.5067	100	99.997	88.7582	74.1404	71.0438	71.1636	71.3346	71.1702
Rhizobium_rosettiformans_W3	72.5421	70.7772	72.6448	72.6245	72.557	72.4963	70.886	72.6921	72.4901	72.6503	71.085	72.2363	72.5552	72.7042	73.2181	72.5072	72.4824	72.0502	72.3755	72.4945	72.6742	72.3974	72.2615	70.5385	67.6706	70.7141	70.6674	84.4487	73.0591	69.9754	69.8359	70.741	70.1841	70.1323	69.8472	71.7691	72.4328	70.4921	72.6875	84.1752	70.4342	99.997	100	88.7284	74.1445	71.0091	71.1845	71.3906	71.1481
Rhizobium_rhizophilum_7209-2	72.2849	70.7437	72.414	72.3419	72.4811	72.3771	70.6269	72.5081	72.385	72.3674	70.7171	72.1571	72.4795	72.3879	72.6267	72.3944	72.3758	71.4877	72.389	72.3748	72.5089	72.3887	72.1067	69.7124	67.3707	69.9467	70.3522	84.3438	72.3986	69.1847	69.292	69.9552	69.8462	69.2615	69.3603	71.4101	72.275	69.624	72.348	83.7104	70.1249	88.7582	88.7284	100	73.6604	70.778	70.7296	70.7221	70.873
Agrobacterium_sp_a22-2	72.2779	70.5757	72.3186	72.3547	72.4494	72.3968	70.5803	72.3627	72.3783	72.3686	70.9198	72.1594	72.4399	72.3876	72.5646	72.3967	72.3821	71.4277	72.2013	72.3959	72.3572	72.2024	71.9748	70.1916	67.5014	70.2752	70.3628	84.3092	72.7047	69.3821	69.341	70.2703	69.9358	69.5872	69.3253	71.3576	72.2003	70.2217	72.278	83.7454	70.122	89.5934	89.557	89.2484	73.7494	70.8083	70.8441	71.2051	71.0087
Agrobacterium_sp_NCPPB_925	72.2072	70.6035	72.2602	72.2266	72.4174	72.3548	70.5502	72.3804	72.3329	72.2853	70.916	72.1687	72.4129	72.2183	72.4525	72.3494	72.3377	71.4659	72.2833	72.351	72.3749	72.2863	72.0266	70.1527	67.5506	70.3107	70.3585	84.3054	72.57	69.3866	69.3824	70.1956	69.8275	69.422	69.3596	71.3965	72.1859	69.9708	72.3363	83.6119	70.1603	89.4429	89.395	89.2829	73.7148	70.7565	70.7413	70.8729	70.9881
Agrobacterium_fabacearum_15-1187-1-2a	72.232	70.6327	72.3533	72.2512	72.2729	72.3955	70.6082	72.4739	72.2298	72.1973	70.9651	72.212	72.2716	72.2876	72.681	72.2397	72.3963	71.631	72.4193	72.4043	72.4778	72.4148	72.308	70.1855	67.4922	70.4296	70.4518	83.9999	72.4187	69.3833	69.433	70.4419	69.7846	69.3613	69.394	71.5122	72.1914	69.8654	72.4315	83.5757	70.4573	89.3931	89.3574	88.9167	73.8876	70.8809	70.9408	70.8656	71.0894
Agrobacterium_sp_S2C7865_SP61	72.1932	70.7175	72.3338	72.2602	72.3291	72.3334	70.7916	72.468	72.3563	72.3119	71.0926	72.1909	72.3281	72.2352	72.6266	72.3497	72.3432	71.6195	72.342	72.3322	72.4622	72.3363	72.2308	70.346	67.4532	70.5302	70.7435	84.2985	72.4382	69.7571	69.6963	70.5508	69.7427	69.5862	69.5354	71.5199	72.1015	69.839	72.4186	83.7536	70.5839	89.5555	89.5515	89.2315	73.9736	71.062	70.9957	71.1569	71.1091
Agrobacterium_tumefaciens_DS1388	73.9744	71.5743	74.2026	73.8458	73.9733	73.893	71.4508	73.6544	73.9167	73.889	71.6293	74.0627	73.972	74.1939	74.2114	73.9356	73.901	72.066	73.4463	73.9125	73.648	73.4641	73.1736	71.2105	68.0732	71.62	72.1425	74.1373	73.6417	70.3848	70.4725	71.912	71.5381	70.9924	71.3847	72.2115	74.1099	70.2591	73.632	74.2582	71.5368	74.1404	74.1445	73.6604	100	71.6636	71.8465	71.3008	71.6119
Rhizobium_subbaraonis_JC85	73.5287	71.5626	73.447	73.5401	73.4656	73.4315	71.6108	73.2757	73.3956	73.4375	72.0362	73.2889	73.4679	73.5161	73.6919	73.4092	73.4249	72.4104	73.2638	73.4359	73.271	73.2483	72.7899	71.8208	68.4899	71.8787	71.8512	76.056	73.3879	70.8988	71.0058	71.8182	71.4487	70.9783	70.6591	73.1143	73.3264	71.0548	73.2934	76.1653	71.8842	76.5628	76.5346	75.6572	76.9458	72.0063	71.8005	71.9445	71.9739
Rhizobium_croatiense_13T	72.9482	71.4843	73.0115	72.768	72.9225	72.9119	71.6488	72.6294	72.9014	72.8568	71.8609	72.8862	72.9057	73.0559	73.2041	72.911	72.8977	71.8675	72.613	72.9065	72.6112	72.6034	72.3655	71.1112	68.0639	71.3631	71.6326	75.2827	73.0054	70.3726	70.2245	71.2812	70.6897	70.4515	70.313	72.7741	72.5482	71.1241	72.9662	75.4707	71.3712	75.9336	75.8886	75.0445	76.1495	71.5297	71.5303	71.7446	71.9152
Rhizobium_daejeonense_CCBAU10050	72.9334	71.4927	73.017	72.7594	72.9174	72.9072	71.6539	72.6091	72.8965	72.852	71.8571	72.8607	72.9007	73.0309	73.2179	72.8963	72.8929	71.809	72.591	72.8921	72.591	72.5858	72.3441	71.0985	68.0624	71.3626	71.6041	75.2768	73.0085	70.3883	70.2226	71.2548	70.6939	70.4461	70.29	72.7626	72.5477	71.0974	72.9393	75.4641	71.3486	75.9349	75.8898	75.0391	76.1334	71.5351	71.5259	71.7694	71.9058
Rhizobium_alarense_TRM95111	70.3918	71.2828	70.4047	70.6726	70.529	70.3911	71.3392	70.5	70.3668	70.3623	71.3767	70.372	70.5348	70.5756	71.2573	70.3869	70.3835	69.6755	69.9526	70.3962	70.4917	69.9548	69.9847	72.9257	69.4697	72.8828	72.7173	71.2738	70.7458	72.1336	71.9393	73.1778	71.7504	71.5001	71.5687	69.6612	70.0141	70.3728	70.5226	71.5674	72.9913	71.7918	71.7731	70.7369	72.4039	70.9042	71.115	71.7311	71.4812
Rhizobium_tibeticum_CGMCC_1.7071	69.8352	71.6772	69.9623	69.9407	70.0079	69.8236	71.734	69.9962	69.8374	69.9014	72.0734	69.97	70.0221	69.8591	70.8247	69.8526	69.8444	69.464	69.7345	69.8328	69.988	69.7445	69.4293	71.7605	67.4873	72.2365	71.3291	70.6479	70.3701	69.459	69.6403	71.6613	70.1308	69.8535	69.8791	69.5228	69.8217	70.3943	70.0776	70.7849	71.9487	70.9993	70.9743	70.3317	71.6976	71.9449	72.0321	71.9249	71.8656
Rhizobium_rhizogenes_OV677	70.4933	70.8945	70.6253	70.4859	70.6617	70.5437	70.9642	70.4764	70.5862	70.631	70.9091	70.3121	70.6671	70.5895	70.6322	70.5756	70.5509	69.7035	70.2299	70.5465	70.4718	70.2063	70.2045	75.9991	68.4237	76.5647	94.1518	70.324	70.4413	70.2716	70.7477	76.5273	71.6237	72.0002	72.3341	69.6232	70.5573	69.5675	70.4081	70.7216	76.5409	70.6097	70.5971	70.3406	72.16	71.2179	70.9068	70.6855	70.9496
Rhizobium_rhizogenes_D100_85	70.7781	70.76	70.9797	71.2672	71.4598	71.3335	70.8116	70.5146	71.4075	71.5243	71.2555	70.5476	71.467	70.7416	72.2028	71.4142	71.3433	69.7392	70.4013	71.3361	70.5099	70.3943	70.1345	76.0019	68.3106	76.6426	99.0658	70.7288	70.532	70.2172	70.8171	76.6684	71.4437	71.9675	72.0743	69.4742	70.7862	69.6781	70.5343	70.8706	76.5669	70.8131	70.7729	70.3705	72.192	71.5345	71.2736	70.7888	70.9883
Rhizobium_rhizogenes_D108_85	70.7789	70.7627	70.9814	71.2691	71.4621	71.3356	70.8145	70.5158	71.4097	71.5265	71.2571	70.5494	71.4693	70.7437	72.2079	71.4164	71.3454	69.7407	70.4013	71.3382	70.5111	70.3942	70.1358	76.002	68.3122	76.6428	99.0658	70.7306	70.5335	70.2177	70.8175	76.6694	71.4455	71.9653	72.0753	69.476	70.7866	69.6802	70.535	70.8717	76.5674	70.814	70.7738	70.3631	72.1936	71.5361	71.2759	70.7906	70.99
Rhizobium_rhizogenes_CA75_95	70.676	70.732	70.771	71.3528	71.6307	71.5446	70.7656	70.445	71.5778	71.6621	71.3526	70.9467	71.6306	71.167	72.4323	71.5846	71.5352	69.653	70.409	71.5381	70.4404	70.3957	70.0919	75.8665	68.3146	76.5936	98.8849	70.6192	70.5675	70.1488	70.7522	76.6159	71.4556	71.8578	71.8692	69.4474	71.0216	69.6941	70.4853	70.8563	76.5161	70.7815	70.7483	70.2231	72.1304	71.6466	71.1788	70.762	70.9302
Rhizobium_rhizogenes_CA84_95	70.6978	70.7458	70.7762	71.3794	71.6495	71.5593	70.7748	70.4611	71.6024	71.6865	71.3529	70.9553	71.6508	71.1835	72.4686	71.6092	71.5598	69.6716	70.444	71.5626	70.4565	70.4306	70.1308	75.8935	68.3233	76.607	98.9027	70.6386	70.5897	70.1445	70.7792	76.6379	71.4638	71.8578	71.9114	69.4671	71.0334	69.7157	70.5025	70.8684	76.548	70.7996	70.7655	70.2515	72.1605	71.6461	71.1982	70.7625	70.9686
Rhizobium_rhizogenes_K84	70.5149	70.6207	70.8693	71.0428	71.1879	71.0478	70.7054	70.3804	71.0852	71.1356	71.234	70.3994	71.1887	70.6671	72.3534	71.0952	71.0352	69.4954	70.216	71.0347	70.3758	70.2098	69.9864	75.7914	68.2402	76.5018	98.85	70.5219	70.5806	70.1026	70.7447	76.4492	71.3924	71.788	71.7891	69.4739	70.6207	69.52	70.4593	70.7345	76.5049	70.655	70.6265	70.2623	72.126	71.3477	71.1179	70.7325	70.9007
Rhizobium_rhizogenes_A4_ASM1813810v1	70.6597	70.6839	70.9788	70.9864	70.9035	70.8698	70.6755	70.4087	70.8879	71.0667	71.3435	70.4911	70.9039	70.6891	72.0138	70.897	70.8658	69.5256	70.3239	70.8572	70.4041	70.3134	70.1505	75.7493	68.3188	76.5023	99.2225	70.5386	70.4826	70.2689	70.8274	76.5726	71.4305	71.865	71.8712	69.3589	70.6806	69.4738	70.4196	70.849	76.4712	70.735	70.6994	70.3063	72.055	71.4218	71.2425	70.8127	70.966
Rhizobium_rhizogenes_I2_75	70.6838	70.7103	71.0957	71.0895	70.8652	70.8106	70.6258	70.4521	70.8331	71.0684	71.2253	70.6661	70.8746	70.7704	71.8497	70.8465	70.8083	69.5727	70.2351	70.7983	70.4475	70.2217	70.082	75.9515	68.284	76.5354	99.0126	70.5448	70.5093	70.3341	70.7729	76.5238	71.4161	71.9029	71.9934	69.3534	70.822	69.4897	70.4269	70.8788	76.4492	70.7794	70.7368	70.3193	72.1941	71.5474	71.1584	70.7551	70.8756
Rhizobium_rhizogenes_B49C_83	70.6113	70.7056	70.9737	71.1952	71.5261	71.351	70.7586	70.3605	71.386	71.5351	71.8646	70.5096	71.5222	70.7367	72.4327	71.3936	71.3416	69.4766	70.3853	71.3423	70.3559	70.3784	69.9892	75.9123	68.2921	76.438	98.7961	70.5904	70.5604	70.2338	70.8078	76.5289	71.4388	71.8699	71.8419	69.4323	70.7489	69.6113	70.4577	70.7441	76.4758	70.6958	70.6454	70.3139	72.1697	71.4692	71.276	70.6897	70.9442
Rhizobium_rhizogenes_J10B_93	70.5505	70.6638	70.9633	71.0508	70.976	70.857	70.6837	70.4338	70.8786	71.0938	71.8624	70.5703	70.9761	70.6888	71.9239	70.8864	70.8523	69.5965	70.377	70.8521	70.4292	70.3705	70.0867	75.8218	68.2186	76.5651	99.0367	70.5431	70.5487	70.2647	70.8128	76.6026	71.4698	71.8559	72.0505	69.4086	70.7398	69.4008	70.4331	70.843	76.5754	70.7973	70.7525	70.3368	72.2014	71.625	71.3147	70.7772	71.0911
Rhizobium_rhizogenes_J5a_93	70.5502	70.6622	70.9623	71.0492	70.9748	70.8473	70.682	70.4348	70.8688	71.0927	71.8601	70.5694	70.9748	70.6877	71.9237	70.8767	70.8426	69.5955	70.3759	70.8424	70.4302	70.3694	70.087	75.8207	68.2174	76.5642	99.0359	70.542	70.5487	70.264	70.8122	76.6016	71.4676	71.8443	72.0503	69.4087	70.7373	69.3991	70.4313	70.8403	76.5736	70.7977	70.7529	70.3362	72.1995	71.624	71.3143	70.7751	71.0902
Rhizobium_rhizogenes_S32_96	70.6839	70.835	70.9153	71.1619	71.0756	70.9112	70.6169	70.3003	70.946	71.0878	71.8573	70.5733	71.072	70.6279	72.5826	70.9532	70.899	69.4076	70.0989	70.8995	70.2957	70.0926	69.9588	75.7398	68.2365	76.45	99.3048	70.6082	70.4799	70.1169	70.7616	76.4213	71.5174	71.7183	71.8628	69.3071	70.7191	69.5238	70.3954	70.8166	76.3352	70.7276	70.7163	70.2379	72.1772	71.5234	71.3114	70.7186	70.9056
Rhizobium_rhizogenes_K27	70.5903	70.6713	70.8899	71.1936	71.1625	71.035	70.7644	70.3668	71.063	71.285	71.9051	70.4687	71.163	70.6602	72.3101	71.0706	71.0217	69.6248	70.3181	71.026	70.3621	70.3038	70.1174	75.9717	68.2456	76.5943	99.9432	70.66	70.5325	70.2398	70.8181	76.6375	71.3909	71.8366	71.8922	69.4474	70.8317	69.6295	70.4742	70.8191	76.6191	70.7001	70.6915	70.3634	72.1905	71.6248	71.2956	70.7468	70.9599
Rhizobium_rhizogenes_Y79_96	70.5166	70.628	70.8387	71.1179	71.3447	71.0506	70.7366	70.3581	71.08	71.2182	71.8424	70.3882	71.3452	70.6689	72.275	71.088	71.0464	69.4868	70.2046	71.0382	70.3535	70.1906	70.139	75.8633	68.3085	76.5543	100	70.6397	70.5414	70.2441	70.7771	76.6416	71.3782	71.8638	71.9331	69.4303	70.6992	69.5982	70.4828	70.7947	76.5993	70.6971	70.6674	70.3522	72.1425	71.5846	71.2306	70.7344	71.033
Rhizobium_rhizogenes_RO_2.2	70.6878	70.6893	70.8971	71.2653	71.1775	71.0255	70.6607	70.4255	71.0523	71.2878	71.9199	70.4574	71.1782	70.6364	72.3988	71.0607	71.0124	69.469	70.3388	71.0034	70.4209	70.332	70.0438	75.7687	68.3619	76.5611	99.2744	70.4622	70.4517	70.2254	70.8371	76.5189	71.4156	71.8547	72.0268	69.4165	70.7509	69.5149	70.4017	70.7137	76.5464	70.6806	70.6328	70.1813	72.0645	71.5465	71.2591	70.726	70.9835
Rhizobium_rhizogenes_CM79_95	70.5213	70.6132	70.8636	71.1325	71.1028	70.96	70.649	70.3651	71.0168	71.1607	71.8598	70.4042	71.1036	70.634	72.3033	71.0296	70.9561	69.4925	70.2925	70.9472	70.3605	70.286	70.0533	75.7524	68.2033	76.5422	99.572	70.5864	70.4345	70.1841	70.8273	76.5746	71.3947	71.8004	71.9421	69.3371	70.6412	69.4438	70.3774	70.8714	76.4416	70.7363	70.7069	70.3365	72.1121	71.4298	71.2035	70.739	71.0142
Rhizobium_rhizogenes_CM80_95	70.5138	70.6201	70.8633	71.1321	71.1048	70.962	70.6491	70.3553	71.0187	71.1626	71.8602	70.4034	71.1057	70.6254	72.3033	71.0315	70.9581	69.4847	70.2842	70.9491	70.3508	70.2778	70.0444	75.7453	68.203	76.5483	99.5712	70.5771	70.4239	70.1842	70.8261	76.5563	71.4035	71.8005	71.9187	69.3372	70.6409	69.4332	70.3674	70.8819	76.4231	70.7364	70.6977	70.346	72.0884	71.437	71.2035	70.7391	70.9906
Rhizobium_rhizogenes_K95_95	70.4669	70.5715	70.8742	71.2094	71.0731	70.9762	70.6156	70.3985	71.0147	71.2248	71.9059	70.4669	71.0757	70.5366	72.3528	71.018	70.9759	69.6233	70.2071	70.9634	70.3938	70.2006	70.1383	75.8697	68.3473	76.4914	99.4155	70.6669	70.4698	70.2545	70.838	76.5084	71.4091	71.9248	71.8212	69.4531	70.7276	69.4757	70.478	70.7737	76.4764	70.7348	70.6847	70.3269	72.2009	71.539	71.2111	70.7097	70.9411
Rhizobium_rhizolycopersici_DBTS2	70.4756	70.5716	70.8812	71.2084	71.0723	70.9754	70.6159	70.3963	71.0234	71.2203	71.9233	70.4583	71.0749	70.5368	72.3508	71.0267	70.9752	69.6387	70.2156	70.9626	70.3917	70.2091	70.1376	75.8744	68.3492	76.5134	99.4166	70.6659	70.4912	70.2762	70.838	76.5192	71.4081	71.924	71.8205	69.4584	70.7297	69.496	70.4713	70.7727	76.4852	70.7412	70.6911	70.3339	72.2	71.5431	71.207	70.7208	70.9441
Rhizobium_rhizogenes_AP82_95	70.6139	70.6284	70.7378	70.7584	70.8945	70.821	70.6705	70.4236	70.8653	70.8443	71.9547	70.4708	70.8958	70.5231	71.4397	70.869	70.8223	69.5241	70.3474	70.8149	70.4188	70.3407	70.084	75.6037	68.2597	76.4005	98.5891	70.5554	70.4955	70.2181	70.751	76.3603	71.4277	71.8181	71.8183	69.4181	70.5542	69.6276	70.3685	70.7198	76.3622	70.6153	70.5773	70.2342	72.0253	71.4285	71.1161	70.8092	70.7928
Rhizobium_rhizogenes_B_4.1	70.5572	70.6417	70.7535	70.8009	70.9273	70.8199	70.7226	70.4092	70.8601	70.8719	72.0301	70.4986	70.9271	70.6199	71.4401	70.8676	70.8185	69.654	70.3297	70.8132	70.4046	70.316	70.0875	75.902	68.3192	76.523	99.0406	70.5644	70.484	70.2298	70.8227	76.551	71.3825	71.8289	71.9021	69.4619	70.6672	69.6345	70.4453	70.7026	76.526	70.6434	70.6089	70.2901	72.1295	71.4843	71.0726	70.7044	70.8583
Rhizobium_rhizogenes_FIT-61	70.6105	70.5921	70.7394	70.767	71.0328	70.9529	70.6298	70.3182	70.9453	70.9452	72.1528	70.4235	71.0423	70.663	71.4013	70.9638	70.9479	69.4506	70.2716	70.9402	70.3175	70.2646	70.0138	75.9378	68.3337	76.6268	99.1184	70.4902	70.4656	70.2897	70.8595	76.5616	71.4195	72.019	71.9443	69.3873	70.6419	69.4896	70.449	70.695	76.6229	70.7368	70.689	70.194	72.1134	71.4897	71.0188	70.699	70.9274
Agrobacterium_sp_maxbin_SP149_3.011_sub_cleaned	70.7431	70.7764	70.8151	70.9108	71.1169	70.975	70.8039	70.4309	71.0088	71.0387	72.5557	70.5796	71.1169	70.7804	71.4486	71.0002	70.9795	69.6345	70.3323	70.9743	70.4261	70.3242	70.1237	76.0115	68.2751	76.6168	99.4036	70.6954	70.5078	70.2619	70.8464	76.6106	71.4469	71.8847	71.998	69.4299	70.8359	69.6805	70.4606	70.8553	76.6413	70.7929	70.7596	70.3697	72.1295	71.5917	71.1358	70.7613	70.968
Rhizobium_rhizogenes_CM65_95	70.6599	70.6514	70.8297	70.8757	70.9418	70.9126	70.6311	70.4309	70.9403	70.9452	72.6148	70.551	70.9418	70.7317	71.5473	70.9482	70.9084	69.6057	70.3625	70.8994	70.4263	70.3559	70.1243	75.8767	68.3807	76.6137	99.1375	70.5907	70.5748	70.3017	70.8819	76.6849	71.5455	71.9306	71.9906	69.414	70.7578	69.471	70.4472	70.7783	76.6021	70.7987	70.7535	70.3259	72.1918	71.5997	71.053	70.785	71.0783
Rhizobium_rhizogenes_H16_79	70.6402	70.7011	70.7414	70.7531	70.928	70.881	70.6758	70.3904	70.9092	70.9492	72.5966	70.4458	70.928	70.7146	71.4795	70.9163	70.8769	69.6007	70.2338	70.8681	70.3858	70.2275	70.1478	75.9707	68.2777	76.5229	99.2563	70.683	70.5527	70.2865	70.8956	76.5433	71.4972	71.8923	71.9066	69.4269	70.7675	69.5692	70.4557	70.8041	76.5016	70.793	70.7551	70.3843	72.0483	71.5727	71.0722	70.7667	70.9713
Rhizobium_rhizogenes_ICMP_4617	70.6322	70.7144	70.7862	70.7686	70.9276	70.8216	70.695	70.4229	70.875	70.8424	72.4937	70.5303	70.9275	70.7317	71.5476	70.862	70.8326	69.5605	70.4601	70.8116	70.4183	70.4519	70.1028	75.9247	68.2584	76.5005	99.0154	70.6028	70.4938	70.3847	70.9095	76.5368	71.4394	71.9792	72.026	69.3777	70.6664	69.6242	70.5053	70.6712	76.5543	70.7208	70.6916	70.2586	72.175	71.5225	71.0906	70.7575	70.9644
Rhizobium_rhizogenes_P23_94	70.6406	70.6841	70.7601	70.8461	70.8266	70.7988	70.6564	70.4396	70.8534	70.9074	72.1621	70.4559	70.8267	70.6905	71.6281	70.8598	70.8035	69.5598	70.3216	70.7944	70.435	70.3147	70.0161	75.801	68.3742	76.4916	99.0006	70.4661	70.5232	70.3053	70.7654	76.4986	71.3967	71.8368	72.0154	69.3991	70.8099	69.5428	70.3302	70.7088	76.5391	70.6624	70.6222	70.2827	72.064	71.5515	71.0396	70.7739	70.9665
Rhizobium_rhizogenes_P1_75	70.6264	70.7188	70.6982	70.5694	70.8941	71.0795	70.6426	70.521	71.0739	71.0897	71.1816	70.5151	70.8944	71.0301	71.0393	71.0768	71.0782	69.419	70.2693	71.081	70.5205	70.2625	70.0487	75.9806	68.3672	76.6807	98.0409	70.6027	70.5516	70.4246	70.8813	76.7106	71.5064	71.9568	72.0464	69.4407	70.6053	69.627	70.4547	70.7759	76.6921	70.7798	70.7667	70.2459	72.2093	71.904	71.2009	70.7547	71.0318
Agrobacterium_salinitolerans_ST15.13.091	70.9073	70.8817	70.9874	70.5002	70.6541	70.7146	70.7842	70.5594	70.7104	70.6791	70.9964	70.6308	70.6581	70.8726	70.7622	70.733	70.7011	69.6136	70.3519	70.7013	70.5546	70.3441	70.3525	75.9723	68.3648	76.6468	99.0459	70.6467	70.5898	70.2723	70.8523	76.6628	71.5128	71.9842	72.1481	69.5726	70.6496	69.6318	70.6146	70.8391	76.5865	70.7639	70.7457	70.3557	72.3691	71.288	71.0847	70.9149	70.9132
Agrobacterium_sp_S7_73	70.891	70.8669	70.9844	70.4847	70.6253	70.7047	70.7743	70.5425	70.7014	70.6691	70.9914	70.629	70.6293	70.8458	70.7756	70.7119	70.6921	69.6266	70.3472	70.6857	70.5376	70.3355	70.3164	75.9823	68.3569	76.6163	99.0536	70.6128	70.5645	70.2819	70.8565	76.622	71.5302	71.9879	72.1537	69.5246	70.6686	69.6474	70.5735	70.8337	76.5555	70.7435	70.7213	70.3639	72.3586	71.2744	71.067	70.8789	70.8929
Rhizobium_rhizogenes_CG101_95	70.5062	70.4662	70.7239	70.5011	70.6075	70.5932	70.5883	70.4352	70.6085	70.6547	70.8829	70.3259	70.6131	70.4914	70.6944	70.6163	70.5918	69.5996	70.2495	70.5956	70.4305	70.2428	70.02	75.6792	68.2746	76.5077	99.0815	70.6356	70.4486	70.2511	70.8	76.5575	71.3218	71.7415	72.0236	69.2583	70.4578	69.5327	70.4469	70.7277	76.5279	70.6723	70.6358	70.3381	72.1214	71.0203	70.7567	70.6939	70.8744
Agrobacterium_salinitolerans_CFBP5507	70.6237	70.624	70.8546	70.5491	70.6297	70.6243	70.6709	70.4853	70.6517	70.5597	70.9538	70.4428	70.63	70.7128	70.9398	70.6603	70.6228	69.4324	70.4619	70.611	70.4807	70.4539	70.0879	75.87	68.264	76.466	98.9625	70.5542	70.521	70.3786	70.8202	76.5276	71.4254	71.8688	72.0623	69.3766	70.5832	69.6702	70.4523	70.6435	76.5534	70.6229	70.5756	70.344	72.1572	71.228	70.9046	70.781	70.9934
Rhizobium_rhizogenes_L20_94	70.6166	70.5518	70.7455	70.4951	70.6259	70.5975	70.6406	70.4443	70.6264	70.5404	71.0366	70.3583	70.6266	70.5494	70.8105	70.6348	70.5838	69.4218	70.3328	70.574	70.4396	70.3259	70.109	75.9416	68.3299	76.5861	99.1997	70.588	70.5324	70.3209	70.9009	76.6981	71.5669	71.9668	72.0218	69.2844	70.4401	69.43	70.4719	70.7438	76.6329	70.7151	70.6698	70.2932	72.1715	71.2728	70.8444	70.7938	71.0278
Rhizobium_rhizogenes_U167_95	70.524	70.6442	70.7049	70.5551	70.5935	70.5723	70.7731	70.5355	70.6074	70.6307	70.9193	70.3425	70.5939	70.5877	70.6753	70.6274	70.5709	69.7224	70.3331	70.5747	70.5308	70.3261	70.1422	75.863	68.4037	76.5654	99.1283	70.6366	70.4754	70.2173	70.8128	76.5667	71.4187	71.8354	71.9631	69.5422	70.5346	69.5421	70.466	70.7599	76.5637	70.7315	70.7114	70.3328	72.1542	71.2388	70.9463	70.8431	70.9514
Rhizobium_rhizogenes_T155_95	70.6452	70.6682	70.6803	70.6361	70.8626	70.8263	70.6732	70.3934	70.8419	70.8778	70.9749	70.5377	70.8629	70.766	70.6864	70.8419	70.8355	69.5394	70.2188	70.8278	70.389	70.2121	70.1499	75.9844	68.4858	76.5676	98.2428	70.6566	70.5883	70.3056	70.7823	76.6614	71.5947	72.0342	72.1332	69.4558	70.5895	69.4986	70.3865	71.0363	76.685	70.9871	70.9644	70.399	72.1142	71.2906	70.9104	70.8269	70.968
Rhizobium_rhizogenes_C16_80	70.7073	70.5804	70.7738	70.5552	70.6729	70.7593	70.663	70.4508	70.7663	70.6678	71.1502	70.299	70.6738	70.6767	70.9684	70.7609	70.7589	69.4823	70.2668	70.7468	70.4462	70.2606	70.0316	75.934	68.4363	76.4739	98.8649	70.5654	70.5912	70.2536	70.8553	76.5633	71.5971	71.9643	71.9576	69.3955	70.587	69.5766	70.4254	70.8086	76.5114	70.85	70.8015	70.3445	72.0712	71.4305	71.0342	70.8975	70.9657
Rhizobium_rhizogenes_AR13K_71	70.6453	70.582	70.7004	70.5478	70.6255	70.6618	70.6356	70.3949	70.6793	70.6876	71.1093	70.3469	70.6267	70.6909	70.98	70.6868	70.658	69.6573	70.3011	70.6493	70.3902	70.2948	70.1918	76.0692	68.326	76.5749	99.1468	70.6479	70.5892	70.3619	70.8983	76.637	71.5443	71.8834	71.8957	69.4499	70.7014	69.6133	70.5422	70.7636	76.5889	70.8373	70.8036	70.3543	72.0307	71.4072	70.9681	70.8238	70.9421
Rhizobium_rhizogenes_LMG63	70.6556	70.5796	70.7267	70.4702	70.6438	70.6411	70.6094	70.4049	70.6478	70.6058	71.0915	70.3576	70.6449	70.7257	70.8626	70.6619	70.6308	69.4941	70.3251	70.6407	70.4002	70.3185	70.1524	76.078	68.3588	76.6363	99.0205	70.6584	70.5591	70.3998	70.9119	76.6824	71.4527	71.8605	71.942	69.5175	70.5338	69.6265	70.5386	70.8333	76.6385	70.8422	70.8092	70.3388	72.1217	71.2924	71.0167	70.8447	70.8839
Rhizobium_rhizogenes_NBRC_13257	70.64	70.5692	70.6968	70.4397	70.5761	70.6289	70.5729	70.3661	70.635	70.5831	71.1105	70.2871	70.5772	70.6792	70.9356	70.649	70.6187	69.4536	70.2233	70.6164	70.3615	70.2171	70.1273	75.9713	68.3243	76.5489	98.9998	70.5869	70.5534	70.3716	70.8821	76.6068	71.5293	71.8269	71.8735	69.4185	70.5048	69.556	70.4869	70.7642	76.507	70.8548	70.8126	70.3016	71.9928	71.2962	70.9623	70.7982	70.898
Rhizobium_rhizogenes_NCIB_8196	70.6357	70.5559	70.6884	70.4479	70.5837	70.6362	70.5837	70.369	70.6423	70.5902	71.1203	70.2877	70.5848	70.6926	70.929	70.6562	70.6259	69.4695	70.2554	70.6236	70.3644	70.2485	70.1328	75.984	68.3181	76.5521	98.9946	70.6148	70.5607	70.3721	70.8771	76.6119	71.5225	71.8475	71.8803	69.412	70.4983	69.5762	70.516	70.7616	76.5145	70.8411	70.8082	70.3176	71.9999	71.2977	70.9616	70.7959	70.9089
Rhizobium_rhizogenes_LMG149	70.6287	70.5652	70.6906	70.4407	70.5766	70.6294	70.5935	70.3699	70.6355	70.5836	71.1195	70.2897	70.5777	70.687	70.9119	70.6495	70.6192	69.4601	70.2433	70.6169	70.3652	70.237	70.1433	75.9863	68.3175	76.5495	98.9899	70.623	70.5625	70.3694	70.8786	76.6138	71.5161	71.849	71.8782	69.4053	70.4977	69.5673	70.5062	70.7715	76.5171	70.8663	70.8333	70.3117	71.995	71.3045	70.9628	70.8029	70.919
Rhizobium_rhizogenes_LMG150	70.6267	70.5713	70.6882	70.4378	70.5746	70.6275	70.5884	70.3643	70.6336	70.5817	71.1152	70.2786	70.5757	70.6761	70.9022	70.6476	70.6172	69.4628	70.2285	70.615	70.3597	70.2223	70.1281	75.9821	68.3202	76.5493	98.9899	70.6088	70.5548	70.3726	70.8815	76.6069	71.5172	71.8482	71.8703	69.4094	70.4942	69.5607	70.4993	70.7743	76.5111	70.8624	70.8202	70.3157	71.9905	71.3004	70.9592	70.8079	70.9064
Rhizobium_rhizogenes_LBA9402	70.436	70.2951	70.6064	70.5657	70.5386	70.515	70.4084	70.3859	70.5247	70.4609	71.0627	70.3391	70.5394	70.4639	70.8508	70.5223	70.5015	69.571	70.2295	70.4922	70.3811	70.2208	69.8073	76.029	68.3426	76.7481	98.8754	70.4654	70.4742	70.4002	70.9144	76.5003	71.4247	71.6384	71.7847	69.3638	70.4584	69.5482	70.3691	70.6956	76.7016	70.8883	70.8546	70.3349	72.0475	71.2057	70.8822	70.8052	70.8679
Rhizobium_rhizogenes_T5_73	70.6461	70.5906	70.7734	70.5725	70.7143	70.6666	70.5977	70.448	70.5498	70.5506	71.1288	70.3438	70.7153	70.6281	70.7187	70.5491	70.6658	69.6193	70.5127	70.6569	70.4434	70.5047	70.066	76.021	68.3627	76.5517	98.9358	70.6367	70.5231	70.3856	70.8734	76.6491	71.5124	71.972	72.0615	69.4275	70.6569	69.6761	70.5153	70.7712	76.6184	70.8999	70.887	70.35	72.1491	71.4115	71.0036	70.863	70.9894
Rhizobium_rhizogenes_ATCC_15834_ASM1332195v1	70.7128	70.6728	70.862	70.737	70.769	70.7135	70.7044	70.5145	70.731	70.7584	71.1603	70.5469	70.7697	70.7446	71.1268	70.7267	70.7163	69.7279	70.506	70.704	70.5098	70.498	70.1628	76.0699	68.3804	76.5421	98.9012	70.6596	70.6084	70.4094	70.8807	76.6385	71.5365	72.0564	72.1181	69.4023	70.7104	69.7161	70.5474	70.8383	76.663	70.957	70.9424	70.3552	72.1686	71.4753	71.1418	70.8602	71.0522
Rhizobium_rhizogenes_A4	70.6789	70.6461	70.8299	70.6849	70.7351	70.6889	70.6688	70.4826	70.6889	70.7244	71.1567	70.5183	70.7358	70.682	71.0822	70.6849	70.6825	69.6366	70.4542	70.6703	70.4779	70.4462	70.0854	76.0327	68.3454	76.5292	98.8959	70.6312	70.5351	70.3972	70.8524	76.5996	71.4949	72.0354	72.0789	69.3762	70.644	69.6731	70.5016	70.8166	76.634	70.9169	70.9033	70.3358	72.1252	71.4627	71.1358	70.856	71.004
Rhizobium_rhizogenes_ATCC_15834	70.6779	70.6626	70.8439	70.7069	70.7538	70.6913	70.679	70.487	70.6912	70.7267	71.1618	70.5268	70.7545	70.7009	71.1156	70.6869	70.6849	69.654	70.4644	70.6727	70.4824	70.4565	70.1006	76.0566	68.3419	76.5358	98.8912	70.6185	70.5542	70.3957	70.8636	76.5957	71.4942	72.0463	72.0783	69.3781	70.6636	69.6731	70.5066	70.8219	76.6468	70.9176	70.904	70.3209	72.1216	71.4704	71.1436	70.8605	71.0116
Rhizobium_rhizogenes_LMG152	70.6973	70.6605	70.8452	70.6989	70.7391	70.6964	70.6684	70.4986	70.7055	70.7408	71.1598	70.5465	70.7398	70.7202	71.098	70.7012	70.6992	69.6637	70.4745	70.6869	70.4939	70.4672	70.1178	76.0808	68.3541	76.5392	98.8942	70.6298	70.5728	70.394	70.8649	76.6176	71.4801	72.0449	72.1054	69.3839	70.6689	69.7023	70.5236	70.8355	76.6704	70.9235	70.9084	70.3242	72.1352	71.4631	71.1501	70.8495	71.0375
Rhizobium_pisi_DSM_30132	70.6907	70.6419	70.8279	70.6978	70.7342	70.683	70.6639	70.4899	70.6926	70.7247	71.163	70.5242	70.7356	70.6834	71.075	70.6883	70.6863	69.6563	70.4722	70.6741	70.4853	70.4642	70.1012	76.0457	68.3555	76.5354	98.892	70.6354	70.5574	70.4028	70.8657	76.6261	71.4953	72.0487	72.113	69.3847	70.6494	69.694	70.5176	70.8306	76.6517	70.9288	70.9051	70.3445	72.1508	71.4545	71.1436	70.8427	71.0298
Rhizobium_rhizogenes_ATCC_15834_ASM680208v1	70.6831	70.6578	70.8428	70.7015	70.7515	70.6892	70.665	70.5068	70.6989	70.7309	71.1639	70.5426	70.7528	70.7274	71.1004	70.6945	70.6925	69.666	70.4812	70.6803	70.5021	70.4732	70.125	76.0574	68.3598	76.5309	98.8929	70.6381	70.5769	70.4041	70.875	76.6268	71.4986	72.0479	72.1187	69.375	70.6649	69.6978	70.5239	70.8322	76.6639	70.9382	70.9236	70.3405	72.1434	71.4669	71.1452	70.8448	71.0369
Rhizobium_alvei_TNR-22	70.6551	71.1923	70.6615	70.4372	70.5021	70.5612	71.1419	70.2768	70.5539	70.6329	71.3798	70.4136	70.5052	70.594	70.834	70.5598	70.5556	69.6934	70.3691	70.5563	70.2721	70.3511	69.772	79.7386	68.5527	89.6011	76.9234	70.4524	70.6948	70.7007	70.7282	91.0029	71.4832	72.706	72.1938	69.0013	70.7052	69.9855	70.3444	70.6994	90.4552	70.7528	70.6842	70.1034	71.9429	71.8092	71.3908	70.8213	71.5895
Rhizobium_anhuiense_CCBAU_23252	70.6513	71.2039	70.6597	70.4402	70.5045	70.5639	71.1426	70.2824	70.5566	70.637	71.3829	70.3967	70.5076	70.5895	70.8392	70.5625	70.5583	69.6851	70.3625	70.559	70.2776	70.3445	69.7668	79.7358	68.5522	89.6152	76.9221	70.4501	70.7034	70.6977	70.7254	91.0039	71.4815	72.7011	72.1915	68.9985	70.703	69.9763	70.3427	70.6961	90.4569	70.7467	70.6781	70.1008	71.943	71.8028	71.389	70.8096	71.5877
Rhizobium_leguminosarum_DSM_30141	70.4307	70.9858	70.612	70.2182	70.3152	70.3996	71.0593	70.1052	70.3921	70.4241	71.2864	70.2072	70.318	70.3762	70.6155	70.4072	70.4013	69.4575	70.2369	70.3917	70.1114	70.2329	69.521	79.2875	68.3653	89.0902	76.5617	70.2407	70.5458	70.404	70.4685	90.8323	71.6353	72.5028	71.979	68.9115	70.3079	69.762	70.1889	70.5426	89.8332	70.4461	70.3878	69.9024	71.6939	71.4632	71.2046	70.8306	71.3907
Rhizobium_leguminosarum_DSM_106839	70.6802	70.9881	70.6492	70.3539	70.4428	70.5591	71.2733	70.3238	70.5693	70.6	71.3372	70.3694	70.4455	70.4582	70.7596	70.5587	70.5821	69.5093	70.2209	70.5629	70.3299	70.1978	69.774	79.4216	68.4083	89.2313	76.7158	70.4176	70.638	70.4918	70.5182	91.1553	71.4218	72.4655	72.3585	69.0396	70.5532	69.7622	70.3021	70.7522	90.0049	70.6628	70.619	69.9613	71.6765	71.4649	71.1127	71.0259	71.3261
Rhizobium_leguminosarum_USDA_2370_ASM305838v1	70.6835	70.9888	70.6558	70.3524	70.4366	70.5388	71.2737	70.3283	70.5428	70.582	71.3327	70.3751	70.4393	70.4466	70.75	70.5469	70.5541	69.5286	70.2208	70.5519	70.341	70.2061	69.7641	79.4343	68.4334	89.2156	76.7292	70.4087	70.6592	70.4997	70.5271	91.1377	71.4254	72.479	72.3525	69.045	70.542	69.7433	70.3207	70.7524	89.9982	70.6562	70.5985	69.974	71.6948	71.4657	71.1084	71.0015	71.321
Rhizobium_leguminosarum_USDA_2370	70.6752	70.9804	70.647	70.3418	70.4354	70.5377	71.2718	70.3311	70.5312	70.5704	71.3527	70.3647	70.4381	70.4526	70.7339	70.5354	70.5437	69.506	70.2105	70.5415	70.3372	70.1958	69.761	79.4209	68.4146	89.2283	76.7241	70.4061	70.6308	70.4892	70.5148	91.1356	71.4222	72.4768	72.3437	69.033	70.536	69.7401	70.3114	70.7415	89.9942	70.6418	70.6031	69.9606	71.692	71.4645	71.1136	70.9995	71.3209
Rhizobium_indigoferae_CCBAU_71042	70.5983	70.9778	70.6707	70.3431	70.3946	70.5406	71.1554	70.4029	70.559	70.6245	71.5372	70.271	70.3977	70.5982	70.7686	70.5487	70.5606	69.7097	70.363	70.5427	70.4089	70.3498	69.7819	79.4713	68.4362	89.4015	76.957	70.3375	70.7769	70.5273	70.6407	91.0883	71.4052	72.5116	72.3874	68.9272	70.5244	69.8408	70.3592	70.6801	90.1184	70.6435	70.5862	69.9436	71.8096	71.5829	71.4215	70.8713	71.4537
Rhizobium_indigoferae_NBRC_100398	70.6486	70.9592	70.6703	70.3344	70.3972	70.5415	71.1355	70.3792	70.5421	70.6077	71.534	70.2697	70.4003	70.5971	70.7703	70.5401	70.5437	69.6916	70.359	70.5342	70.3852	70.3459	69.7681	79.4772	68.447	89.3743	76.9765	70.3307	70.7872	70.5671	70.6421	91.0993	71.3963	72.5865	72.4131	68.9233	70.545	69.8679	70.3511	70.6613	90.1013	70.6251	70.5966	69.9681	71.8286	71.6034	71.4606	70.8734	71.4353
Rhizobium_laguerreae_FB206	70.1455	70.8872	70.2814	70.0178	70.2218	70.1638	70.9684	70.1887	70.1784	70.1451	71.1119	70.1247	70.2246	70.2078	70.5744	70.1592	70.1764	69.4611	70.0894	70.1538	70.1841	70.0588	69.643	79.3939	68.3428	89.2167	76.4448	70.2987	70.5848	70.4305	70.4162	90.6858	71.0608	72.4039	71.8736	68.8459	70.1824	69.7704	70.2307	70.4131	89.6129	70.3984	70.361	69.7872	71.5539	71.5079	70.9473	70.6147	71.0733
Rhizobium_laguerreae_CECT_8280	70.1699	70.8956	70.2887	70.0347	70.2292	70.1708	70.977	70.1864	70.1949	70.1614	71.1212	70.1327	70.2319	70.2335	70.5896	70.1757	70.1929	69.4816	70.1062	70.1703	70.1901	70.0756	69.662	79.4086	68.3524	89.2173	76.4576	70.3099	70.6053	70.4407	70.4242	90.6802	71.0707	72.406	71.8826	68.8637	70.182	69.7818	70.2507	70.4379	89.6194	70.407	70.3504	69.7953	71.564	71.5164	70.9601	70.6313	71.0891
Ensifer_adhaerens_Lc04	70.5712	70.7786	70.432	70.2213	70.3483	70.329	70.8319	70.1089	70.3146	70.3393	71.071	70.0531	70.351	70.3566	70.7083	70.2991	70.3285	69.2681	69.9936	70.3219	70.1152	69.9893	69.5289	79.2301	68.2584	89.2168	76.3876	70.3851	70.8413	70.4422	70.533	90.8078	71.2038	72.1214	71.9615	69.0163	70.3372	69.7823	70.2197	70.5816	89.4933	70.5152	70.4783	69.9103	71.5215	71.113	70.8321	70.6058	71.0651
Rhizobium_johnstonii_3841	70.4804	70.8123	70.4859	70.1908	70.2004	70.2636	70.9066	70.3461	70.2408	70.3084	71.0774	70.2128	70.2039	70.427	70.431	70.2402	70.2528	69.5272	70.041	70.2441	70.3524	70.0315	69.6819	79.3904	68.2878	89.4124	76.4963	70.3303	70.6302	70.5025	70.6424	90.9972	71.3154	72.0979	72.2066	68.7985	70.391	69.8683	70.2535	70.4476	89.8924	70.4902	70.4294	69.8923	71.7204	71.412	70.9742	70.6276	71.0395
Rhizobium_ruizarguesonis_UPM1133	70.4279	70.8844	70.4804	70.1499	70.3384	70.3772	70.9626	70.2244	70.3706	70.4577	71.0554	70.192	70.3387	70.3676	70.5955	70.3698	70.3761	69.536	70.1053	70.3692	70.2306	70.0865	69.5027	79.4942	68.4577	89.2899	76.7496	70.4124	70.6558	70.3569	70.5903	90.8717	71.3128	72.544	72.1817	68.8731	70.4429	69.6283	70.1487	70.7062	89.7907	70.4944	70.4597	69.871	71.8739	71.2521	71.1569	70.6129	71.006
Rhizobium_indicum_JKLM_12A2	70.2194	70.8036	70.38	70.0702	70.2934	70.239	70.9413	70.2671	70.2358	70.2286	71.2292	69.9928	70.2965	70.1623	70.4192	70.2403	70.2451	69.3056	70.0804	70.2411	70.2733	70.0653	69.5636	79.3763	68.3915	89.4274	76.4977	70.3639	70.6158	70.35	70.6631	91.0597	71.3496	72.3441	72.2903	68.9418	70.2286	69.6516	70.2333	70.5376	89.8323	70.4148	70.3825	69.8323	71.7626	71.4207	71.181	70.612	71.196
Rhizobium_calliandrae_CCGE524	70.3243	71.0829	70.4818	70.2484	70.4408	70.3546	71.0798	70.295	70.3461	70.3995	71.2945	70.1486	70.4437	70.4027	70.6243	70.3582	70.3632	69.6557	70.1473	70.3682	70.2986	70.1348	69.7188	79.8734	68.2701	89.7856	76.7987	70.3693	70.5484	70.5147	70.8147	91.275	71.3071	72.0822	72.2799	68.9062	70.2611	70.1458	70.3404	70.4422	90.0945	70.4992	70.4427	69.9102	71.9093	71.3893	71.3225	70.6652	71.2748
Rhizobium_sophorae_CCBAU_03386	70.4709	70.9116	70.432	70.2947	70.2822	70.2399	70.9447	70.1904	70.2151	70.2589	71.1604	70.1759	70.289	70.2962	70.432	70.2396	70.2339	69.5101	70.0288	70.2392	70.2032	70.0114	69.6037	79.5715	68.3341	89.4602	76.5993	70.3687	70.5641	70.5786	70.6046	90.9012	71.5319	73.0057	72.2225	68.9814	70.4231	69.8508	70.2967	70.5811	89.8912	70.6476	70.5755	69.8179	71.8321	71.2578	71.0964	70.6044	71.1962
Rhizobium_tubonense_CCBAU_85046	70.3169	70.8308	70.5048	70.2552	70.4234	70.4502	70.9109	70.3464	70.457	70.4179	71.4481	70.1784	70.427	70.3163	70.7918	70.4526	70.4548	69.6562	70.3274	70.4571	70.3454	70.3123	69.6821	79.5055	68.3456	90.4927	76.5993	70.36	70.8399	70.5799	70.697	90.399	71.4093	72.6831	71.9821	69.2087	70.3631	70.0924	70.2945	70.6492	100	70.5067	70.4342	70.1249	71.5368	71.3824	71.2704	70.7087	71.3065
Rhizobium_quercicola_DKSPLA3	70.5166	70.9412	70.598	70.2755	70.5527	70.4984	70.8688	70.4976	70.495	70.4386	71.3409	70.2788	70.5569	70.5347	70.8533	70.4888	70.5103	69.6049	70.3315	70.494	70.4928	70.3114	69.7376	79.7445	68.2809	89.6076	76.6004	70.5125	70.9202	70.3281	70.5284	89.7341	71.1662	72.5434	71.9044	69.315	70.5483	69.9617	70.4518	70.4846	93.1792	70.419	70.3515	69.9893	71.6076	71.4295	71.4973	70.7658	71.3631
Rhizobium_etli_CFN_42	70.4044	70.8289	70.5312	70.3417	70.5751	70.4891	70.9073	70.4526	70.5004	70.4504	71.4622	70.1954	70.5785	70.41	70.8102	70.4894	70.5019	69.6943	70.3323	70.4966	70.4479	70.3237	69.7525	79.7599	68.2938	89.6615	76.5661	70.6146	70.9117	70.4899	70.5527	89.763	71.4106	72.7467	71.9822	69.263	70.5167	70.1298	70.4674	70.6415	93.1575	70.6024	70.5935	70.0879	71.6159	71.3069	71.3987	70.7702	71.4219
Rhizobium_fabae_CCBAU_33202	70.5386	70.8396	70.5483	70.3523	70.5075	70.4428	70.903	70.4223	70.4502	70.387	71.4472	70.2047	70.5108	70.411	70.8132	70.4386	70.4556	69.6604	70.3243	70.4504	70.4176	70.3157	69.7338	79.5843	68.2466	89.5098	76.4526	70.5897	70.9056	70.447	70.4884	89.5819	71.4232	72.8076	71.9895	69.2599	70.5689	70.1414	70.4666	70.753	92.9323	70.7067	70.7017	70.08	71.5839	71.3556	71.4715	70.8304	71.4391
Rhizobium_changzhiense_WYCCWR_11279	70.4183	71.0278	70.4633	70.2802	70.3128	70.4069	71.1677	70.1753	70.4527	70.4695	71.3575	70.2451	70.3116	70.3502	70.7656	70.4251	70.4467	69.6178	70.345	70.4134	70.1625	70.3239	69.6513	79.6058	68.5348	90.7966	76.7054	70.4984	70.6167	70.7648	70.7157	91.9187	71.441	72.6074	71.8948	69.0093	70.3034	70.0024	70.3072	70.8366	91.3993	70.7354	70.6496	70.1481	71.645	71.4241	71.2311	71.0578	71.3511
Rhizobium_hidalgonense_FH14_ASM291452v1	70.032	70.7247	70.3468	70.0804	70.1804	70.1306	70.9347	70.2553	70.1063	70.1233	71.445	70.0181	70.1847	70.1142	70.8252	70.1165	70.118	69.5049	70.227	70.1266	70.2621	70.2146	69.5016	79.6043	68.4703	90.6545	76.4703	70.4509	70.624	70.3106	70.4335	92.9491	71.3296	72.6457	71.9276	69.0449	70.2049	70.0274	70.3609	70.5652	90.6029	70.4702	70.4247	69.8694	71.7076	71.2802	71.2463	70.6103	71.3112
Rhizobium_hidalgonense_FH14	70.032	70.7247	70.3468	70.0804	70.1804	70.1306	70.9347	70.2553	70.1063	70.1233	71.445	70.0181	70.1847	70.1142	70.8252	70.1165	70.118	69.5049	70.227	70.1266	70.2621	70.2146	69.5016	79.6043	68.4703	90.6545	76.4703	70.4509	70.624	70.3106	70.4335	92.9491	71.3296	72.6457	71.9276	69.0449	70.2049	70.0274	70.3609	70.5652	90.6029	70.4702	70.4247	69.8694	71.7076	71.2802	71.2463	70.6103	71.3112
Rhizobium_dioscoreae_S-93	70.2266	70.9189	70.3249	70.3732	70.4518	70.2837	71.0716	70.3451	70.2832	70.2154	71.2477	70.2358	70.4551	70.2727	70.7721	70.2913	70.2948	69.7252	70.3005	70.3004	70.3403	70.2927	69.7615	79.4727	68.465	90.1771	76.386	70.4182	70.6653	70.4738	70.5602	94.3897	71.1006	72.4297	71.6234	68.887	70.2282	69.7695	70.3729	70.6369	90.4323	70.5907	70.5505	69.978	71.5912	71.5634	71.1257	70.7252	71.1374
Rhizobium_rhizogenes_A_1.2.5	70.3527	70.9752	70.4672	70.3641	70.2546	70.2867	71.0819	70.3866	70.2722	70.2928	71.1291	70.1115	70.2673	70.3276	70.8023	70.3062	70.2841	69.6543	70.1865	70.2939	70.3811	70.1752	69.5598	79.6157	68.4622	90.246	76.6416	70.5917	70.7286	70.4866	70.6159	100	71.437	72.3846	71.9946	68.999	70.3372	69.9204	70.3113	70.6949	90.399	70.785	70.741	69.9552	71.912	71.2392	71.1028	70.6527	71.1954
Rhizobium_bangladeshense_BLR175	70.7652	71.1221	70.6988	70.4051	70.6842	70.7505	71.1535	70.305	70.7223	70.6934	71.4146	70.5296	70.6894	70.6788	71.0769	70.7371	70.7424	69.569	70.3108	70.754	70.3	70.2957	69.8265	79.4167	68.4335	90.47	76.2771	70.3407	70.7485	70.7833	70.8948	89.8583	71.3113	72.4239	71.8656	69.1598	70.5301	69.9461	70.2846	70.7885	89.2156	70.7794	70.7233	69.9544	71.4558	71.5353	71.3818	70.9913	71.4729
Rhizobium_binae_BLR195_ASM1968445v1	70.7573	71.1214	70.708	70.4136	70.6845	70.7508	71.1534	70.3155	70.7226	70.6937	71.4124	70.5291	70.6897	70.6712	71.0926	70.7374	70.7427	69.5786	70.3305	70.7543	70.3105	70.3153	69.836	79.4177	68.4424	90.4708	76.2674	70.3418	70.7599	70.7863	70.8988	89.8559	71.311	72.4211	71.8726	69.1614	70.5387	69.9454	70.2971	70.7904	89.2108	70.7791	70.7231	69.9453	71.4717	71.5329	71.38	70.9903	71.4703
Rhizobium_phaseoli_ATCC_14482	70.4769	70.7734	70.6231	70.4859	70.5253	70.4884	70.9462	70.5758	70.4959	70.5371	71.3986	70.307	70.5308	70.554	70.9874	70.5095	70.4919	69.8551	70.4257	70.502	70.5892	70.4139	69.7867	79.8374	68.5045	91.3099	76.8562	70.6756	70.7591	70.5366	70.6383	91.189	71.3234	72.7419	71.8131	69.3785	70.527	70.0537	70.4296	70.8661	90.375	70.8412	70.739	70.2102	71.7441	71.4775	71.3293	70.7179	71.3782
Rhizobium_chutanense_C5	70.5091	70.9678	70.6919	70.3987	70.5439	70.5114	71.0796	70.5752	70.5076	70.4377	71.4993	70.462	70.5486	70.5039	70.7924	70.5165	70.508	69.9751	70.5768	70.5142	70.5703	70.5515	69.8546	79.9607	68.4894	91.8796	76.5661	70.7942	71.0029	70.7705	70.7383	91.6631	71.3633	73.051	71.9379	69.3911	70.4877	70.1593	70.5306	70.8835	90.6944	70.8988	70.8411	70.1205	71.9584	71.444	71.296	70.8856	71.5366
Rhizobium_sophoriradicis_CCBAU_03470	70.1963	70.8118	70.5312	70.3718	70.2085	70.3088	71.0262	70.1699	70.2208	70.2055	71.3474	70.1693	70.2134	70.3293	70.6996	70.2308	70.3147	69.8828	70.6451	70.3235	70.1716	70.6317	69.7262	79.6956	68.2503	91.9241	76.4193	70.6593	70.8189	70.6927	70.6344	90.9694	71.2335	72.9305	71.844	69.0204	70.2574	69.9728	70.4212	70.8547	90.3781	70.7015	70.6646	70.0432	71.712	71.2374	71.1365	70.7813	71.3125
Rhizobium_lentis_BLR27_ASM1968471v1	70.3905	71.0601	70.5342	70.2892	70.3417	70.3066	71.0998	70.4879	70.2802	70.3764	71.2889	70.3125	70.344	70.4158	70.9726	70.289	70.3081	69.7218	70.4185	70.3091	70.4822	70.4115	69.7427	79.5165	68.3791	92.0647	76.4789	70.5225	70.7802	70.6833	70.6822	89.557	71.3016	72.7062	72.1362	69.053	70.5061	70.0471	70.4321	70.8531	90.1495	70.7235	70.672	70.0763	71.6444	71.4008	71.2442	70.9783	71.1994
Rhizobium_lentis_BLR27	70.4195	71.0721	70.5761	70.3164	70.3917	70.3526	71.1287	70.493	70.3162	70.4041	71.3106	70.34	70.394	70.4523	70.9989	70.325	70.3442	69.7418	70.4486	70.3451	70.4872	70.4416	69.7579	79.5332	68.3957	92.0555	76.4849	70.5336	70.8073	70.7204	70.7182	89.5455	71.337	72.7348	72.1669	69.0587	70.5462	70.0573	70.4401	70.8521	90.1384	70.7156	70.6747	70.0751	71.6491	71.4074	71.2558	71.0098	71.2146
Rhizobium_anhuiense_CGMCC_1.12621	70.4541	70.9695	70.5309	70.4207	70.5079	70.3679	71.0979	70.361	70.3442	70.4104	71.4028	70.2954	70.5108	70.4358	70.7892	70.3659	70.349	69.9123	70.3559	70.3635	70.3557	70.3422	69.7908	79.6154	68.5319	93.5324	76.7679	70.5728	70.8389	70.8326	70.8204	89.4099	71.4968	72.8834	72.0072	69.0298	70.5288	70.1602	70.4925	70.8732	89.6432	70.8685	70.8068	70.1322	71.8096	71.5811	71.2251	70.8941	71.2778
Rhizobium_bangladeshense_BLR175_ASM1968421v1	70.453	70.9692	70.5297	70.4193	70.5065	70.3666	71.0974	70.3607	70.3429	70.4091	71.3987	70.2942	70.5094	70.4347	70.7901	70.3646	70.3477	69.9131	70.3541	70.3622	70.3554	70.3404	69.7884	79.6138	68.5286	93.533	76.7659	70.5734	70.8394	70.8291	70.8103	89.4117	71.4979	72.8807	72.0103	69.0317	70.5272	70.1607	70.4898	70.8714	89.639	70.8675	70.8058	70.1329	71.8057	71.5778	71.2232	70.8929	71.2738
Rhizobium_acaciae_1AS11	70.2923	70.9431	70.5431	70.2818	70.3212	70.2831	70.9947	70.3119	70.3069	70.3543	71.4388	70.2183	70.3259	70.3246	70.7197	70.3029	70.3069	69.8928	70.3503	70.2959	70.3062	70.3374	69.6571	79.8118	68.5178	100	76.5543	70.4618	70.9426	70.7039	70.5904	90.246	71.3642	72.8729	71.8862	68.9999	70.4714	70.0531	70.406	70.7933	90.4927	70.7698	70.7141	69.9467	71.62	71.3468	71.1412	70.8959	71.3059
Rhizobium_ecuadorense_CNPSO_671	70.7044	70.8812	70.6199	70.4764	70.4629	70.4489	70.9938	70.2766	70.4462	70.4658	71.3932	70.3826	70.4577	70.5152	70.8803	70.4465	70.4635	69.8943	70.2568	70.4637	70.2707	70.2577	69.5812	80.0411	68.3681	92.4858	76.5368	70.7264	70.8693	70.7017	70.7994	90.0558	71.3996	73.297	71.7279	69.1081	70.5618	70.1241	70.3759	70.748	90.0848	71.0199	70.9875	69.9952	71.6649	71.2175	71.1697	70.892	71.3593
Rhizobium_esperanzae_CNPSo_668	70.4865	70.9793	70.5441	70.4924	70.4433	70.4595	71.1388	70.3171	70.4487	70.4448	71.2332	70.2824	70.4461	70.4663	70.9309	70.4659	70.4519	69.8627	70.2679	70.4668	70.3114	70.2698	69.6032	79.8728	68.4436	92.6685	76.5342	70.743	70.9055	70.9501	70.8359	90.4465	71.4663	72.7387	71.7938	69.2401	70.5749	70.04	70.3769	70.9181	90.5547	70.9575	70.9168	70.1648	71.6404	71.3072	71.2099	70.8761	71.2367
Rhizobium_favelukesii_LPU83	70.3465	70.3444	70.2736	70.1969	70.2932	70.296	70.3113	70.1267	70.2854	70.1634	70.7064	69.9999	70.2987	70.2055	70.28	70.2913	70.2848	69.5379	70.058	70.284	70.1212	70.0503	69.6788	75.7744	68.5982	76.1178	83.8187	70.0663	70.5474	70.5762	70.6418	76.3008	71.1348	72.3292	71.2873	69.1008	70.0978	69.3373	70.121	70.348	76.2676	70.4004	70.3673	69.7507	71.3761	70.8288	70.5361	70.4196	70.6522
Rhizobium_miluonense_HAMBI_2971	69.9793	70.2236	70.0605	69.9518	70.0314	70.0207	70.1451	70.0828	70.0273	69.9225	70.7281	69.8774	70.0346	69.876	70.2592	70.0307	70.0239	69.5575	69.9642	70.026	70.0775	69.9514	69.6629	75.6563	68.5979	76.0613	84.1368	70.0817	70.3256	70.4614	70.7429	76.152	71.0148	71.517	71.2504	68.922	69.9338	69.1425	70.1165	70.2969	76.1855	70.204	70.1839	69.6074	71.0443	70.8505	70.5017	70.2411	70.717
Rhizobium_tibeticum_CCBAU85039	70.5487	70.289	70.4486	70.199	70.4885	70.5454	70.2295	70.2005	70.5257	70.4836	70.793	70.2856	70.4921	70.445	70.6005	70.5282	70.5431	69.4459	70.1043	70.5429	70.1956	70.0925	69.8256	75.546	68.4885	76.1899	84.1894	70.1238	70.4566	70.2085	70.3348	76.2018	71.1058	72.2324	71.2032	69.038	70.1999	69.5643	70.2972	70.4661	76.3123	70.4753	70.4618	69.7892	71.1344	71.037	70.5213	70.503	70.6786
Rhizobium_hainanense_CCBAU_57015	70.0917	70.2169	70.1508	69.8974	70.1289	70.1461	70.0335	70.2516	70.1324	70.0393	70.6811	69.891	70.1318	70.1751	70.2305	70.1281	70.1504	69.5986	70.014	70.1465	70.2474	69.9983	69.7635	75.5015	68.3343	76.1299	84.0773	70.1055	70.5104	69.94	70.2782	76.279	71.0642	71.594	71.2449	69.159	70.1012	69.2308	70.1536	70.5499	76.1092	70.45	70.4038	69.8904	71.2868	70.7583	70.5753	70.4359	70.6899
Rhizobium_daejeonense_L61	69.9752	70.1682	70.1341	69.949	70.1051	70.0553	70.1772	70.1131	70.055	70.0854	70.6361	69.8915	70.1015	70.0449	70.2845	70.0597	70.0601	69.8181	69.9827	70.0596	70.1188	69.9715	69.9028	75.2342	68.3811	75.6679	84.2312	70.0717	70.3506	69.9964	70.354	75.7907	70.7644	71.0509	71.0488	68.9942	70.0263	69.5252	70.1746	70.33	75.9311	70.2548	70.2138	69.8204	71.1418	70.7925	70.4723	70.3834	70.5996
Rhizobium_multihospitium_HAMBI_2975	70.0493	70.3995	70.1404	69.909	70.1586	70.1422	70.3076	70.1452	70.1284	70.0768	70.6073	69.8879	70.1627	70.1356	70.2227	70.1265	70.1539	69.5584	69.8964	70.1478	70.1407	69.8555	69.9211	75.5444	68.3321	75.9292	83.9955	70.0736	70.4263	69.8476	70.278	76.0249	70.9136	71.2257	71.2335	69.0026	70.0194	69.1953	70.0562	70.4212	76.0668	70.3524	70.3047	69.8885	71.2584	70.7347	70.406	70.4822	70.6747
Rhizobium_lusitanum_P1-7	70.4592	70.3448	70.4321	70.1819	70.2471	70.237	70.2348	69.9766	70.242	70.218	70.5664	70.2566	70.2506	70.4194	70.4046	70.2278	70.2531	69.3703	69.9769	70.2411	69.972	69.947	69.6407	75.4301	68.3066	75.9507	85.8646	69.9748	70.1717	70.0273	70.2537	76.1206	70.8634	72.279	71.4092	69.0797	70.3737	69.3285	70.1432	70.4317	76.2494	70.4908	70.443	69.7	71.4916	70.8331	70.3077	70.2345	70.6788
Rhizobium_rhizogenes_FIT62	69.7078	70.261	69.8598	69.6273	69.8502	69.8617	70.1911	69.7736	69.8656	69.8317	70.429	69.6379	69.8555	69.7703	70.1784	69.8709	69.878	69.2535	69.6399	69.8652	69.7681	69.6078	69.2292	75.4076	68.4593	75.6339	84.8037	70.1887	70.0013	70.1869	70.6326	76.0148	70.8558	71.0672	71.0952	68.9258	69.8051	69.175	69.7884	70.2147	75.8898	70.3667	70.3343	69.7248	71.0479	70.4825	70.2525	70.1393	70.4035
Rhizobium_rhizogenes_X1_95	69.6818	70.2217	69.8451	69.7028	69.8996	69.8475	70.1522	69.808	69.8468	69.8063	70.393	69.6619	69.9045	69.7236	70.2085	69.867	69.85	69.3328	69.5574	69.8521	69.8025	69.5357	69.2951	75.4282	68.4704	75.6328	84.8342	70.149	69.9065	70.1025	70.5962	76.0515	70.9234	71.1348	71.0797	68.7773	69.7678	69.1684	69.7402	70.1973	75.8674	70.2996	70.2633	69.7794	71.0524	70.4532	70.2057	70.1155	70.3824
Rhizobium_leucaenae_CFN_299	70.278	70.5574	70.2137	70.115	70.2336	70.1168	70.5061	70.2219	70.1256	70.1061	71.0099	69.9526	70.2381	70.1599	70.6079	70.1349	70.1168	69.6371	69.8827	70.123	70.2152	69.8807	69.6212	76.3751	68.3097	76.7484	86.6443	70.3616	70.7466	70.8133	71.0062	76.7517	71.2611	72.3941	71.1715	69.2575	70.1421	69.7605	70.0821	70.514	76.6662	70.6761	70.6216	69.8349	71.3981	70.9745	70.5482	70.5396	70.9969
Rhizobium_leucaenae_USDA_9039	70.2679	70.5432	70.2104	70.1176	70.2326	70.1124	70.5078	70.2505	70.1328	70.1033	71.0097	69.9605	70.2371	70.1615	70.6129	70.1314	70.1232	69.6569	69.914	70.1186	70.2439	69.896	69.6444	76.3908	68.3111	76.7496	86.6495	70.3566	70.7625	70.8145	71.0149	76.7672	71.2477	72.3922	71.1998	69.2503	70.1434	69.7745	70.1058	70.4872	76.6773	70.6924	70.6263	69.8268	71.4051	70.962	70.5322	70.5284	71.0332
Rhizobium_binae_BLR195	69.7201	69.9688	69.9365	69.8933	70.0304	69.8853	69.9689	69.7339	69.8836	69.8272	70.2678	69.6357	70.0352	69.7274	70.3937	69.8547	69.9034	69.4717	69.6937	69.8827	69.7272	69.6726	69.2932	75.9426	68.0224	75.931	85.7417	69.8332	70.2289	70.1933	70.5696	75.9896	71.0029	71.3348	71.2506	69.162	69.6959	69.3828	69.6801	70.1143	76.147	70.3367	70.2826	69.4853	71.0809	70.3907	69.8389	70.2231	70.2213
Rhizobium_jaguaris_CCGE525	69.7337	70.0505	69.8149	69.7926	70.0978	69.8932	70.0799	69.8814	69.9017	69.7358	70.4262	69.5887	70.0939	69.7958	70.2025	69.9088	69.89	69.261	69.5704	69.8946	69.8752	69.5681	69.5194	76.0383	68.5183	76.3681	86.2067	69.8901	70.4522	70.4129	70.6367	76.2712	71.4328	71.3608	71.4244	69.106	69.6593	69.3836	69.7372	70.1787	76.3275	70.2865	70.2403	69.4585	71.0866	70.397	70.0974	70.2333	70.3461
Rhizobium_mayense_CCGE526	69.663	70.326	69.8707	69.9257	69.9468	69.9087	70.2227	69.6259	69.9102	69.8515	70.4679	69.582	69.9514	69.838	70.4496	69.9094	69.9188	69.268	69.5079	69.9013	69.6194	69.4887	69.1623	76.1927	68.3076	76.3356	86.3174	69.9674	70.2207	70.2604	70.5623	76.2258	71.0441	71.3514	71.003	69.2831	69.7	69.406	69.6935	70.388	76.0689	70.4084	70.3447	69.6068	71.1242	70.417	69.9296	70.5177	70.3174
Rhizobium_tropici_CIAT_899	70.0569	69.9161	70.0585	69.9688	70.0959	69.986	69.8915	70.0672	69.978	69.8979	70.4273	69.7754	70.1007	70.0228	70.4078	69.9792	69.9919	69.2174	69.7886	69.9981	70.0612	69.7868	69.531	75.209	68.0225	76.0989	78.9284	69.9225	69.8754	70.1177	70.5922	76.1702	71.0332	71.2352	71.8795	69.1105	69.908	69.1416	69.8159	69.9	76.1648	69.9994	69.9485	69.5044	71.5131	70.245	70.1161	70.0107	70.2752
Rhizobium_rhododendri_rho-6.2	69.975	70.0076	69.9656	69.7324	69.8414	69.8199	70.0577	69.4744	69.8143	69.7522	69.8613	69.7837	69.8434	69.8984	70.0606	69.8455	69.8026	68.7307	69.6292	69.8111	69.4694	69.6326	69.4955	73.6184	67.3259	74.158	75.955	69.7205	69.2249	69.0748	69.5206	74.2428	70.3835	70.3271	70.7613	68.8677	69.9355	68.7474	69.6186	69.7524	74.2061	69.5517	69.5336	69.3824	70.9399	69.6454	69.5124	69.6556	69.8035
Rhizobium_viscosum_DSM_7307	69.8667	70.0991	70.1107	70.0503	69.7781	69.8198	69.9322	69.4809	69.7983	70.0113	69.7937	69.9043	69.7808	69.8448	70.8608	69.8157	69.8039	68.4917	69.5595	69.8159	69.4759	69.5597	69.2296	73.5991	67.3687	74.2808	76.2731	69.561	69.327	69.175	69.4539	74.2072	70.2557	70.2517	70.9368	68.8068	70.004	68.6716	69.3447	69.5625	74.3711	69.556	69.5047	69.3233	71.0988	69.8111	70.1022	69.4823	69.5584
Rhizobium_metallidurans_DSM_26575	70.0105	70.6934	70.1327	70.0615	69.9949	69.9974	70.6498	69.8499	69.9929	70.0647	71.2028	69.9962	69.9978	70.048	70.5108	70.0055	70	69.4551	70.1053	70.0013	69.8436	70.0899	69.8002	81.9677	67.9525	78.7415	75.5933	70.2385	70.1206	70.345	70.3467	78.9119	70.8582	71.0377	71.1862	69.2245	69.8873	69.7902	70.1211	70.3194	79.0513	70.4572	70.4186	69.9205	71.482	70.7879	70.6299	71.1267	71.0223
Rhizobium_fabae_DSM_19331	70.5752	70.728	70.5087	70.3548	70.6511	70.5299	70.8805	70.5652	70.4917	70.4932	71.0692	70.3535	70.6649	70.5714	70.7777	70.5121	70.5307	69.7288	70.1652	70.5144	70.5588	70.1656	69.6958	88.6911	68.3926	79.7278	76.0539	70.3364	70.6239	70.6826	70.883	79.7336	71.3231	72.2409	71.8651	69.1499	70.4865	69.8306	70.5508	70.665	79.8161	70.7626	70.709	69.8486	71.4139	71.2056	70.985	70.7694	71.083
Rhizobium_terrae_NAU-18	70.3414	70.9513	70.4188	70.325	70.4695	70.3563	71.0538	70.4777	70.3557	70.3262	71.3654	70.1723	70.4722	70.3977	70.6887	70.3588	70.3731	69.8437	70.301	70.359	70.4709	70.2833	69.8758	89.0414	68.6981	79.7581	76.2221	70.3808	70.7416	70.8727	70.9092	79.8507	71.1698	72.4319	71.789	69.0954	70.4432	69.9425	70.5178	70.51	79.8694	70.7103	70.6644	69.9439	71.6497	71.1321	71.2381	71.1451	71.2558
Rhizobium_terricola_S-51	70.4144	70.9579	70.4483	70.3605	70.4542	70.3423	71.0726	70.5046	70.3423	70.3283	71.4005	70.2229	70.4565	70.4258	70.6943	70.3448	70.3596	69.8461	70.3255	70.345	70.4978	70.3063	69.8939	88.9825	68.727	79.7218	76.2252	70.3956	70.7969	70.9151	70.9598	79.827	71.2318	72.4411	71.8364	69.1351	70.4441	69.9619	70.5219	70.5481	79.8464	70.7173	70.6574	69.9593	71.6432	71.1376	71.2544	71.1449	71.2968
Rhizobium_album_NS-104	70.3436	70.8571	70.2516	70.0511	70.317	70.2657	70.9445	70.0133	70.2534	70.1939	71.1756	70.093	70.3205	70.2437	70.5781	70.2653	70.2607	69.6285	70.0178	70.2713	70.007	70.0099	69.6058	100	68.7739	79.8118	75.8633	70.2185	70.4845	70.946	71.0221	79.6157	71.0621	72.0051	71.3409	69.166	70.1676	69.6724	70.1152	70.5701	79.5055	70.5826	70.5385	69.7124	71.2105	71.0429	70.8764	70.9527	71.0453
Rhizobium_grahamii_CCGE_502	70.1067	70.5045	70.0562	69.8578	70.2068	70.1075	70.5976	70.091	70.1039	70.0822	70.9224	69.9655	70.2272	70.0936	70.6131	70.1004	70.1242	69.4738	69.7707	70.1179	70.0846	69.7635	69.3627	89.3492	68.6544	79.4444	75.6138	70.1213	70.2264	70.7627	71.1371	79.2729	70.8029	71.5976	71.2395	69.0402	69.7937	69.443	70.1673	70.4337	79.3932	70.4776	70.4683	69.5671	71.1507	70.6988	70.3656	70.7874	70.9802
Rhizobium_tumorigenes_1078	69.955	70.6516	70.2027	70.0107	70.0202	69.9445	70.6774	70.1857	69.9004	70.0002	71.0315	69.9296	70.024	70.0363	70.5939	69.9128	69.9324	69.5538	69.8693	69.9332	70.1808	69.8781	69.4984	79.2525	68.4272	82.7838	75.8525	70.3115	70.3478	69.9741	70.1871	82.3122	71.2532	71.6752	71.6207	69.0949	70.104	69.6595	70.0917	70.5745	83.0475	70.4678	70.4102	70.0145	71.3535	70.9789	70.7425	70.6454	70.9133
Rhizobium_freirei_PRF_81	70.6193	70.9093	70.4907	70.4316	70.5562	70.5129	70.8364	70.5432	70.5131	70.4214	71.4506	70.413	70.5631	70.4562	70.6923	70.5066	70.5085	69.6829	70.4634	70.5058	70.5357	70.4537	70.0708	80.2607	68.3573	80.8354	76.5428	70.4764	70.699	70.9257	70.6601	80.6608	71.3778	73.7653	72.0224	69.0313	70.3856	69.6866	70.5578	70.6696	80.698	70.6917	70.677	69.8076	71.4623	71.4871	71.2867	70.9818	71.4319
Rhizobium_mongolense_CGMCC_1.3401	70.7141	71.0798	70.5735	70.4959	70.6485	70.6422	71.0541	70.4991	70.6271	70.6289	71.3108	70.5499	70.655	70.6863	70.6205	70.62	70.6495	69.9696	70.5348	70.6453	70.4995	70.5098	69.9574	80.4158	68.4148	81.045	76.7803	70.4683	70.9124	70.8773	70.8564	80.6302	71.3387	72.7712	71.987	69.2033	70.5842	69.8461	70.4299	70.9001	80.6792	70.7051	70.6732	69.8374	71.6877	71.5625	71.3815	70.9064	71.5371
Rhizobium_mongolense_USDA_1844_ASM782750v1	70.6152	70.8748	70.6642	70.6501	70.6258	70.484	71.0753	70.5043	70.4637	70.4968	71.4639	70.4198	70.632	70.6062	70.6854	70.4666	70.4714	70.0903	70.4483	70.478	70.4968	70.4484	70.0417	80.3283	68.6949	81.0287	76.7438	70.6342	70.8826	71.0378	70.7886	80.8292	71.4393	72.6118	71.995	69.2851	70.5329	69.9385	70.5914	70.7271	81.0689	70.8376	70.8133	69.9925	71.7571	71.4713	71.3006	70.9904	71.5729
Rhizobium_mongolense_USDA_1844	70.6203	70.8621	70.6639	70.6443	70.6219	70.4723	71.0526	70.5158	70.4724	70.4949	71.4537	70.4479	70.6283	70.6104	70.6721	70.4649	70.4801	70.101	70.4872	70.4759	70.5165	70.4688	70.0588	80.3405	68.688	81.0377	76.7196	70.6484	70.9154	71.0178	70.7926	80.8606	71.4187	72.6435	72.0396	69.2968	70.5314	69.9703	70.5951	70.6919	81.1076	70.8545	70.8241	69.9958	71.7489	71.479	71.2955	70.9807	71.5893
Agrobacterium_tumefaciens_DS2078	70.1717	78.6346	70.2547	70.1059	70.1069	70.0183	78.6893	70.0061	70.0622	70.0396	97.4614	70.2627	70.1071	70.0181	69.9574	70.0657	70.0207	69.4317	70.0691	70.0174	69.9955	70.0682	69.7837	70.2686	66.8914	70.7037	70.7055	70.1463	70.522	69.2845	69.416	70.7447	69.3734	69.4635	69.2469	68.4294	70.1179	70.6332	70.4041	70.2745	70.948	70.5245	70.5158	69.9287	70.8293	93.2429	91.7048	79.0501	97.728
Agrobacterium_tumefaciens_SEMIA_472	70.8416	80.36	70.9437	70.8672	70.9628	70.9266	80.2106	70.9452	70.8831	70.8253	99.0449	70.9491	70.9656	70.8892	71.5489	70.9068	70.914	70.3509	70.8	70.9235	70.9452	70.7862	70.781	71.657	67.6813	71.762	71.74	71.5028	71.2476	70.2481	70.3352	71.7276	70.3806	70.5301	70.1366	70.2136	71.0748	71.0755	71.2215	71.5467	71.8502	71.706	71.7019	71.3017	72.147	93.9632	92.4792	80.0533	99.0314
Agrobacterium_tumefaciens_A74a	70.8141	79.5723	70.9522	70.7128	71.034	71.0067	79.6053	70.6642	71.0067	70.8995	99.1933	70.9232	71.0349	70.8468	71.0476	71.0195	70.9991	70.0956	71.0218	71.0029	70.6553	71.0081	70.6141	71.3029	67.3656	71.47	71.2812	70.9161	71.0568	69.9897	70.1103	71.3292	70.1953	70.3212	69.9666	69.2909	70.9711	71.0198	70.9289	71.0469	71.5914	71.2628	71.2539	70.9661	71.8077	93.5497	91.909	79.861	98.9384
Agrobacterium_tumefaciens_SEMIA_440	70.7977	79.6402	70.86	70.6941	70.8865	70.8135	79.6773	70.6342	70.82	70.8221	99.2245	70.8484	70.8876	70.812	71.0132	70.835	70.8128	70.1077	70.8951	70.8151	70.6249	70.8865	70.4746	71.3045	67.5497	71.4037	71.1796	70.9051	71.0486	70.0244	70.1084	71.3001	70.1739	70.1852	69.9579	69.4216	70.8607	71.1648	70.8764	71.0203	71.5998	71.2748	71.2725	70.8597	71.7099	93.6137	92.0487	79.9148	99.0896
Agrobacterium_vitis_CG2	70.8031	79.6404	70.8652	70.7021	70.8856	70.8126	79.6774	70.6349	70.8191	70.8212	99.2238	70.8537	70.8867	70.8172	71.0131	70.8341	70.8119	70.1064	70.9007	70.8142	70.6256	70.892	70.4845	71.3021	67.5497	71.398	71.1841	70.9035	71.0486	70.0274	70.1082	71.2978	70.1738	70.1837	69.9594	69.429	70.866	71.1605	70.8764	71.0094	71.5997	71.273	71.2707	70.8595	71.7164	93.613	92.0482	79.9211	99.0893
Agrobacterium_tumefaciens_SEMIA_4026	70.7964	79.6423	70.8587	70.6961	70.8852	70.8122	79.6794	70.6209	70.8187	70.8208	99.2006	70.8473	70.8863	70.8106	71.0114	70.8337	70.8115	70.106	70.8941	70.8138	70.6116	70.8855	70.468	71.3035	67.5537	71.4005	71.1757	70.909	71.0466	70.0248	70.1072	71.3047	70.1763	70.1895	69.9569	69.4201	70.8597	71.165	70.8583	71.0225	71.5952	71.2807	71.2784	70.863	71.7117	93.6145	92.0482	79.9178	99.0901
Agrobacterium_tumefaciens_SEMIA_435	70.7941	79.6402	70.8563	70.6938	70.8828	70.8099	79.6772	70.6139	70.8164	70.8185	99.2128	70.8449	70.8839	70.8083	71.0073	70.8314	70.8092	70.1033	70.8919	70.8115	70.6047	70.8833	70.4659	71.3031	67.5515	71.3982	71.1707	70.9067	71.0439	70.0224	70.1049	71.3025	70.1738	70.1872	69.9545	69.4178	70.8574	71.1626	70.856	71.0223	71.5958	71.2783	71.276	70.8607	71.7095	93.6126	92.0462	79.9154	99.089
Agrobacterium_tumefaciens_SEMIA_437	70.7933	79.6399	70.8557	70.6931	70.8821	70.8092	79.6771	70.6139	70.8157	70.8179	99.2125	70.8443	70.8832	70.8075	71.007	70.8307	70.8085	70.1033	70.8914	70.8108	70.6047	70.8828	70.4661	71.3033	67.5519	71.3989	71.1711	70.9078	71.0439	70.0221	70.1042	71.3028	70.1743	70.1874	69.9548	69.4179	70.857	71.1625	70.8561	71.0143	71.596	71.28	71.2777	70.8619	71.7104	93.6123	92.046	79.9153	99.0887
Agrobacterium_tumefaciens_B6806	70.974	80.0892	71.0838	70.8983	71.0168	71.0596	79.9799	70.8442	71.0342	71.0639	99.0989	71.0755	71.0179	71.1069	71.2701	71.0508	71.0512	70.303	71.2524	71.0562	70.8343	71.2581	70.6366	71.4703	67.464	71.5674	71.5865	71.2263	71.2019	70.1243	70.2593	71.4752	70.3434	70.5627	70.3191	69.6883	71.2383	71.1066	71.0863	71.1981	71.6671	71.4876	71.4844	71.1329	72.0093	93.8016	92.2125	79.9773	98.9459
Agrobacterium_tumefaciens_B6	70.8241	79.7482	70.725	70.5747	70.8535	70.8059	79.7319	70.624	70.8072	70.7611	99.0182	70.6717	70.8537	70.7817	70.707	70.8216	70.7969	70.1038	70.8703	70.8024	70.613	70.8625	70.4905	71.5181	67.4979	71.5759	71.2866	71.0585	71.0158	70.0896	70.1365	71.5789	69.9745	70.2247	69.7803	69.6463	70.7716	71.3444	70.8952	71.1487	71.6731	71.3952	71.389	71.0392	71.8336	93.3412	91.8152	79.9104	98.6628
Agrobacterium_tumefaciens_BIM_B-1315G	70.9214	79.7047	71.0158	70.812	70.9747	70.9102	79.676	70.7672	70.9373	70.9893	98.8415	70.8831	70.9758	71.0107	71.0314	70.9278	70.9503	70.1747	71.1046	70.9154	70.7578	71.0756	70.5415	71.3456	67.5617	71.4532	71.101	70.9951	71.1	70.0329	70.1822	71.3761	70.2664	70.3457	70.1468	69.4689	71.025	71.1997	70.9904	71.1138	71.567	71.4283	71.4071	70.954	71.8607	93.5318	91.9993	80.0172	98.5703
Agrobacterium_salinitolerans_DG3-1	70.7257	79.7583	70.8836	70.811	70.9331	70.8312	79.7981	70.7512	70.819	70.8943	97.6764	70.803	70.9285	70.7673	71.0191	70.8236	70.8463	70.1617	70.9466	70.8456	70.7421	70.9367	70.5688	71.369	67.6386	71.4799	71.2593	71.0161	70.9668	70.0864	70.2676	71.3076	70.2744	70.3419	69.917	69.3631	70.8119	71.2086	70.9593	71.1005	71.6664	71.4095	71.3913	70.9836	71.7892	93.7269	92.0611	79.9473	97.6355
Agrobacterium_salinitolerans_MAFF210265	70.7028	79.6866	70.8736	70.8043	70.9398	70.8305	79.6913	70.682	70.8053	70.8745	97.6686	70.806	70.9352	70.7636	71.0034	70.8098	70.8323	70.1123	70.9296	70.8316	70.6731	70.9198	70.5173	71.3386	67.5801	71.3866	71.1784	70.9706	71.0051	70.1295	70.2947	71.2558	70.3025	70.31	69.9608	69.3048	70.7963	71.2302	70.902	71.0902	71.6328	71.393	71.3835	70.9438	71.7597	93.6917	92.0547	79.938	97.6321
Agrobacterium_sp_TS45	70.6974	79.6812	70.8494	70.7775	70.8998	70.8062	79.6855	70.6597	70.8183	70.8773	97.6681	70.7844	70.8953	70.764	70.9525	70.8032	70.8452	70.1254	70.9538	70.825	70.6508	70.9269	70.5129	71.3362	67.5558	71.4313	71.1671	70.9567	70.9921	70.1026	70.258	71.3	70.284	70.3446	69.9565	69.3246	70.7802	71.1854	70.8875	71.0638	71.6382	71.3643	71.3572	70.9219	71.7537	93.6684	92.0144	79.9368	97.6292
Agrobacterium_sp_Azo12	70.7174	79.5002	70.8367	70.6649	70.8345	70.7658	79.72	70.5254	70.7833	70.7326	98.3855	70.7614	70.8355	70.7242	71.047	70.7838	70.775	69.9591	70.9512	70.7707	70.5163	70.9424	70.538	71.1982	67.3263	71.2117	70.8323	70.8313	70.9169	69.8397	69.9356	71.0566	70.0089	70.1509	69.8421	69.1952	70.7537	70.8688	70.9516	71.0027	71.2296	71.2521	71.255	70.6649	71.614	92.9497	91.5804	79.811	98.3976
Agrobacterium_tumefaciens_LMG_292	70.7846	79.531	70.8425	70.7298	70.7756	70.8399	79.7249	70.4764	70.8384	70.8898	98.4492	70.6875	70.7767	70.8335	70.9931	70.8396	70.8314	70.0383	70.8581	70.8169	70.4678	70.8572	70.4575	71.279	67.5025	71.2949	70.9152	70.7957	70.9886	69.8913	69.9806	71.1731	70.0297	70.3455	69.8947	69.2143	70.9179	71.2031	70.8627	71.0411	71.2904	71.2522	71.2187	70.8213	71.6795	93.1285	91.4614	79.7301	98.37
Agrobacterium_tumefaciens_DSM_30147	70.8316	79.592	70.9416	70.8164	70.8125	70.7824	79.625	70.5089	70.7676	70.7924	98.9781	70.8341	70.814	70.8061	71.0955	70.7923	70.7845	70.0616	70.8578	70.7681	70.4998	70.8545	70.2814	71.1532	67.4416	71.2483	71.1305	70.8415	71.0639	70.0295	70.064	71.2646	70.2081	70.3114	69.943	69.2655	70.8731	71.0954	70.8052	71.1693	71.5511	71.291	71.2884	70.8297	71.7567	93.3736	91.6642	79.7552	98.8999
Agrobacterium_tumefaciens_GVS04A	70.7051	79.4693	70.7766	70.5954	70.7811	70.7407	79.5046	70.5226	70.7496	70.7814	98.9863	70.8406	70.7825	70.6649	70.8801	70.7717	70.7531	70.0587	70.8028	70.7345	70.5138	70.7969	70.4341	71.0596	67.3248	71.3914	71.1023	70.7735	70.9936	69.7905	69.9989	71.3264	69.8954	70.5384	69.8888	69.2507	70.8032	71.0159	70.8914	70.9174	71.5693	71.0642	71.048	70.6509	71.6771	93.3953	91.5953	79.6406	98.4418
Agrobacterium_tumefaciens_DS2061	70.8124	79.5303	70.8249	70.6358	70.8522	70.7876	79.4915	70.578	70.8012	70.7623	98.7644	70.9246	70.8439	70.8805	70.8713	70.8132	70.7937	70.1235	70.8919	70.787	70.5693	70.891	70.4189	71.0606	67.3751	71.3621	71.1595	70.8749	71.0833	69.79	69.965	71.2186	70.2939	70.3613	69.9786	69.2092	70.8408	71.2243	70.8484	70.9599	71.3897	71.2647	71.2498	70.7581	71.7749	93.3021	91.8691	79.6528	98.9997
Agrobacterium_tumefaciens_LBA4404	70.63	79.515	70.7547	70.6608	70.7391	70.7654	79.493	70.6099	70.7787	70.7598	98.8879	70.8978	70.74	70.7715	70.8261	70.7906	70.7685	70.2336	70.9165	70.7691	70.6009	70.9174	70.507	71.0921	67.5011	71.3148	71.0885	70.896	71.06	69.8547	70.0325	71.2212	70.4047	70.4309	69.9907	69.1487	70.7973	71.1071	70.8561	71.0812	71.3941	71.2397	71.2277	70.8813	71.7934	93.3197	91.7275	79.709	98.9039
Agrobacterium_tumefaciens_DS1470	70.7465	79.4782	70.8002	70.6658	70.9074	70.7734	79.3568	70.6593	70.7899	70.738	98.8342	70.9311	70.903	70.6776	70.8573	70.7812	70.7867	70.1598	70.8903	70.7743	70.65	70.8608	70.5396	71.0192	67.4107	71.3495	71.0364	70.9381	71.0957	69.7779	69.9052	71.2234	70.0839	70.1731	69.9513	69.2188	70.9184	71.2303	70.8408	70.9965	71.3984	71.21	71.1903	70.6974	71.6901	93.3625	91.7829	79.6776	98.9692
Agrobacterium_tumefaciens_DS1370	70.7465	79.4784	70.8002	70.6686	70.9074	70.7734	79.3568	70.6593	70.7899	70.738	98.8338	70.9311	70.903	70.6776	70.8573	70.7812	70.7867	70.1598	70.8903	70.7743	70.65	70.8608	70.5392	71.0194	67.4107	71.346	71.0364	70.9381	71.0957	69.778	69.9052	71.2234	70.0839	70.1731	69.9487	69.2191	70.9184	71.2303	70.8408	70.9965	71.3984	71.21	71.1903	70.6976	71.6914	93.3608	91.7787	79.6776	98.9708
Agrobacterium_tumefaciens_Di1519	70.7408	79.4782	70.8048	70.6658	70.9074	70.7734	79.3568	70.6593	70.7899	70.738	98.8345	70.9311	70.903	70.672	70.8573	70.7812	70.7867	70.1598	70.8903	70.7743	70.65	70.8608	70.5396	71.0145	67.4128	71.3522	71.039	70.9381	71.0957	69.7716	69.9052	71.2234	70.0839	70.1632	69.9556	69.222	70.9184	71.2357	70.8408	70.9965	71.4011	71.21	71.1903	70.7006	71.6962	93.369	91.7787	79.6776	98.9697
Agrobacterium_tumefaciens_DS1462	70.7408	79.4777	70.8048	70.6686	70.9074	70.7734	79.3561	70.6593	70.7899	70.738	98.8337	70.9311	70.903	70.672	70.8573	70.7812	70.7867	70.1598	70.8903	70.7743	70.65	70.861	70.5392	71.0148	67.4128	71.3487	71.039	70.9369	71.089	69.7717	69.9052	71.2234	70.0839	70.1639	69.953	69.222	70.9184	71.2357	70.8408	70.9962	71.4018	71.21	71.1903	70.7004	71.6971	93.3683	91.7819	79.6779	98.9698
Agrobacterium_tumefaciens_12D1	70.7851	79.5503	70.8439	70.4142	70.7474	70.7155	79.6419	70.5983	70.6435	70.6621	98.8178	70.6182	70.7488	70.7027	70.6158	70.6444	70.7382	70.0086	70.8905	70.7204	70.5891	70.8681	70.3514	71.2447	67.4304	71.4693	71.0512	70.7812	70.9949	69.9681	70.0504	71.3467	70.1322	70.4327	70.0189	69.3296	70.7591	71.0519	70.7862	70.9884	71.4502	71.2666	71.2533	70.792	71.7864	93.4348	91.8136	79.7878	98.6146
Agrobacterium_tumefaciens_Gle001	70.7291	79.5554	70.7776	70.6235	70.7522	70.7072	79.4687	70.5312	70.7172	70.7325	98.9922	70.7325	70.7606	70.7451	70.8511	70.7289	70.7048	70.0033	70.8944	70.708	70.5225	70.8942	70.4289	71.2757	67.3391	71.2786	71.2144	70.7833	70.9121	69.913	70.1165	71.1519	70.1638	70.3485	70.0237	69.2474	70.8809	71.1417	70.7876	71.0511	71.4148	71.1923	71.1804	70.8001	71.7705	93.566	91.7238	79.8118	98.7734
Agrobacterium_tumefaciens_CC234	70.9963	79.6006	70.98	70.8658	70.9826	70.9707	79.6568	70.4972	70.9665	70.9668	98.8884	70.9788	70.9836	70.9854	71.0645	70.9789	70.9685	70.1152	71.0541	70.9715	70.4884	71.0449	70.5418	71.2143	67.3626	71.4016	71.2343	70.8429	70.8751	69.9133	70.1896	71.3529	70.1648	70.3008	70.003	69.252	71.1015	71.1142	70.906	71.0852	71.5223	71.2313	71.2386	70.8059	71.8543	93.3837	91.7729	79.6734	98.8377
Agrobacterium_tumefaciens_ICMP_4364	70.7527	79.5226	70.8575	70.6823	71.174	71.0086	79.4764	70.4371	71.0281	70.8551	98.9074	70.7769	71.1751	70.8815	70.8351	71.0209	71.0285	69.9608	70.8715	71.013	70.4286	70.8617	70.4361	71.1233	67.3866	71.4087	71.3383	70.895	71.0662	69.872	70.0404	71.3302	70.1708	70.2159	70.0306	69.1815	70.774	71.1068	70.8674	70.9984	71.541	71.2449	71.2332	70.794	71.7237	93.2037	91.722	79.7109	98.8141
Agrobacterium_tumefaciens_DS1982	70.7379	79.3912	70.8365	70.5874	70.7555	70.7054	79.4575	70.688	70.7034	70.671	98.8133	70.8113	70.7565	70.7849	70.8269	70.7156	70.7068	70.1469	70.8385	70.7083	70.6792	70.8304	70.4772	71.0766	67.3678	71.3919	71.0772	70.8455	71.0988	69.7763	70.0201	71.2276	70.2434	70.1715	70.0123	69.2692	70.7587	71.175	70.8667	70.9611	71.3941	71.2301	71.2135	70.8247	71.6565	93.1587	91.7791	79.7376	99.2644
Agrobacterium_tumefaciens_MEJ076	70.6629	79.306	70.7929	70.5247	70.7331	70.6568	79.3904	70.6379	70.6549	70.6382	98.7593	70.8782	70.7345	70.6455	70.9284	70.6666	70.6597	70.0845	70.8186	70.6618	70.6288	70.8036	70.2611	70.873	67.3708	71.2492	70.9459	70.8411	71.1066	69.6488	69.8743	71.2062	70.2997	70.0891	69.8348	69.2287	70.616	71.0925	70.804	70.9437	71.3115	71.2102	71.2059	70.7266	71.6843	93.2448	91.7917	79.5923	98.9327
Agrobacterium_sp_Bin.012_Pasture	70.6784	79.3163	70.7935	70.5347	70.7484	70.6716	79.3999	70.6691	70.6696	70.6528	98.7978	70.8899	70.7498	70.6507	70.9362	70.6813	70.6744	70.1095	70.8163	70.6765	70.66	70.8135	70.2917	70.8986	67.3811	71.2671	70.9957	70.859	71.1363	69.6659	69.9021	71.2229	70.3274	70.1184	69.8597	69.256	70.6193	71.0885	70.8082	70.951	71.3358	71.2291	71.2247	70.7443	71.6997	93.2816	91.8271	79.6137	98.9701
Agrobacterium_tumefaciens_CC35	70.6699	79.3274	70.7932	70.5303	70.7404	70.6639	79.4076	70.6686	70.6535	70.6455	98.7976	70.8815	70.7418	70.6347	70.9223	70.6652	70.6583	70.1046	70.8162	70.6604	70.6595	70.8134	70.2823	70.8925	67.3654	71.2712	70.9631	70.859	71.1305	69.6677	69.8949	71.2174	70.3277	70.1101	69.8533	69.2537	70.6125	71.0963	70.811	70.9512	71.3297	71.2282	71.2327	70.7422	71.6895	93.2831	91.8324	79.6101	98.9698
Agrobacterium_tumefaciens_Kin002	70.6585	79.3203	70.79	70.527	70.7453	70.6686	79.4044	70.649	70.6687	70.6415	98.7976	70.8784	70.7467	70.6391	70.9175	70.6699	70.6735	70.1007	70.8238	70.6651	70.6399	70.8101	70.2753	70.8884	67.3611	71.2612	70.9689	70.8548	71.1177	69.664	69.8915	71.2194	70.3242	70.1079	69.8502	69.2508	70.6161	71.0881	70.8036	70.9487	71.3267	71.2267	71.2312	70.7396	71.678	93.2799	91.8242	79.6062	98.9702
Agrobacterium_tumefaciens_CC68	70.5946	79.2191	70.7207	70.5489	70.7654	70.6658	79.3001	70.5832	70.6564	70.618	98.8065	70.7875	70.7668	70.6233	70.795	70.6675	70.6598	70.0469	70.7347	70.6591	70.5744	70.7212	70.3606	71.0069	67.429	71.1555	70.907	70.7492	71.0878	69.8354	69.9399	71.0872	70.2389	70.1989	69.8038	69.2432	70.6517	71.1462	70.8389	70.9236	71.2229	71.171	71.1566	70.7392	71.6208	93.2823	91.7686	79.629	98.9718
Agrobacterium_tumefaciens_SEMIA_441	70.6649	79.2709	70.7777	70.5529	70.8122	70.7217	79.3417	70.5787	70.7313	70.6817	98.8598	70.8731	70.8133	70.6222	70.8418	70.7427	70.7243	70.1078	70.7866	70.7234	70.5696	70.7782	70.3657	71.0026	67.4163	71.1744	70.9454	70.8416	71.0319	69.7572	69.9374	71.0406	70.2522	70.1518	69.8416	69.1927	70.7227	71.0557	70.816	70.917	71.2782	71.1865	71.1854	70.7869	71.5668	93.3398	91.8942	79.6832	98.9497
Agrobacterium_tumefaciens_SEMIA_462	70.6579	79.2673	70.7701	70.5425	70.8044	70.7142	79.3384	70.5708	70.7238	70.6743	98.8598	70.8657	70.8055	70.6147	70.8404	70.7352	70.7168	70.0989	70.779	70.7159	70.5616	70.7706	70.3575	70.997	67.4096	71.1728	70.9392	70.835	71.0233	69.7509	69.931	71.0356	70.2445	70.1461	69.8389	69.1866	70.7149	71.0463	70.8075	70.9099	71.2726	71.1801	71.179	70.7813	71.5665	93.3398	91.8939	79.6783	98.9506
Agrobacterium_tumefaciens_SEMIA_410	70.6579	79.2668	70.7747	70.5438	70.8049	70.7147	79.3379	70.5717	70.7243	70.6747	98.861	70.8661	70.806	70.6087	70.8416	70.7356	70.7173	70.0991	70.7794	70.7163	70.5625	70.771	70.3578	70.9984	67.4132	71.1738	70.9387	70.8363	71.0238	69.7514	69.9253	71.0362	70.2368	70.1463	69.8324	69.1857	70.7093	71.0469	70.8076	70.9159	71.2731	71.1799	71.1788	70.7814	71.5657	93.3408	91.8945	79.6779	98.951
Agrobacterium_tumefaciens_SEMIA_461	70.6554	79.2651	70.7776	70.54	70.8019	70.7118	79.3316	70.5677	70.7213	70.6718	98.86	70.8622	70.8029	70.6127	70.8339	70.7327	70.7143	70.0964	70.7769	70.7134	70.5586	70.7685	70.3541	71.0073	67.4153	71.1719	70.9335	70.835	71.0187	69.7465	69.9201	71.0341	70.2391	70.1473	69.8299	69.182	70.7125	71.0432	70.8036	70.9072	71.2711	71.1776	71.1765	70.7799	71.5643	93.3399	91.8941	79.6754	98.9512
Agrobacterium_tumefaciens_SEMIA_434	70.6546	79.2635	70.7715	70.5435	70.8016	70.7114	79.3346	70.5631	70.7211	70.6715	98.8597	70.863	70.8026	70.6054	70.8361	70.7324	70.7141	70.0954	70.7768	70.7131	70.5539	70.7684	70.3505	70.9943	67.4094	71.1665	70.9305	70.834	71.0198	69.7488	69.9227	71.0381	70.2342	70.1435	69.8268	69.183	70.7063	71.0455	70.7998	70.9138	71.2696	71.1773	71.1762	70.7785	71.5632	93.3398	91.8921	79.6747	98.9501
Agrobacterium_tumefaciens_SEMIA_457	70.6541	79.2652	70.7773	70.5398	70.8006	70.7105	79.3335	70.5729	70.7201	70.6706	98.8701	70.8621	70.8017	70.611	70.8368	70.7315	70.7131	70.0945	70.7755	70.7121	70.5637	70.7671	70.359	70.992	67.4059	71.1679	70.9291	70.8311	71.0182	69.7464	69.9278	71.0304	70.2401	70.1416	69.8346	69.1815	70.7121	71.0446	70.8092	70.904	71.2687	71.175	71.1739	70.7761	71.5623	93.339	91.8927	79.6728	98.9496
Agrobacterium_tumefaciens_SEMIA_4072	70.8391	79.4886	70.9827	70.6791	70.9341	70.8356	79.5418	70.7143	70.8311	70.8544	98.5089	70.8531	70.9356	70.8276	70.9769	70.848	70.8485	70.1934	70.9623	70.8408	70.7055	70.9604	70.4454	71.0859	67.441	71.3244	70.9918	71.0174	71.1991	69.6975	69.9901	71.296	70.277	70.1497	70.045	69.3984	70.8575	71.1561	70.8964	71.1244	71.3425	71.3441	71.3258	70.9461	71.7339	93.2372	91.9616	79.6884	98.8538
Agrobacterium_tumefaciens_SEMIA_436	70.8402	79.4886	70.9839	70.677	70.9354	70.8369	79.5418	70.7142	70.8324	70.8558	98.5104	70.8541	70.937	70.8286	70.9769	70.8493	70.8498	70.195	70.9645	70.8421	70.7054	70.9626	70.4444	71.0883	67.441	71.329	70.9916	71.0178	71.1991	69.699	69.9911	71.2972	70.2784	70.1505	70.0494	69.3965	70.859	71.156	70.8956	71.125	71.3434	71.3403	71.3221	70.9455	71.7338	93.2402	91.96	79.6902	98.855
Agrobacterium_tumefaciens_CFBP6624	70.7595	79.3962	70.861	70.6194	70.793	70.7235	79.4357	70.5289	70.7195	70.6857	98.5183	70.9246	70.7939	70.8416	70.9148	70.7315	70.7215	70.0319	70.8611	70.7244	70.5202	70.8579	70.5121	71.0762	67.3879	71.2203	71.0653	70.7594	71.073	69.7093	69.875	71.0707	70.2874	70.3901	69.9135	69.1216	70.8418	71.148	70.8096	70.9085	71.3096	71.2523	71.2391	70.7453	71.8572	93.1849	91.7509	79.6355	99.1271
Agrobacterium_tumefaciens_BIN17	70.7451	79.5247	70.8001	70.5569	70.7368	70.6694	79.5214	70.7596	70.6643	70.6482	98.5941	70.7878	70.7379	70.7608	70.8732	70.6767	70.671	70.0732	70.9183	70.6744	70.7508	70.9075	70.4943	71.0729	67.4379	71.3553	71.0862	70.8148	71.0849	69.7816	69.9789	71.1409	70.1944	70.1797	69.909	69.2677	70.7146	71.137	70.8558	70.8971	71.3051	71.2464	71.2192	70.7683	71.6376	93.1048	91.879	79.7396	99.1996
Agrobacterium_tumefaciens_But002	70.7451	79.5247	70.8001	70.5539	70.7368	70.6694	79.5214	70.7596	70.6643	70.6482	98.5972	70.7878	70.7379	70.7608	70.8732	70.6767	70.671	70.0732	70.9182	70.6744	70.7508	70.9074	70.4943	71.0729	67.437	71.3588	71.0862	70.8148	71.0849	69.7816	69.9789	71.1409	70.1944	70.1797	69.9118	69.2677	70.7142	71.137	70.8558	70.8971	71.3051	71.2464	71.2192	70.7683	71.6376	93.1049	91.8786	79.7396	99.2002
Agrobacterium_tumefaciens_Gle002	70.7034	79.1883	70.7484	70.6023	70.8166	70.7193	79.2848	70.6075	70.7152	70.6993	98.5503	70.6656	70.8181	70.6209	70.7824	70.7264	70.7186	70.075	70.8818	70.7208	70.6032	70.8858	70.4233	70.9054	67.2756	71.1165	70.8832	70.7789	70.9174	69.661	69.9249	70.9554	70.2139	70.1595	69.839	69.17	70.8655	71.084	70.8324	70.884	71.1293	71.0904	71.0925	70.8025	71.7128	93.2362	91.6591	79.5879	98.9088
Agrobacterium_salinitolerans_YIC_5082	70.6556	79.3417	70.7942	70.5249	70.765	70.597	79.4428	70.6508	70.589	70.5857	98.4864	70.8224	70.7664	70.7043	70.8899	70.6118	70.5956	70.1249	70.8939	70.598	70.6419	70.8955	70.4861	71.0006	67.4074	71.2913	71.0364	70.8452	71.0988	69.7831	69.9036	71.1137	70.3061	70.3219	69.851	69.2813	70.6457	71.2254	70.8439	70.9066	71.2912	71.1738	71.1647	70.8331	71.7558	93.1783	91.809	79.7209	99.407
Agrobacterium_tumefaciens_F4	70.5532	79.3554	70.7252	70.4879	70.5689	70.5316	79.4299	70.4804	70.5209	70.4961	98.5071	70.7461	70.5645	70.6239	70.778	70.5439	70.5246	70.1405	70.8387	70.527	70.4714	70.8465	70.4809	70.995	67.4199	71.3049	71.0053	70.8142	71.0995	69.6806	69.9576	71.1721	70.0788	70.2096	69.911	69.217	70.4961	71.2477	70.7778	70.8958	71.3762	71.2335	71.2234	70.8881	71.6072	93.0909	91.8453	79.6661	99.674
Agrobacterium_tumefaciens_12D1_ASM1332071v1	70.7397	79.3885	70.7606	70.5018	70.6399	70.639	79.5066	70.6288	70.635	70.6503	98.4897	70.7744	70.6403	70.7167	70.7019	70.6488	70.6537	70.1159	70.9086	70.6573	70.6201	70.899	70.5452	70.9739	67.4188	71.2918	71.0337	70.8599	71.1193	69.7612	69.8956	71.1833	70.2004	70.1484	70.009	69.3246	70.6728	71.3333	70.7742	70.9042	71.2917	71.1677	71.145	70.8696	71.6249	92.992	91.7997	79.7221	99.9978
Agrobacterium_tumefaciens_CFBP7129	70.7387	79.388	70.7831	70.576	70.7116	70.6375	79.5133	70.692	70.6335	70.6563	98.4935	70.7766	70.7126	70.7341	70.8309	70.6468	70.6521	70.1197	70.9713	70.6557	70.6832	70.9616	70.5419	71.0453	67.4115	71.3059	71.033	70.8529	71.1078	69.7856	69.9545	71.1954	70.2002	70.1441	70.009	69.3608	70.694	71.3339	70.7959	70.9114	71.3065	71.1702	71.1481	70.873	71.6119	93.048	91.8378	79.7221	100
Agrobacterium_tumefaciens_DS1976	70.7897	79.4454	70.8994	70.6348	70.8851	70.7539	79.4447	70.5603	70.7467	70.7062	98.3646	70.9894	70.886	70.7969	70.9516	70.758	70.7557	70.1073	70.8452	70.7477	70.5511	70.8609	70.4008	71.0144	67.3167	71.2682	71.0284	70.7316	71.1633	69.6652	69.8712	71.0597	69.9925	70.2184	69.9379	69.2658	70.9016	71.3136	70.8606	70.9881	71.2225	71.2196	71.188	70.7694	71.8084	93.2071	91.7033	79.6702	99.1925
Agrobacterium_tumefaciens_DS1979	70.6578	79.3102	70.7202	70.5485	70.763	70.6931	79.4277	70.5476	70.6824	70.6425	98.5062	70.8623	70.764	70.6665	70.9425	70.6935	70.6917	70.0006	70.9034	70.6944	70.5385	70.9081	70.4367	70.819	67.2329	71.1709	70.8721	70.6967	71.0028	69.5446	69.7496	71.0756	69.9409	70.0278	69.8405	69.1352	70.6605	71.1532	70.8522	70.7256	71.0852	71.1261	71.1243	70.7053	71.6084	93.246	91.7795	79.6999	99.2198
Agrobacterium_tumefaciens_GC1A3	70.7908	79.381	71.0352	71.1034	71.3217	71.3031	79.4907	70.3616	71.2877	71.4769	99.8272	70.846	71.3175	70.7892	71.9875	71.2995	71.2914	69.9506	70.8656	71.2775	70.3526	70.8566	70.3568	71.1703	67.3482	71.3368	71.9773	70.7191	71.1057	69.8303	69.9723	71.0519	70.0445	70.2071	69.8447	69.2329	71.0536	71.0247	70.8035	70.9771	71.431	71.0608	71.0569	70.706	71.5982	93.0944	91.4015	79.5797	98.4774
Agrobacterium_tumefaciens_UBA6714	70.7797	79.4234	70.8307	70.8188	71.078	71.0656	79.614	70.3817	71.0554	71.0906	100	70.8705	71.078	70.8041	71.4035	71.0674	71.0578	69.9624	70.9569	71.0547	70.3727	70.9475	70.4461	71.1756	67.3963	71.4388	71.8424	70.777	71.0409	69.8506	69.9845	71.1291	70.0758	70.2747	69.8078	69.2827	70.9913	71.0468	70.8305	70.9488	71.4481	71.0808	71.085	70.7171	71.6293	93.1806	91.3523	79.5372	98.4935
Agrobacterium_tumefaciens_UMA610	70.7797	79.4234	70.8307	70.8188	71.078	71.0656	79.614	70.3817	71.0554	71.0906	100	70.8705	71.078	70.8041	71.4035	71.0674	71.0578	69.9624	70.9569	71.0547	70.3727	70.9475	70.4461	71.1756	67.3963	71.4388	71.8424	70.777	71.0409	69.8506	69.9845	71.1291	70.0758	70.2747	69.8078	69.2827	70.9913	71.0468	70.8305	70.9488	71.4481	71.0808	71.085	70.7171	71.6293	93.1806	91.3523	79.5372	98.4935
Agrobacterium_tumefaciens_LMG_267	70.6371	79.3947	70.933	71.0198	70.9339	70.9329	79.4362	70.5303	70.9445	71.1638	98.901	70.9622	70.9342	70.8355	71.6269	70.956	70.9347	70.198	70.8828	70.9352	70.5213	70.8837	70.4387	71.1245	67.4768	71.2193	72.149	70.8579	70.991	69.7904	69.9643	71.139	70.3454	70.4397	69.9451	69.1087	70.8757	71.017	70.8043	71.0852	71.3038	71.2321	71.2115	70.8332	71.8096	93.0187	91.4351	79.5457	98.8278
Agrobacterium_tumefaciens_17-713-1iv	70.9013	79.5447	70.8508	70.9246	71.0879	71.0309	79.6175	70.5045	71.0351	71.1258	98.9814	70.9289	71.089	70.9275	71.5663	71.0541	71.0244	70.1034	70.9635	71.0274	70.4957	70.9545	70.4351	71.2337	67.3048	71.3811	71.9726	70.7955	70.8728	69.9188	69.9538	71.169	70.1316	70.3648	69.8393	69.2314	71.1357	71.1042	70.7653	71.0216	71.4394	71.2279	71.2255	70.7697	71.7649	93.1875	91.4439	79.598	98.6358
Agrobacterium_tumefaciens_ICMP_5856T	70.8533	79.4031	71.0392	71.0848	71.3537	71.4693	79.4968	70.642	71.47	71.9533	98.937	70.8222	71.355	71.204	71.8883	71.4777	71.4702	70.0513	70.8022	71.4743	70.6333	70.7949	70.3951	71.3737	67.433	71.3373	72.254	70.8079	71.0068	69.8302	69.9447	71.2189	69.9916	70.3015	69.8583	69.2491	70.8571	70.9934	70.8568	71.045	71.4723	71.3957	71.3557	70.7837	71.7596	93.017	91.3845	79.6439	98.5601
Agrobacterium_tumefaciens_Sut002	70.6338	79.3673	70.749	70.8585	70.8609	71.0039	79.4293	70.3136	70.8781	70.9014	99.1653	70.7619	70.861	70.73	71.3801	70.8805	70.9968	69.9161	70.9068	70.9934	70.3051	70.8993	70.3822	71.1924	67.3988	71.36	71.7181	70.7869	71.1052	69.8211	69.9012	71.09	70.0314	70.2598	69.8922	69.1826	70.9474	70.9158	70.7748	70.8819	71.4029	71.022	71.0257	70.6852	71.5461	92.9422	91.1813	79.5722	98.4998
Agrobacterium_tumefaciens_Sut001	70.6628	79.3631	70.8977	71.2295	71.1969	71.3023	79.4321	70.3134	71.2037	71.3566	99.1335	70.7736	71.1972	70.762	72.091	71.2058	71.2955	69.9128	70.8913	71.2919	70.305	70.8839	70.3732	71.1904	67.3746	71.3496	72.1693	70.7717	71.1593	69.7896	69.8808	71.1161	70.0141	70.2659	69.8832	69.1845	71.0076	70.9194	70.7866	70.9135	71.3948	71.0172	71.0117	70.6798	71.5414	92.913	91.2157	79.5348	98.4827
Agrobacterium_tumefaciens_Teh001	70.7407	79.3851	70.7697	71.1077	71.3603	71.3207	79.4663	70.403	71.325	71.3464	99.1065	70.7541	71.3605	70.7441	71.9186	71.3271	71.3136	69.9276	70.8544	71.3101	70.3944	70.8466	70.3752	71.209	67.402	71.3985	72.0572	70.7864	71.1612	69.8063	69.9079	71.1826	70.0316	70.2413	69.9058	69.233	71.015	70.9912	70.7874	70.9342	71.4068	71.1067	71.1103	70.7116	71.582	93.082	91.2772	79.5458	98.515
Agrobacterium_tumefaciens_T90_95	70.7396	79.4626	70.7768	70.763	70.9154	70.9139	79.4688	70.4167	70.9116	70.9879	99.233	70.8065	70.9173	70.738	71.3057	70.9231	70.9069	69.8516	70.765	70.9036	70.4078	70.7576	70.3463	71.1038	67.3747	71.3999	71.8017	70.8118	70.9914	69.9007	69.9702	71.0776	70.0163	70.2807	69.9211	69.1609	70.9466	71.0756	70.8777	70.9478	71.3876	71.2252	71.2182	70.7445	71.6371	92.9222	91.1628	79.5332	98.4776
Agrobacterium_tumefaciens_SEMIA_464	70.7566	79.4927	70.7675	70.8151	70.9652	70.9713	79.4723	70.4281	70.969	71.0336	99.2426	70.8532	70.967	70.7688	71.328	70.9799	70.9642	69.9147	70.822	70.9609	70.4192	70.8145	70.3979	71.1733	67.4262	71.401	71.832	70.8466	71.0408	69.9287	69.9681	71.1095	70.0467	70.3002	69.9063	69.2017	70.9963	71.0792	70.871	70.9497	71.4515	71.1902	71.1832	70.7549	71.6307	93.0409	91.2412	79.5515	98.495
Agrobacterium_tumefaciens_UBA5877	70.7583	79.4991	70.7828	70.8342	70.9567	70.9632	79.4934	70.4529	70.975	71.032	99.2548	70.8724	70.9588	70.7642	71.3496	70.9759	70.9705	69.926	70.8454	70.9572	70.4439	70.8299	70.4209	71.193	67.4214	71.411	71.8521	70.8601	71.066	69.9119	69.9683	71.1226	70.0536	70.2936	69.9327	69.1986	71.0076	71.1081	70.8885	70.9521	71.4643	71.2077	71.2004	70.757	71.6713	93.0442	91.259	79.5506	98.488
Agrobacterium_tumefaciens_17-713-lii	70.7567	79.4936	70.7779	70.828	70.9566	70.963	79.4837	70.4399	70.9604	71.0254	99.2508	70.8504	70.9585	70.7519	71.341	70.9714	70.956	69.9027	70.823	70.9527	70.431	70.8155	70.3972	71.1737	67.429	71.392	71.8244	70.8476	71.0412	69.9096	69.9757	71.1061	70.0466	70.2905	69.9031	69.192	71.0055	71.1048	70.8701	70.9496	71.448	71.1906	71.1836	70.7554	71.6313	93.0407	91.26	79.546	98.4871
Agrobacterium_tumefaciens_SJ002	70.7662	79.4936	70.7875	70.838	70.9667	70.9727	79.4839	70.4277	70.9701	71.035	99.2507	70.8597	70.9685	70.7617	71.3438	70.9811	70.9657	69.9034	70.8237	70.9623	70.4188	70.8162	70.3983	71.1745	67.4371	71.3949	71.8273	70.8488	71.0406	69.9179	69.9759	71.1078	70.0489	70.2919	69.9047	69.1933	71.0156	71.1027	70.872	70.9511	71.4499	71.1922	71.1852	70.7571	71.6318	93.0407	91.2599	79.5453	98.4869
Agrobacterium_tumefaciens_Sta002	70.794	79.4488	70.9802	71.2878	71.4849	71.4561	79.4894	70.3655	71.4693	71.6803	99.1045	70.846	71.4826	70.7529	72.2917	71.4798	71.4454	69.892	70.7314	71.4418	70.3567	70.724	70.3205	71.1623	67.3823	71.3243	72.296	70.7686	71.0739	69.8635	69.92	71.0828	70.0288	70.2796	69.8991	69.1682	71.0817	71.0145	70.8491	70.9971	71.3948	71.1941	71.1786	70.7682	71.6123	92.9534	91.2675	79.4757	98.4783
Agrobacterium_tumefaciens_Sta003	70.7935	79.448	70.98	71.2842	71.4846	71.4557	79.4886	70.3655	71.4689	71.6801	99.1041	70.8456	71.4823	70.7525	72.2851	71.4794	71.445	69.8912	70.7314	71.4415	70.3567	70.724	70.3205	71.1623	67.3823	71.3243	72.2931	70.7679	71.0738	69.8634	69.92	71.0827	70.0297	70.2794	69.8983	69.1681	71.0792	71.0141	70.8491	70.9967	71.3948	71.1935	71.178	70.7675	71.6126	92.9537	91.2669	79.4744	98.478
Agrobacterium_tumefaciens_G9TT5_10_2	70.8086	79.483	70.8129	71.0758	71.2898	71.2667	79.483	70.3736	71.2835	71.3308	99.0718	70.8268	71.2917	70.7492	71.886	71.2941	71.2599	69.8744	70.7813	71.2565	70.3647	70.7739	70.3606	71.1504	67.4113	71.3725	72.0355	70.7994	71.0808	69.9018	69.9601	71.1343	69.972	70.2849	69.8867	69.1887	71.0199	71.0211	70.8534	70.9753	71.4432	71.1862	71.1793	70.7589	71.6247	93.0218	91.2518	79.4956	98.4875
Agrobacterium_tumefaciens_SJ001	70.8086	79.4825	70.8129	71.0842	71.3301	71.3056	79.4952	70.3729	71.3225	71.3697	99.0861	70.8269	71.3319	70.7493	71.8864	71.3332	71.2987	69.8846	70.7882	71.2953	70.364	70.7807	70.3602	71.1505	67.4113	71.3723	72.046	70.7988	71.0807	69.9015	69.9592	71.134	70.0282	70.2848	69.9135	69.1888	71.0276	71.0284	70.8535	70.9753	71.4432	71.1862	71.1793	70.7583	71.6248	93.0083	91.2601	79.5181	98.4987
Agrobacterium_tumefaciens_NCPPB_2655	70.8735	79.4381	71.1421	71.3087	71.4042	71.2977	79.5312	70.5593	71.3339	71.6212	98.8269	70.94	71.4	70.9821	72.3497	71.3452	71.291	69.9958	70.7732	71.2945	70.5506	70.7709	70.4152	71.2016	67.4584	71.3293	73.0065	70.8137	70.8183	69.8365	69.9823	71.191	70.0562	70.3055	69.9849	69.2305	71.053	70.9985	70.8262	71.0172	71.4175	71.2076	71.18	70.7775	71.7834	93.0938	91.6013	79.6905	98.8804
Agrobacterium_tumefaciens_K599	71.1571	79.5235	71.2709	71.4232	71.0939	71.1151	79.4496	70.3742	71.0711	71.4157	98.6218	71.1818	71.0955	71.0745	72.2182	71.0906	71.1091	70.0005	70.8665	71.1118	70.3657	70.8685	70.4233	71.0187	67.3786	71.2711	71.9137	70.764	70.9466	69.812	69.8815	71.2075	70.2401	70.2198	70.0373	69.158	71.119	71.0162	70.818	71.1048	71.3321	71.0981	71.0765	70.7359	71.8677	92.8795	91.5032	79.4766	98.2484
Agrobacterium_tomkonis_CFBP_6623	70.9955	79.3963	71.1158	71.3255	71.1559	71.1638	79.4504	70.5234	71.0918	71.4445	98.8012	71.0683	71.1575	71.0765	72.1998	71.1114	71.1767	70.0778	70.9691	71.1681	70.5147	70.9711	70.5245	71.1691	67.3986	71.4014	72.009	70.8377	71.0506	69.8712	69.9054	71.2758	70.1198	70.2004	70.0065	69.2101	71.1466	70.9884	70.8832	71.0143	71.4274	71.0561	71.0264	70.7998	71.7566	93.3704	91.6889	79.5938	98.649
Agrobacterium_tomkonis_CFBP_6624	70.9843	79.3973	71.1131	71.3156	71.1525	71.1605	79.4503	70.4995	71.0804	71.4334	98.801	71.0475	71.1541	71.0553	72.1934	71.1	71.1653	70.065	70.9481	71.1568	70.4909	70.9501	70.5029	71.1405	67.3736	71.3864	71.9913	70.8176	71.0265	69.8778	69.8938	71.2496	70.1178	70.1921	69.977	69.2101	71.1444	70.9487	70.8601	71.0038	71.3998	71.0565	71.0254	70.7906	71.7275	93.37	91.6895	79.5923	98.6322
Agrobacterium_tumefaciens_MAFF210266	70.8986	79.5207	71.1429	71.3924	71.8237	71.9525	79.4266	70.5269	71.9198	72.0497	98.3565	71.5285	71.8231	71.7249	72.1356	71.9381	71.9456	69.9117	70.8115	71.9461	70.5182	70.8105	70.241	71.2096	67.3741	71.2344	71.66	70.7494	70.9856	69.8595	69.9282	71.1088	70.0541	70.2448	69.7972	69.2317	71.2428	71.0361	70.7844	71.0765	71.3619	71.2431	71.2115	70.7477	71.7044	92.8011	91.1353	79.6169	98.2262
Agrobacterium_tumefaciens_MAFF301724	70.7939	79.3655	70.7958	70.8868	71.9644	71.6364	79.4597	70.5029	71.6238	71.4486	98.446	71.2227	71.9642	71.2617	71.4315	71.6517	71.6309	69.9577	70.7405	71.6401	70.4943	70.7501	70.311	71.1968	67.4056	71.2556	71.6291	70.7782	71.0171	69.8379	69.9978	71.1269	70.0367	70.2171	69.754	69.2702	70.9217	71.1178	70.8296	71.0341	71.4291	71.2435	71.212	70.7592	71.6493	92.9981	91.0855	79.6156	98.3331
Agrobacterium_tumefaciens_17-713-lik	70.8888	79.3839	70.984	71.2267	71.1814	71.127	79.3873	70.585	71.1428	71.3616	98.4917	70.7692	71.1826	70.7232	72.4399	71.1611	71.1279	70.1379	70.8739	71.1244	70.5758	70.8722	70.338	71.1349	67.3235	71.3336	72.4659	70.7158	71.1333	69.7392	69.8792	71.2314	70.2644	70.3526	69.9856	69.2999	70.9621	71.1341	70.7601	71.045	71.3324	71.1823	71.1805	70.765	71.9211	93.2146	91.354	79.6001	98.1462
Agrobacterium_tumefaciens_183	70.8501	79.3558	70.9774	71.1947	71.14	71.0905	79.3455	70.544	71.0977	71.3355	98.4791	70.7149	71.1402	70.7018	72.3989	71.1162	71.0828	70.0912	70.843	71.0795	70.5349	70.8348	70.3293	71.1157	67.292	71.2995	72.4974	70.7009	71.1134	69.7067	69.8562	71.2167	70.2826	70.3194	69.9463	69.2539	70.9479	71.0905	70.751	71.0318	71.3225	71.1589	71.1658	70.7376	71.8648	93.2035	91.3395	79.5637	98.1406
Agrobacterium_tumefaciens_DS2151	70.8413	79.3468	70.9687	71.1887	71.1378	71.0845	79.3415	70.5374	71.0917	71.33	98.4793	70.7157	71.1379	70.6959	72.3989	71.1102	71.0768	70.0888	70.838	71.0735	70.5282	70.8297	70.3199	71.1227	67.287	71.3103	72.5092	70.6969	71.1061	69.7132	69.8626	71.2218	70.2782	70.316	69.9465	69.2483	70.9394	71.0849	70.7397	71.0238	71.3321	71.1546	71.1615	70.7318	71.8618	93.2025	91.3384	79.5595	98.1406
Agrobacterium_tumefaciens_SJ003	70.8491	79.3511	70.9763	71.1963	71.1457	71.0922	79.3456	70.5463	71.0994	71.3373	98.4788	70.7233	71.1458	70.7036	72.3986	71.1178	71.0845	70.0943	70.8457	71.0812	70.5372	70.8375	70.3278	71.1264	67.292	71.3254	72.5122	70.7031	71.1154	69.7172	69.8671	71.2267	70.2835	70.3188	69.9507	69.2552	70.9469	71.0904	70.7487	71.0299	71.3434	71.1612	71.1682	70.7377	71.8669	93.2027	91.3393	79.5641	98.1399
Agrobacterium_tumefaciens_LMG_140	71.0527	79.4344	70.9164	70.6557	70.8993	70.816	79.1686	70.5001	70.8211	70.8354	98.3815	70.9234	70.8997	70.9156	71.1722	70.8343	70.8172	69.9839	70.7686	70.8203	70.491	70.7747	70.3253	71.0961	67.2398	71.1234	71.1647	70.6459	70.9778	69.7601	69.8521	71.0895	70.3256	70.2696	69.9794	69.1622	70.9061	71.0565	70.7089	70.8683	71.2042	71.1206	71.0982	70.8786	71.7401	93.0215	91.4578	79.6017	98.1932
Agrobacterium_tumefaciens_6N2	71.0622	79.4353	70.9254	70.6681	70.901	70.8179	79.1767	70.5086	70.8255	70.8388	98.3721	70.9201	70.9015	70.8973	71.1997	70.8379	70.811	69.9733	70.7574	70.8142	70.4995	70.7635	70.3219	71.0797	67.2353	71.0966	71.1935	70.6524	70.9605	69.773	69.8552	71.0555	70.3393	70.2536	69.9427	69.1781	70.9118	71.0628	70.7246	70.8663	71.204	71.1168	71.1035	70.878	71.7485	93.0313	91.4587	79.6342	98.2031
Agrobacterium_tumefaciens_B140_95	71.0762	79.4495	70.9399	70.6831	70.9183	70.8343	79.1895	70.5137	70.8501	70.8623	98.3796	70.9416	70.9188	70.9338	71.1728	70.8616	70.8356	69.9926	70.7845	70.8387	70.5046	70.7906	70.3373	71.1122	67.244	71.1478	71.196	70.6674	70.9728	69.7784	69.8598	71.0966	70.3361	70.2831	69.9818	69.1965	70.9282	71.0735	70.7209	70.8896	71.2311	71.1357	71.1133	70.9045	71.7499	93.0355	91.4611	79.6166	98.2038
Agrobacterium_tumefaciens_HAMBI_105	71.0696	79.4481	70.9276	70.6654	70.9044	70.8208	79.1839	70.4977	70.8553	70.8389	98.3843	70.919	70.9049	70.9202	71.1812	70.8482	70.8408	69.9843	70.7698	70.8252	70.4887	70.776	70.3229	71.1101	67.2445	71.1438	71.1993	70.6517	70.9767	69.7802	69.8528	71.1054	70.3287	70.272	69.9848	69.1843	70.904	71.0517	70.7075	70.8746	71.2219	71.1308	71.1084	70.8922	71.7413	93.0318	91.4654	79.6152	98.2107
Agrobacterium_tumefaciens_Ag_tumefaciens_EHA105	70.8248	79.277	70.7581	70.6683	70.9383	70.8495	79.1427	70.4533	70.8675	70.8605	98.4131	70.7949	70.9389	70.7938	71.1278	70.8791	70.8507	70.0256	70.803	70.8538	70.4443	70.8091	70.3176	71.1368	67.2783	71.1749	71.2202	70.7134	70.9791	69.8009	69.8553	71.1301	70.2619	70.2883	69.9474	69.2562	70.835	71.0866	70.7186	70.9559	71.2456	71.2063	71.1836	70.8472	71.6868	93.0761	91.4041	79.6133	98.162
Agrobacterium_tumefaciens_1D1609	70.8392	79.3142	70.7692	70.6624	70.9477	70.8659	79.1927	70.5039	70.8835	70.8686	98.4893	70.8	70.9482	70.8203	71.1378	70.8865	70.8772	70.0773	70.8256	70.8702	70.4948	70.8214	70.3373	71.1415	67.2663	71.1784	71.189	70.7141	71.0187	69.8111	69.8818	71.1512	70.2786	70.2877	69.9886	69.2368	70.8428	71.1051	70.7429	70.9383	71.2632	71.2157	71.1823	70.8826	71.7014	93.1284	91.4691	79.6537	98.2179
Agrobacterium_tumefaciens_CFBP6623	70.8405	79.3306	70.7694	70.6675	70.9504	70.8684	79.1967	70.4918	70.8772	70.8731	98.4903	70.808	70.9521	70.8202	71.1305	70.8895	70.871	70.0677	70.8192	70.8739	70.4827	70.8252	70.3446	71.1448	67.2676	71.1705	71.1907	70.7215	71.0046	69.8002	69.8852	71.1599	70.2622	70.3	69.9842	69.2437	70.842	71.1246	70.7502	70.9513	71.2794	71.2146	71.1919	70.89	71.7082	93.1309	91.4686	79.6589	98.2053
Agrobacterium_fabacearum_H25_79	71.0207	79.5309	71.2628	71.656	71.2233	71.3526	79.7018	70.5816	71.2715	71.5805	95.4358	71.0409	71.2293	71.1025	72.7278	71.2768	71.3432	70.1213	70.9961	71.3542	70.5721	70.997	70.3663	71.0464	67.5169	71.4058	72.8953	71.0968	71.244	69.801	69.9924	71.4055	70.1799	70.3909	69.973	69.1813	70.9102	70.9316	71.0818	71.1449	71.4489	71.1496	71.1341	70.881	71.7642	92.9766	91.3494	79.7487	95.1496
Agrobacterium_tumefaciens_CFBP5877	71.2408	79.298	71.3509	71.5654	71.5011	71.6971	79.4313	70.662	71.4874	71.7672	95.4264	71.0059	71.4869	71.1422	72.41	71.5033	71.679	70.1328	70.9452	71.6897	70.6525	70.9354	70.4722	70.9181	67.4984	71.2968	72.372	70.7292	71.2192	69.6155	69.8122	71.2675	70.3625	70.2442	69.8538	69.2301	71.2518	71.1695	70.9752	71.0134	71.1635	71.0734	71.0504	70.6467	71.4771	92.8233	91.2899	79.6799	94.9886
Agrobacterium_sp_224MFTsu3.1	70.9281	79.5698	70.9534	70.8725	70.8745	70.9238	79.6076	70.7396	70.8014	70.8322	95.4708	70.8387	70.8748	70.9007	71.0968	70.8182	70.93	70.2612	71.0789	70.9211	70.73	71.0631	70.4084	71.0607	67.6173	71.6501	71.1404	71.0397	71.2761	69.8824	70.1648	71.5486	70.0872	70.9942	70.042	69.2086	70.8561	71.0897	71.0939	71.0162	71.7071	71.1157	71.1073	70.8379	71.6903	93.5305	91.4701	79.9684	95.2813
Agrobacterium_tumefaciens_SEMIA_480	71.1463	79.7939	71.082	70.9477	71.1188	71.0197	79.7141	70.8006	71.0133	71.0891	95.3783	70.9014	71.1192	71.052	71.1914	71.0297	71.0051	70.2695	70.9234	71.0179	70.7909	70.913	70.5	71.1332	67.5803	71.4179	71.3961	70.9982	71.2089	69.862	70.0215	71.4917	70.2064	70.4957	70.0885	69.3117	71.0611	71.049	71.1006	71.0717	71.5644	71.3436	71.3357	70.8814	71.7536	93.4956	91.6592	79.9086	95.2435
Agrobacterium_sp_33MFTa1.1_ASM432849v1	70.912	79.8522	71.0099	70.8143	70.9097	71.0158	79.8743	70.6017	70.7566	70.8181	95.5758	70.8264	70.9105	71.3181	70.9488	70.7732	71.0016	70.3118	71.0601	71.0132	70.5922	71.0548	70.5228	71.2853	67.6978	71.59	71.428	71.1389	71.2762	70.1161	70.2644	71.4886	70.3795	70.4377	70.1352	69.325	71.0113	71.151	71.052	71.1164	71.6632	71.26	71.2515	71.0116	71.8365	93.5434	91.8499	80.0698	95.3623
Agrobacterium_tumefaciens_O54_95	70.9677	79.5893	70.865	70.8643	70.9041	70.8458	79.7083	70.7931	70.8495	70.8692	95.3852	70.7344	70.9045	70.8323	71.1086	70.849	70.8499	70.3412	71.0659	70.8437	70.7833	71.0339	70.4587	71.1106	67.6071	71.672	71.2412	71.0392	71.2017	69.9196	70.1969	71.5518	70.1467	70.8573	70.0219	69.3702	70.9477	71.2211	71.1242	71.0604	71.817	71.1849	71.1508	70.8418	71.7086	93.7209	91.6484	79.943	95.3266
Agrobacterium_tumefaciens_S2	70.9677	79.5843	70.8649	70.8642	70.9041	70.8458	79.7026	70.7929	70.8495	70.8691	95.3851	70.7343	70.9044	70.8322	71.1084	70.8489	70.8499	70.3411	71.0658	70.8436	70.7832	71.0338	70.4587	71.1198	67.6071	71.6719	71.2411	71.0391	71.2016	69.9196	70.1947	71.5517	70.1365	70.8573	70.0218	69.3701	70.9476	71.2185	71.1241	71.0603	71.8169	71.1845	71.1503	70.8522	71.7085	93.7099	91.6484	79.9429	95.3265
Agrobacterium_tumefaciens_16-280-1a	70.9592	79.6393	71.0155	70.8882	70.9246	70.8903	79.7818	70.7823	70.8511	70.8917	95.3745	70.9017	70.9253	70.8758	71.1871	70.8869	70.8669	70.3142	71.0279	70.8878	70.7722	71.0204	70.4922	71.2085	67.4582	71.5371	71.2027	71.0627	71.2366	69.9237	70.0639	71.4683	70.2607	70.425	70.1027	69.333	71.0621	71.1709	71.1597	71.153	71.511	71.2816	71.2794	70.957	71.7099	93.6213	91.6243	79.961	95.1923
Agrobacterium_tumefaciens_17-1344b	70.9581	79.6404	71.0131	70.8878	70.9242	70.89	79.7893	70.7819	70.8507	70.8913	95.3738	70.9013	70.925	70.8776	71.1946	70.8865	70.8665	70.3065	71.0316	70.8874	70.7717	71.0237	70.488	71.211	67.4555	71.5449	71.2016	71.0678	71.2223	69.9201	70.0563	71.4633	70.2574	70.4258	70.0956	69.3184	71.0603	71.1705	71.1462	71.1571	71.5157	71.2827	71.2806	70.9623	71.6989	93.6195	91.6328	79.9536	95.1977
Agrobacterium_sp_DSM25558	70.8475	79.295	70.8677	70.6466	70.8484	70.7832	79.4542	70.5168	70.7438	70.7998	95.059	70.7398	70.8487	70.7954	71.1199	70.7576	70.7698	69.961	70.9193	70.7775	70.5073	70.9098	70.3432	71.0953	67.4427	71.4098	71.2813	70.767	71.0011	69.8994	70.0479	71.4319	69.8491	70.1698	69.9175	69.2276	70.785	70.921	70.9988	70.981	71.5958	70.8797	70.881	70.5663	71.4596	93.1033	91.5989	79.5936	95.1549
Agrobacterium_fabacearum_CPO_2.419	70.8065	79.3711	70.8036	70.7491	70.9597	70.908	79.4308	70.5603	70.9097	70.9719	94.9057	70.9143	70.9599	70.8792	71.2312	70.9361	70.9002	70.1123	70.7991	70.9012	70.5509	70.7988	70.3014	70.8611	67.3887	71.2089	71.2626	70.8798	71.1511	69.7733	69.8704	71.2109	70.023	70.3911	70.067	69.1104	70.849	70.9621	70.9682	71.059	71.4027	71.1563	71.1423	70.5699	71.6295	92.9093	91.3608	79.7074	95.0306
Agrobacterium_sp_FDAARGOS_525	70.8028	79.3308	70.8123	70.6956	70.9135	70.876	79.406	70.5526	70.8781	70.9024	94.8935	70.9233	70.9137	70.8476	71.2431	70.9043	70.8686	70.0705	70.8153	70.8693	70.5433	70.8153	70.2992	70.8531	67.3869	71.224	71.1931	70.8582	71.16	69.7788	69.8623	71.2209	70.0277	70.3798	70.0619	69.0978	70.7959	70.9424	70.9849	71.0476	71.3799	71.1209	71.107	70.5665	71.6153	92.7953	91.3298	79.6864	94.9997
Agrobacterium_tumefaciens_GVS01A	70.8495	79.5162	71.019	70.9283	70.8448	70.8471	79.5886	70.632	70.8769	70.8754	95.2714	70.8988	70.8452	70.8767	71.3385	70.8911	70.8427	70.3458	70.8338	70.853	70.6227	70.8116	70.5413	71.1692	67.568	71.5574	71.4929	70.9948	71.2654	69.9257	70.115	71.4857	70.2207	70.4683	70.2516	69.2206	70.9243	71.1401	71.1888	71.25	71.7691	71.1926	71.1741	70.792	71.723	93.201	91.4528	79.827	95.3114
Agrobacterium_sp_SUL3	70.7917	79.4401	71.0046	70.8504	70.7995	70.8219	79.4972	70.5948	70.8729	70.8573	95.2832	70.8588	70.8003	70.8294	71.3506	70.8614	70.8346	70.2196	70.8003	70.8194	70.5855	70.7738	70.4847	71.0856	67.57	71.526	71.4137	70.992	71.2712	69.9092	70.0931	71.4524	70.1669	70.4476	70.2007	69.0872	70.8485	71.1598	71.1127	71.2043	71.7036	71.1496	71.1187	70.6865	71.6009	93.1407	91.4701	79.8084	95.2941
Agrobacterium_sp_33MFTa1.1	70.8441	79.4361	70.9956	70.8692	70.7783	70.8034	79.5031	70.6475	70.8446	70.8338	95.2384	70.8568	70.7786	70.8449	71.3476	70.8503	70.8063	70.2406	70.855	70.8093	70.6381	70.8399	70.5116	71.1805	67.5258	71.549	71.4496	70.96	71.2194	69.9444	70.089	71.4821	70.1576	70.454	70.2908	69.1041	70.837	71.1714	71.1079	71.2187	71.7603	71.1726	71.153	70.733	71.6412	93.1234	91.4673	79.8468	95.2722
Agrobacterium_sp_NCIB_9042	70.8086	79.4428	70.9649	70.8238	70.7584	70.783	79.4841	70.6136	70.8241	70.815	95.2446	70.8453	70.7588	70.7902	71.3455	70.832	70.7859	70.2273	70.8424	70.7893	70.6043	70.8273	70.4727	71.1303	67.5244	71.519	71.4684	70.9206	71.2088	69.9343	70.1314	71.4527	70.132	70.4632	70.2261	69.0688	70.8315	71.1466	71.108	71.2115	71.7004	71.1703	71.1507	70.6811	71.6332	93.1094	91.454	79.8231	95.2682
Agrobacterium_salinitolerans_ST15.16.021	70.8368	79.4669	70.9842	70.8552	70.7824	70.8092	79.4914	70.6283	70.8594	70.8501	95.2514	70.8717	70.7828	70.8163	71.3315	70.8673	70.8211	70.258	70.8577	70.8245	70.619	70.8426	70.4724	71.1363	67.5076	71.5163	71.4812	70.9274	71.2168	69.9341	70.108	71.4791	70.151	70.4574	70.2453	69.0956	70.8587	71.1177	71.0947	71.2382	71.7161	71.1421	71.1225	70.6727	71.6445	93.134	91.4684	79.8462	95.2837
Agrobacterium_sp_T29	70.8372	79.4646	70.9847	70.8516	70.7847	70.8087	79.5003	70.6379	70.85	70.8407	95.2453	70.8707	70.7851	70.816	71.3554	70.8579	70.8117	70.2344	70.8589	70.8151	70.6286	70.8438	70.4922	71.1399	67.5382	71.5245	71.4689	70.9314	71.233	69.9348	70.1034	71.475	70.1637	70.4692	70.2363	69.085	70.8576	71.1317	71.1193	71.2305	71.7052	71.1682	71.1486	70.688	71.6441	93.1107	91.4601	79.8396	95.275
Agrobacterium_sp_GD03638	70.7437	79.4251	70.8543	70.8849	70.9466	70.9087	79.5487	70.5087	70.9331	70.8772	94.9134	70.8285	70.9484	70.8692	71.2085	70.9502	70.895	70.1065	70.9579	70.9077	70.4992	70.9472	70.3329	71.2407	67.6194	71.5227	71.2841	70.8921	71.2522	69.8501	70.0998	71.3884	70.1398	70.5455	70.0196	69.0955	70.8228	71.1064	71.0502	71.1771	71.8593	71.4592	71.4568	70.8647	71.515	92.8931	91.5723	79.8644	95.1903
Agrobacterium_sp_GD03642	70.921	79.4834	70.8279	70.7402	70.9807	70.9523	79.5665	70.5968	70.9646	70.9517	95.0516	70.9505	70.9807	70.9274	71.0958	70.9855	70.9308	70.1564	70.8519	70.9513	70.5875	70.8448	70.3964	71.3022	67.6367	71.483	71.3226	70.8333	71.2955	69.8569	70.1249	71.4811	70.1834	70.5764	70.1204	69.205	70.8466	71.1619	71.0566	71.0766	71.6354	71.5597	71.558	70.8854	71.5905	92.9968	91.5315	79.8555	95.419
Agrobacterium_tumefaciens_Sta005	70.9831	79.43	71.0336	70.9406	71.2495	71.1023	79.5181	70.6996	71.1072	71.0098	95.2033	70.9813	71.2501	70.9174	71.5737	71.1206	71.0912	70.0616	70.8959	71.0999	70.6903	70.8834	70.303	71.0932	67.5026	71.5773	71.4735	70.937	71.3037	69.9231	70.0738	71.4802	70.1531	70.46	70.1833	69.2093	71.7757	71.1106	71.0975	71.185	71.695	71.2961	71.3028	70.7505	71.5442	93.1822	91.667	79.8207	95.1839
Agrobacterium_fabacearum_G3_79	70.7861	79.5714	70.9694	70.8756	70.8916	70.8119	79.558	70.7847	70.8413	70.8185	95.3955	70.8781	70.8923	70.8567	71.2067	70.8575	70.8063	70.2277	70.8709	70.8178	70.7751	70.8591	70.4566	71.0996	67.4705	71.4352	71.4153	70.9385	71.2435	69.9416	70.1569	71.4708	70.1948	70.4484	70.1434	69.1559	70.9876	71.1928	71.071	71.0648	71.5622	71.2566	71.2448	70.7931	71.5843	93.382	91.8485	79.8647	95.2207
Agrobacterium_sp_ICMP_6402	70.7876	79.5594	70.9685	70.8695	70.8784	70.8048	79.5408	70.8044	70.836	70.8209	95.3893	70.8828	70.8792	70.8755	71.1735	70.8523	70.8004	70.2284	70.9009	70.812	70.7949	70.889	70.5064	71.0998	67.4671	71.4506	71.452	70.9738	71.2657	69.9393	70.1771	71.476	70.1944	70.4513	70.1508	69.1527	71.0224	71.1922	71.0921	71.0652	71.593	71.2321	71.2353	70.792	71.5941	93.4017	91.8474	79.89	95.2158
Agrobacterium_sp_fls2-241-TYG-188a	70.8623	79.6136	70.9455	70.8098	70.9102	70.7751	79.5673	70.7992	70.8071	70.8429	95.3602	70.8378	70.9105	70.8488	71.1844	70.8283	70.7758	70.3211	70.9969	70.7716	70.7897	70.9893	70.4688	71.1703	67.4942	71.494	71.3548	70.9891	71.2503	69.8512	70.1169	71.423	70.1824	70.3149	70.0997	69.3075	70.7988	71.1886	71.1039	71.1022	71.5948	71.2954	71.2763	70.8003	71.5546	93.5439	91.8167	79.7913	95.2247
Agrobacterium_sp_ST15.16.055	70.6413	79.5019	70.8404	70.7529	70.7583	70.7414	79.6179	70.537	70.7682	70.7522	95.2879	70.698	70.7591	70.7072	71.0432	70.7795	70.7297	70.253	70.9107	70.7352	70.5277	70.904	70.3749	71.1294	67.5656	71.4535	71.4077	70.9685	71.1739	69.8899	70.1198	71.4066	70.212	70.5168	70.0062	69.1733	70.7394	71.0864	71.1619	71.0409	71.5486	71.1885	71.1813	70.6925	71.5403	93.178	91.7827	79.7852	95.3224
Agrobacterium_sp_SP80_3_metabat2_genome_mining.16_sub	70.0949	79.1246	70.1466	70.0757	70.1905	70.1085	79.0618	69.7295	70.0793	70.1149	95.64	69.9726	70.1904	70.123	69.4933	70.0896	70.1013	69.13	70.2203	70.1036	69.7185	70.2027	69.5659	70.5929	66.6909	70.8989	70.4519	70.2949	70.1834	69.3685	69.5835	70.763	69.3045	69.5967	69.3348	68.5073	70.1357	70.3396	70.1209	70.242	71.0808	70.577	70.5686	70.2281	70.857	93.5252	91.9119	79.3974	95.382
Agrobacterium_tumefaciens_186	71.2567	79.4994	71.0837	70.899	71.084	71.1761	79.5867	70.674	71.191	71.1961	94.904	70.9999	71.0911	71.2023	71.2763	71.1913	71.1963	70.1578	70.9739	71.1899	70.6645	70.9494	70.4913	71.3357	67.433	71.5507	71.3178	70.8509	71.2481	69.9642	69.9947	71.3942	70.1237	70.4674	70.1115	69.3255	71.1582	71.2536	71.0574	71.1709	71.5318	71.3442	71.31	70.8646	71.694	92.8155	91.3118	79.7472	94.8981
Agrobacterium_tumefaciens_1D1460_ASM1331838v1	71.2524	79.4805	71.0748	70.8945	71.1065	71.1818	79.5785	70.6716	71.1617	71.1835	94.9089	70.9978	71.1134	71.206	71.2723	71.1808	71.1671	70.1267	70.9607	71.1794	70.6621	70.9507	70.4757	71.3195	67.43	71.5051	71.297	70.8049	71.2071	69.9566	69.9977	71.3414	70.1385	70.4725	70.0886	69.296	71.1913	71.2183	71.0434	71.154	71.5182	71.3387	71.3134	70.8595	71.6938	92.8315	91.3181	79.7277	94.9133
Agrobacterium_tumefaciens_G_8.3	71.0131	79.6825	71.3802	71.2404	71.0035	71.1308	79.6149	70.5549	71.1415	71.3901	95.0395	71.0465	71.0108	71.1158	71.7789	71.1575	71.1193	70.2051	70.9805	71.1283	70.5454	70.9734	70.4936	71.3409	67.5	71.4622	71.5709	71.0698	71.1937	70.0161	70.0363	71.546	70.2379	70.4315	70.1697	69.2752	71.1944	71.3667	71.0489	71.3543	71.6995	71.3727	71.3734	70.9908	71.8545	93.0804	92.0685	79.818	95.1217
Agrobacterium_tumefaciens_17-642-2b	71.1297	79.6409	71.3381	71.5647	71.1174	71.1365	79.6942	70.7038	71.1699	71.382	95.0291	71.0899	71.1179	71.3724	71.8167	71.1913	71.1328	70.2587	71.039	71.142	70.6941	71.0325	70.5592	71.3893	67.4767	71.4545	71.66	71.0462	71.2762	69.969	70.1427	71.4373	70.5071	70.6881	70.1084	69.3362	71.1825	71.3774	71.1122	71.3139	71.6497	71.3628	71.3436	71.0609	71.7484	93.169	91.954	79.929	95.1414
Agrobacterium_tumefaciens_17-712-1iii	71.1384	79.6298	71.3322	71.5628	71.112	71.1253	79.6839	70.7124	71.1862	71.3883	95.0354	71.0909	71.1126	71.3873	71.7982	71.1885	71.1491	70.2768	71.0652	71.1393	70.7028	71.0403	70.5771	71.4089	67.4827	71.4536	71.6713	71.0613	71.2729	69.9645	70.1469	71.4571	70.5018	70.6931	70.132	69.3518	71.1776	71.4089	71.1242	71.3095	71.6701	71.3797	71.3601	71.055	71.7736	93.1568	91.9613	79.9292	95.1481
Agrobacterium_tumefaciens_17-712g-1ii	71.1454	79.6208	71.3387	71.5676	71.0945	71.1154	79.6806	70.6992	71.1573	71.3876	95.0224	71.0623	71.095	71.3627	71.8293	71.1786	71.1202	70.2801	71.037	71.1294	70.6896	71.0304	70.56	71.4139	67.4767	71.4459	71.6727	71.0583	71.2677	69.9382	70.1201	71.4512	70.49	70.6806	70.1238	69.3546	71.2062	71.3905	71.1283	71.3149	71.6675	71.3651	71.3561	71.0418	71.7719	93.1433	91.9368	79.9079	95.1227
Agrobacterium_tumefaciens_17-712a-1ii	71.1523	79.6149	71.3437	71.5735	71.1	71.1198	79.6794	70.706	71.1815	71.4016	95.0317	71.0694	71.1005	71.3745	71.8265	71.1839	71.1436	70.2847	71.0642	71.1338	70.6964	71.0393	70.5681	71.4112	67.4895	71.4505	71.6889	71.0748	71.2915	69.9596	70.1453	71.4574	70.4943	70.6984	70.1269	69.3595	71.2235	71.3997	71.1359	71.3339	71.6724	71.374	71.3545	71.0562	71.7795	93.143	91.948	79.9146	95.1322
Agrobacterium_tumefaciens_17-713-1ic	71.1536	79.6286	71.332	71.5696	71.1129	71.1322	79.6925	70.7043	71.1931	71.3948	95.0386	71.0909	71.1134	71.3766	71.8324	71.1955	71.156	70.2992	71.0608	71.1463	70.6946	71.0358	70.5667	71.4018	67.4879	71.4618	71.6781	71.0657	71.2835	69.952	70.14	71.4577	70.4933	70.6944	70.1282	69.3523	71.2022	71.4101	71.1234	71.3173	71.6717	71.3761	71.3565	71.0535	71.778	93.1498	91.9541	79.9382	95.14
Agrobacterium_tumefaciens_17-713-1id	71.1475	79.6266	71.3468	71.5345	71.0784	71.1017	79.6903	70.6948	71.1636	71.401	95.0297	71.0825	71.0789	71.3567	71.8289	71.1616	71.1259	70.2798	71.0501	71.1158	70.6851	71.0251	70.5427	71.3858	67.4823	71.4428	71.6785	71.0622	71.2526	69.96	70.1474	71.4336	70.4361	70.6575	70.1102	69.3395	71.2163	71.3782	71.1211	71.3063	71.6453	71.3536	71.3342	71.0508	71.7883	93.1581	91.9608	79.891	95.1298
Agrobacterium_tumefaciens_17-713-1if	71.1586	79.6325	71.3565	71.5481	71.0933	71.1169	79.6967	70.7051	71.159	71.4039	95.0242	71.094	71.0938	71.3602	71.8305	71.176	71.1221	70.2843	71.0427	71.131	70.6954	71.0363	70.5532	71.3852	67.482	71.4559	71.6981	71.0716	71.2631	69.9698	70.1426	71.45	70.4494	70.6641	70.1218	69.351	71.2288	71.3743	71.1314	71.3155	71.6614	71.3536	71.3447	71.0618	71.7986	93.1536	91.9426	79.8921	95.124
Agrobacterium_tumefaciens_17-642-1b	71.1621	79.6306	71.3439	71.5914	71.1124	71.1329	79.6941	70.7062	71.1749	71.3936	95.0409	71.1176	71.1129	71.423	71.8263	71.1962	71.1378	70.2824	71.0433	71.147	70.6965	71.0368	70.5536	71.3828	67.4779	71.4624	71.6876	71.0773	71.26	69.9646	70.1468	71.4528	70.4965	70.7059	70.1225	69.3558	71.2213	71.3898	71.1328	71.3306	71.6557	71.3848	71.3757	71.0654	71.7996	93.1565	91.9609	79.9389	95.1425
Agrobacterium_tumefaciens_17-712e-1ii	71.1614	79.63	71.3436	71.5911	71.1122	71.1327	79.6938	70.7056	71.1746	71.3933	95.0396	71.1175	71.1127	71.4237	71.8258	71.1959	71.1375	70.282	71.0436	71.1467	70.6959	71.0371	70.5537	71.3794	67.4769	71.4621	71.6805	71.0622	71.2663	69.9658	70.1487	71.4526	70.4971	70.7065	70.1234	69.3578	71.2201	71.4004	71.1326	71.3297	71.6562	71.3925	71.3834	71.0653	71.799	93.1536	91.9428	79.9362	95.1389
Agrobacterium_tumefaciens_17-713-1ie	71.1594	79.63	71.3447	71.5923	71.1136	71.1341	79.6948	70.7051	71.195	71.4036	95.0422	71.1168	71.1142	71.4243	71.8276	71.1974	71.1579	70.2824	71.0624	71.1482	70.6955	71.0374	70.5538	71.3814	67.4907	71.4624	71.6789	71.0776	71.2781	69.9657	70.1574	71.4521	70.4961	70.71	70.124	69.362	71.2202	71.3895	71.1327	71.3305	71.656	71.4031	71.3834	71.0653	71.7991	93.1569	91.9489	79.9437	95.1417
Agrobacterium_tumefaciens_17-712-1iv_d	71.1514	79.6224	71.3364	71.5836	71.1043	71.1252	79.6841	70.697	71.1861	71.3946	95.0389	71.1093	71.1048	71.4152	71.8104	71.1884	71.149	70.2739	71.0541	71.1392	70.6873	71.0292	70.5449	71.3764	67.4829	71.4581	71.6729	71.0761	71.2563	69.957	70.1302	71.4453	70.4862	70.7038	70.1094	69.3459	71.213	71.3786	71.1231	71.3201	71.6511	71.3918	71.3722	71.0489	71.7906	93.1632	91.947	79.9284	95.1461
Agrobacterium_tumefaciens_17-712c-1ii	71.1514	79.62	71.3358	71.5841	71.1051	71.126	79.6847	70.6954	71.1679	71.3866	95.0406	71.1091	71.1057	71.4145	71.8098	71.1892	71.1309	70.2723	71.0349	71.14	70.6858	71.0284	70.5438	71.3796	67.469	71.456	71.6774	71.0596	71.2541	69.9657	70.1394	71.447	70.4857	70.6935	70.1137	69.3531	71.2126	71.3919	71.122	71.3208	71.6496	71.3828	71.3736	71.056	71.7905	93.1645	91.948	79.9355	95.1399
Agrobacterium_tumefaciens_17-713-1ia	71.1512	79.6217	71.3333	71.581	71.1026	71.1235	79.6869	70.693	71.1844	71.3931	95.041	71.1072	71.1031	71.4121	71.8058	71.1868	71.1474	70.2701	71.051	71.1376	70.6834	71.0261	70.5422	71.3731	67.4772	71.454	71.6755	71.0652	71.2631	69.9633	70.1464	71.4508	70.4834	70.702	70.1115	69.351	71.2105	71.3907	71.1206	71.3185	71.6477	71.3927	71.373	71.0543	71.7879	93.1648	91.9603	79.9338	95.1401
Agrobacterium_tumefaciens_17-712-1iv_b	71.1488	79.6405	71.3369	71.5906	71.1153	71.1356	79.6896	70.6952	71.1797	71.3916	95.0374	71.1082	71.1172	71.4208	71.8335	71.201	71.1418	70.2738	71.0376	71.1509	70.6855	71.0309	70.5432	71.3789	67.4704	71.4574	71.6749	71.0653	71.2481	69.9613	70.1367	71.4461	70.4894	70.6991	70.1107	69.3451	71.2121	71.3772	71.1204	71.3176	71.6538	71.3761	71.3671	71.0548	71.7905	93.1729	91.9706	79.919	95.1423
Agrobacterium_tumefaciens_17-712b-1ii	71.1444	79.6295	71.3276	71.5826	71.1058	71.1265	79.6781	70.6901	71.1705	71.3825	95.0366	71.1028	71.1076	71.4122	71.8207	71.1918	71.1326	70.2798	71.0328	71.1418	70.6805	71.0262	70.538	71.3925	67.4588	71.4545	71.6635	71.0561	71.2444	69.9518	70.1315	71.4429	70.4814	70.6879	70.0937	69.3503	71.2066	71.3733	71.1171	71.3134	71.6403	71.3805	71.3715	71.0502	71.7859	93.1501	91.9705	79.9169	95.1463
Agrobacterium_tumefaciens_17-713-1ig	71.1482	79.6405	71.3438	71.5471	71.1066	71.1227	79.702	70.7167	71.1648	71.3911	95.0348	71.1192	71.1071	71.3962	71.8144	71.1817	71.1279	70.2762	71.0485	71.1367	70.707	71.0421	70.5747	71.3848	67.474	71.4583	71.6848	71.0707	71.2649	69.9629	70.1498	71.4513	70.4537	70.6683	70.1231	69.3459	71.1937	71.3932	71.1264	71.3153	71.6582	71.3611	71.352	71.0615	71.7967	93.1638	91.9753	79.9256	95.1539
Agrobacterium_tumefaciens_17-1853-1c	71.1629	79.6362	71.3596	71.5942	71.1035	71.1237	79.6948	70.7173	71.1854	71.4122	95.0298	71.0962	71.1041	71.4213	71.8291	71.1878	71.1475	70.2846	71.0639	71.1377	70.7076	71.039	70.5553	71.3854	67.4976	71.454	71.6981	71.0937	71.2929	69.9686	70.1611	71.4536	70.494	70.7147	70.1235	69.3632	71.2346	71.4009	71.1337	71.3387	71.6593	71.4117	71.3922	71.0725	71.8071	93.1697	91.9425	79.9149	95.1369
Agrobacterium_tumefaciens_17-712h-1ii	71.1612	79.6222	71.3511	71.5908	71.095	71.117	79.6864	70.7035	71.178	71.4048	95.029	71.0932	71.0955	71.407	71.8254	71.1803	71.1409	70.2801	71.06	71.1311	70.6939	71.0351	70.5522	71.3888	67.4884	71.4522	71.6948	71.0759	71.2679	69.9653	70.1566	71.4513	70.4916	70.7145	70.1211	69.3493	71.229	71.3982	71.1314	71.3307	71.6595	71.3991	71.3796	71.0644	71.7972	93.1473	91.9556	79.9124	95.1296
Agrobacterium_tumefaciens_17-1853-1b	71.1614	79.6224	71.3533	71.5925	71.0928	71.115	79.688	70.7059	71.1569	71.394	95.0298	71.0953	71.0933	71.4106	71.8287	71.1802	71.1201	70.2823	71.0439	71.129	70.6963	71.0374	70.5628	71.3896	67.4795	71.4545	71.6845	71.0775	71.2589	69.9674	70.1494	71.4532	70.4934	70.7038	70.1233	69.3624	71.231	71.3993	71.1322	71.3331	71.6609	71.3859	71.3769	71.066	71.7992	93.1506	91.9568	79.9191	95.1351
Agrobacterium_tumefaciens_17-713-1iii	71.1612	79.622	71.3531	71.5927	71.0983	71.1202	79.6878	70.7059	71.1621	71.3991	95.0299	71.0952	71.0989	71.409	71.8285	71.1835	71.1251	70.2822	71.0438	71.1342	70.6963	71.0373	70.5537	71.3908	67.4795	71.4545	71.6925	71.0695	71.2592	69.9673	70.1494	71.4532	70.4934	70.7081	70.1233	69.3623	71.2312	71.3996	71.1329	71.3334	71.6608	71.3978	71.3887	71.066	71.7998	93.1508	91.96	79.9106	95.1287
Agrobacterium_tumefaciens_17-1853-1a	71.1479	79.6304	71.3483	71.5862	71.0886	71.1109	79.6959	70.6972	71.1528	71.3899	95.0257	71.0869	71.0891	71.4042	71.8359	71.1761	71.116	70.2863	71.0338	71.1249	70.6875	71.0272	70.5544	71.3815	67.4735	71.4468	71.6857	71.0673	71.2572	69.9644	70.1416	71.4473	70.4881	70.6953	70.1128	69.3515	71.2224	71.3896	71.1174	71.3194	71.6547	71.3748	71.3661	71.0564	71.7908	93.1635	91.9477	79.9156	95.1335
Agrobacterium_tumefaciens_17-713-1ib	71.157	79.6277	71.3528	71.5912	71.09	71.1112	79.6914	70.7017	71.173	71.3999	95.0257	71.0918	71.0904	71.4063	71.8604	71.171	71.1354	70.2757	71.046	71.1253	70.6921	71.021	70.5392	71.3937	67.4887	71.4471	71.6895	71.0661	71.2656	69.9631	70.152	71.4474	70.4764	70.7165	70.1305	69.3591	71.2299	71.3926	71.1278	71.3216	71.6513	71.3863	71.3668	71.0589	71.7779	93.1597	91.951	79.9057	95.1249
Agrobacterium_fabacearum_H13-3	71.0971	79.926	71.0758	70.9512	71.0578	71.0959	79.8443	70.7654	71.0763	71.1252	95.5597	70.9948	71.0587	71.0692	71.3431	71.0976	71.0822	70.2602	71.1277	71.0937	70.7556	71.1238	70.6309	71.4009	67.4935	71.6807	71.2604	71.1626	71.2953	70.0807	70.2025	71.5226	70.4049	70.3954	70.0721	69.4195	71.0965	71.2665	71.1575	71.1285	71.7107	71.3388	71.3155	70.9863	71.7507	93.5314	91.9586	80.02	95.4098
Agrobacterium_sp_UNC420CL41Cvi	71.0261	79.7503	71.0773	70.946	71.0513	70.9268	79.8128	70.8206	70.948	71.0059	95.4371	70.933	71.0518	71.0691	71.293	70.9503	70.9594	70.2163	71.1138	70.933	70.8108	71.0849	70.492	71.3264	67.5503	71.6704	71.3123	71.1141	71.2576	69.9898	70.1651	71.4857	70.2692	70.398	70.1058	69.2572	71.0392	71.2926	71.136	71.1511	71.7283	71.3968	71.3638	70.8814	71.7085	93.5559	91.8146	79.9981	95.2985
Agrobacterium_sp_SRR14536366_bin.3_metawrap_v1.3.0_MAG	71.2505	79.734	71.1201	70.9792	71.2091	71.2014	79.7192	70.5878	71.0696	71.1134	95.038	70.9737	71.2226	71.2688	71.226	71.0895	71.195	70.2537	71.0553	71.2081	70.5783	71.0473	70.4855	71.436	67.534	71.5367	71.2896	71.0414	71.2547	70.0824	70.122	71.5677	70.3252	70.49	70.1221	69.3044	71.2516	71.3226	71.1286	71.2105	71.7356	71.6185	71.6044	70.9191	71.6796	93.0544	91.4293	79.8729	95.2534
Agrobacterium_sp_AGB01	71.2468	79.7917	71.199	71.1439	71.1289	71.0885	79.82	70.6507	71.0724	71.1133	95.0685	71.0688	71.1145	71.1742	71.5373	71.1154	71.0853	70.2889	71.0574	71.0769	70.6411	71.046	70.5383	71.4107	67.6363	71.6035	71.1682	71.1312	71.2478	70.0129	70.0459	71.5159	70.3032	70.531	70.0305	69.4485	71.1856	71.3885	71.1125	71.2479	71.6306	71.3601	71.3652	70.9901	71.7973	93.1916	91.5142	79.8826	95.2445
Agrobacterium_tumefaciens_M109c	71.2562	79.8051	71.2155	71.1644	71.1632	71.1298	79.8272	70.6841	71.1137	71.1396	95.0813	71.0962	71.1488	71.1773	71.6038	71.1568	71.1265	70.3053	71.0645	71.1181	70.6745	71.0531	70.5539	71.4084	67.6284	71.6089	71.1924	71.131	71.2606	70.0339	70.0581	71.5224	70.3063	70.5316	70.0408	69.4691	71.1916	71.374	71.113	71.2426	71.6294	71.4935	71.4983	71.0092	71.816	93.1966	91.5097	79.88	95.2381
Agrobacterium_salinitolerans_ST15.16.055	71.249	79.8042	71.2091	71.1484	71.1565	71.1234	79.829	70.6734	71.1074	71.1332	95.081	71.0905	71.1512	71.171	71.5684	71.1505	71.1202	70.2833	71.0557	71.1117	70.6638	71.0444	70.5529	71.4007	67.6206	71.6058	71.1848	71.1328	71.2498	70.0182	70.0427	71.5146	70.2965	70.5236	70.0284	69.4535	71.1827	71.3729	71.1036	71.2333	71.621	71.4843	71.4891	70.9948	71.8097	93.1962	91.5111	79.8781	95.2385
Rhizobium_gallicum_R602	71.2485	79.8077	71.2062	71.144	71.162	71.1288	79.8237	70.6744	71.1126	71.1384	95.0831	71.0969	71.1477	71.1752	71.5557	71.1558	71.1255	70.2955	71.0569	71.1171	70.6648	71.0454	70.5489	71.4027	67.6243	71.6023	71.1843	71.1256	71.2538	70.0295	70.049	71.5186	70.3019	70.531	70.0367	69.4575	71.1897	71.3602	71.0991	71.2344	71.6221	71.4807	71.4856	71.0034	71.8128	93.1993	91.5126	79.8782	95.2389
Agrobacterium_tumefaciens_1457	71.0305	79.7215	71.2084	71.1557	71.0636	70.994	79.7134	70.6829	70.9922	71.1639	95.0044	70.9206	71.0728	71.0429	71.7225	71.0105	70.9915	70.1085	71.0228	71.0011	70.6733	71.0155	70.4592	71.3713	67.5045	71.6253	71.4923	71.1116	71.3184	70.0198	70.0312	71.4699	70.3804	70.4236	70.0949	69.3709	71.0911	71.3011	71.0231	71.424	71.5716	71.3924	71.3743	70.9409	71.703	93.3152	92.3288	79.909	95.1376
Agrobacterium_tumefaciens_16-1607-1A	71.0428	79.7221	71.2277	71.1675	71.0681	71.0061	79.7295	70.7147	71.0031	71.1747	95.0256	70.9204	71.0695	71.0281	71.7381	71.025	71.0001	70.1311	71.0491	71.0132	70.705	71.0418	70.5041	71.3942	67.5117	71.6272	71.4882	71.1256	71.2742	70.054	70.0594	71.4415	70.3864	70.4314	70.0982	69.3632	71.0729	71.3025	71.0748	71.3144	71.5704	71.3637	71.3457	70.946	71.6918	93.3178	92.308	79.9126	95.1835
Agrobacterium_fabacearum_CNPSo_675	70.9989	79.6704	71.1064	71.0576	70.9544	71.0738	79.7271	70.6089	70.9714	71	95.2007	70.9797	70.9548	71.1305	71.4269	70.9883	71.0725	70.1534	71.0631	71.0699	70.5995	71.0544	70.4256	71.3746	67.5715	71.6656	71.2465	71.018	71.2129	70.0264	70.0023	71.5435	70.257	70.4809	70.0753	69.2296	71.0909	71.1734	71.0964	71.203	71.7533	71.2983	71.2881	70.9215	71.6464	93.3849	91.6708	79.8759	95.1967
Agrobacterium_fabacearum_FPH-AT4	71.0076	79.678	70.9727	70.9412	71.0317	70.9064	79.6992	70.7467	70.8816	70.9426	95.2296	70.8296	71.0321	70.8548	71.2987	70.902	70.8872	70.1882	71.053	70.8991	70.7369	71.0442	70.4636	71.2388	67.4778	71.7933	71.2067	71.1302	71.239	69.974	70.1839	71.6592	70.2415	70.7498	70.0861	69.3408	70.9967	71.3188	71.1754	71.0574	71.8027	71.2229	71.2093	70.7875	71.6273	93.4914	91.7104	79.8794	95.0866
Agrobacterium_fabrum_S2_009_000_R2_73	70.1002	79.0569	70.1282	70.0358	70.0965	70.2514	79.1146	70.0646	70.2327	70.1984	94.5382	70.1484	70.0961	70.2155	69.9805	70.2394	70.2483	69.6466	70.2217	70.2497	70.0541	70.1974	69.9117	70.7913	66.9969	70.828	70.7773	70.4107	70.417	69.573	69.5699	70.959	69.5561	69.6939	69.3617	68.706	69.9487	70.4846	70.2947	70.4951	70.912	70.5639	70.5652	70.2248	71.2082	92.9485	91.3537	79.4279	94.6296
Agrobacterium_sp_LC34	70.9574	79.3338	70.842	70.6834	70.9263	70.9925	79.4976	70.7433	70.9684	70.8899	94.2535	70.7908	70.9275	70.9299	71.0127	70.9922	70.982	70.2351	70.8492	70.9873	70.7333	70.8344	70.5713	71.1151	67.6628	71.1028	71.1407	71.0357	71.1265	69.9688	69.9408	71.2482	70.2064	70.2808	69.7638	69.2688	70.7044	71.2879	70.9247	71.1866	71.2733	71.5347	71.528	70.8802	71.6373	92.5838	91.0428	79.8083	94.5304
Agrobacterium_sp_LY4	71.0095	79.3118	70.8919	70.7068	70.9824	71.045	79.4922	70.7639	71.0209	70.9595	94.2755	70.8583	70.9836	71.0086	70.9983	71.0448	71.0344	70.2444	70.9045	71.0397	70.7538	70.8896	70.5923	71.1319	67.6752	71.1397	71.218	71.0671	71.1713	69.9864	69.9707	71.3016	70.2485	70.2969	69.8286	69.2944	70.7587	71.3009	70.9478	71.1909	71.321	71.5633	71.5566	70.8993	71.6706	92.6554	91.0886	79.7988	94.5237
Agrobacterium_sp_MA01	70.9846	79.3212	70.8685	70.6787	70.9626	71.0258	79.5013	70.7479	71.0017	70.9404	94.2848	70.8366	70.9639	70.9781	70.979	71.0255	71.0152	70.2507	70.8845	71.0205	70.7378	70.863	70.5806	71.1133	67.6615	71.1316	71.2154	71.0541	71.14	69.9674	69.9493	71.2858	70.2131	70.269	69.8133	69.2923	70.7304	71.2854	70.9342	71.178	71.3077	71.5411	71.5344	70.8833	71.6593	92.6653	91.087	79.8064	94.5325
Agrobacterium_sp_LMR679	70.9799	79.3162	70.8635	70.6539	70.9234	70.9868	79.4871	70.7417	70.9626	70.9016	94.2258	70.8117	70.9246	70.9472	70.9682	70.9877	70.9763	70.2418	70.8749	70.9815	70.7316	70.86	70.5753	71.0961	67.6554	71.0907	71.1641	71.0425	71.137	69.9118	69.9052	71.2504	70.2305	70.2292	69.8209	69.2847	70.6977	71.2835	70.9291	71.1686	71.2762	71.5321	71.5255	70.8709	71.6616	92.6337	91.024	79.792	94.4858
Agrobacterium_sp_lyk4-40-TYG-31	70.9803	79.3182	70.8634	70.6573	70.9294	70.9925	79.4988	70.7424	70.9684	70.9073	94.2242	70.8009	70.9307	70.9475	70.9219	70.9922	70.982	70.2467	70.89	70.9872	70.7324	70.8685	70.5661	71.1017	67.6516	71.1065	71.1711	71.0607	71.1455	69.9419	69.9386	71.2541	70.2286	70.2448	69.8092	69.294	70.7067	71.2843	70.9284	71.1857	71.2872	71.5264	71.5198	70.8887	71.6644	92.6272	91.0266	79.7982	94.4831
Agrobacterium_sp_MAFF210268	70.9911	79.3279	70.8732	70.658	70.9338	71.0075	79.5041	70.753	70.9833	70.9221	94.2292	70.8204	70.935	70.9601	70.92	71.0072	70.9969	70.2475	70.8836	71.0022	70.7429	70.862	70.5839	71.1003	67.6593	71.1062	71.1709	71.0656	71.1384	69.9382	69.9378	71.2583	70.217	70.2436	69.8133	69.2877	70.7083	71.2824	70.9384	71.1808	71.2999	71.5252	71.5186	70.8948	71.6636	92.6251	91.0321	79.7985	94.4847
Agrobacterium_pusense_IRBG74	70.9041	79.6778	70.8989	70.9385	71.0743	71.0018	79.6296	70.827	70.9931	70.993	94.8002	70.8434	71.0674	70.8755	71.1093	71.0166	70.9948	70.3182	71.0339	70.9988	70.8174	71.0163	70.6388	71.3066	67.6121	71.422	71.201	71.0321	71.1925	70.1581	70.2041	71.4426	70.2628	70.3628	69.9153	69.5715	70.7754	71.17	71.0032	71.183	71.5214	71.4564	71.4331	70.9975	71.7001	93.4603	91.6293	80.021	94.6648
Agrobacterium_tumefaciens_CCUG_3354	70.9087	79.6878	70.9039	70.9425	71.0798	70.9957	79.6419	70.824	70.987	70.9983	94.7964	70.8484	71.0729	70.879	71.1152	71.0104	70.9887	70.3093	71.0373	70.9926	70.8144	71.0196	70.6469	71.2933	67.5941	71.418	71.1932	71.0304	71.1762	70.1472	70.1895	71.4438	70.2598	70.3612	69.9199	69.572	70.7772	71.1595	71.0011	71.1797	71.5184	71.4505	71.4273	70.9925	71.7148	93.4531	91.618	80.0391	94.6527
Agrobacterium_rubi_NBRC_13261	70.8591	79.5938	70.8669	70.7385	70.8478	70.824	79.6019	70.9356	70.8304	70.8324	94.4901	70.8557	70.8485	70.8612	71.0696	70.8329	70.8311	70.3307	70.915	70.829	70.9256	70.8897	70.546	71.2754	67.492	71.4623	71.1548	71.1163	71.2936	70.1073	70.0731	71.466	70.1989	70.4722	70.1462	69.4221	70.6646	71.1323	70.9784	71.2946	71.5763	71.221	71.2432	70.9281	71.7996	93.4416	91.3999	79.8494	94.345
Agrobacterium_rubi_Eu3-2RS	70.8659	79.73	70.8812	70.9049	70.9702	70.9375	79.7154	70.8389	70.9446	70.9656	94.7101	70.8955	70.971	70.9259	71.2109	70.9581	70.9367	70.3538	70.9596	70.9434	70.8289	70.9471	70.717	71.258	67.5209	71.5954	71.3171	71.1142	71.2466	70.1529	70.1391	71.4218	70.2926	70.4015	69.923	69.6323	70.8826	71.1578	71.1039	71.2954	71.6694	71.3786	71.3699	70.9438	71.8959	93.5914	91.7255	79.985	94.5104
Agrobacterium_sp_ST15.13.040	70.8762	79.7401	70.9027	70.9288	70.9795	70.949	79.7248	70.8505	70.9657	70.9771	94.7083	70.9184	70.9803	70.9358	71.2557	70.9697	70.9577	70.3643	70.9702	70.9549	70.8405	70.9483	70.7306	71.2575	67.5307	71.6155	71.3232	71.1242	71.2637	70.1577	70.1369	71.4281	70.2859	70.4225	69.9307	69.6361	70.8949	71.1655	71.1217	71.2945	71.6727	71.3832	71.3649	70.9314	71.8957	93.5908	91.7283	79.9892	94.5084
Agrobacterium_rosae_DSM25559	70.735	79.1865	70.7447	70.7664	70.7141	70.7447	79.1708	70.6981	70.7175	70.7159	94.0848	70.5821	70.7145	70.6759	71.1119	70.7253	70.7378	70.1264	70.7295	70.7413	70.6884	70.7074	70.3014	70.984	67.4525	71.2607	70.9751	70.8264	71.0188	69.8638	69.685	71.085	70.089	70.1055	69.6952	69.2672	70.6513	70.8862	70.9192	71.2801	71.2153	71.2284	71.2232	70.6435	71.6225	92.891	91.0158	79.6134	93.9467
Agrobacterium_salinitolerans_ST15.13.013	70.688	79.2194	70.7356	70.6816	70.7796	70.7869	79.2472	70.6762	70.7963	70.8036	94.1839	70.5245	70.7746	70.5966	71.0005	70.7956	70.775	70.0488	70.7951	70.7848	70.667	70.7876	70.28	70.8424	67.5026	71.0994	70.9067	70.7173	71.078	69.8711	69.8017	71.0891	70.0952	70.0101	69.7663	69.3866	70.6527	71.1172	70.9005	70.9274	71.1406	71.4376	71.4463	70.8462	71.47	92.7958	90.9625	79.6362	94.2508
Agrobacterium_rosae_CG6	70.8381	79.3006	70.8721	71.2994	71.2642	71.1864	79.3392	70.7115	71.0356	71.3356	94.436	70.7457	71.2665	70.7002	72.2718	71.047	71.1763	70.1727	70.7252	71.1823	70.7018	70.7167	70.3546	71.0589	67.4906	71.4547	72.9352	70.7838	70.998	69.8121	69.8427	71.3218	69.9981	70.8275	69.7118	69.1585	70.8777	70.8581	70.9744	71.0809	71.5304	70.985	70.977	70.6814	71.6107	92.92	90.9811	79.568	93.97
Agrobacterium_rubi_DSM_6772	70.79	79.6543	70.8791	70.8932	70.9	70.9168	79.6196	70.7057	70.8796	70.8844	94.0413	70.8959	70.9026	70.8879	71.1415	70.8994	70.8914	70.346	70.8542	70.9047	70.696	70.8434	70.6042	71.3911	67.6701	71.5917	71.2771	71.0839	71.2231	70.3224	70.2091	71.5059	70.2787	70.5251	69.9004	69.4753	70.7877	71.1707	71.0227	71.2319	71.6419	71.4669	71.4657	70.922	71.6991	92.8721	91.095	79.8466	94.3697
Agrobacterium_rosae_NCPPB_1650	70.9042	79.6383	70.9768	70.8803	70.8414	70.9925	79.587	70.6575	70.9627	70.9777	93.9732	70.9558	70.8492	70.9693	71.2051	70.9754	70.9744	70.3012	70.8031	70.9805	70.6477	70.7924	70.5721	71.446	67.6811	71.5542	71.2486	71.09	71.2024	70.2826	70.213	71.5083	70.2202	70.6574	69.8567	69.4958	70.7684	71.1357	70.9763	71.2737	71.7065	71.6814	71.6803	70.9239	71.6669	92.7695	91.0509	79.8724	94.3453
Agrobacterium_sp_ST15.13.013	70.9136	79.6297	70.9862	70.8915	70.8422	70.9928	79.5783	70.6575	70.9551	70.9779	93.96	70.965	70.8501	70.9619	71.227	70.9757	70.9668	70.3012	70.8031	70.9808	70.6477	70.7924	70.562	71.446	67.6811	71.5527	71.2486	71.0859	71.2024	70.2915	70.2116	71.5044	70.231	70.6488	69.8665	69.5065	70.7694	71.1357	70.9764	71.2733	71.7039	71.6816	71.6804	70.9239	71.6596	92.7806	91.0379	79.8612	94.3199
Agrobacterium_rubi_159	71.1004	79.6264	70.9632	70.9488	71.0955	71.1071	79.6964	70.7535	71.0934	71.078	94.0161	70.9956	71.1024	71.1636	71.1773	71.1052	71.0989	70.4417	70.8891	71.1041	70.7437	70.8654	70.5932	71.4426	67.6754	71.5854	71.2608	71.0131	71.2171	70.3327	70.2616	71.5165	70.2954	70.6742	69.9481	69.6142	70.9813	71.244	70.988	71.2442	71.8224	71.6786	71.6597	70.9586	71.7463	92.9533	91.1655	79.8512	94.4223
Agrobacterium_rubi_Eu2-1NK	70.9208	79.6053	70.8914	70.948	71.0968	71.0058	79.6725	70.8168	70.9827	70.9838	94.0385	70.9585	71.0982	70.9374	71.1866	71.0032	70.9822	70.4065	70.9279	70.9936	70.8066	70.9136	70.6449	71.3747	67.6517	71.588	71.3038	71.0234	71.197	70.3971	70.2104	71.5594	70.3743	70.5245	69.9932	69.6093	70.9876	71.2305	71.0208	71.2375	71.7034	71.4996	71.4985	70.9323	71.7429	93.0825	91.2249	79.8635	94.4405
Agrobacterium_rosae_SBV_31	70.8853	79.512	70.8583	70.95	70.9904	70.9459	79.5379	70.7388	70.9282	70.8814	94.0956	70.8459	70.9995	70.8023	71.2313	70.954	70.9367	70.2037	70.8472	70.9434	70.7286	70.8328	70.5526	71.3036	67.5885	71.4792	71.2253	70.9461	71.2901	70.2267	70.1195	71.423	70.2478	70.5099	69.8631	69.5547	70.8276	71.1515	71.0145	71.2259	71.7968	71.4174	71.4257	70.8838	71.7176	92.9835	91.1986	79.8763	94.3793
Agrobacterium_rosae_SBV33	70.7802	79.5928	70.7871	70.8941	70.9303	70.9819	79.6345	70.5889	70.9264	70.942	94.0988	70.8846	70.9325	70.9562	71.0648	70.9429	70.9627	70.1903	70.8518	70.9795	70.5792	70.8334	70.4887	71.3978	67.6377	71.4709	71.2895	71.0344	71.1371	70.1699	70.1055	71.3357	70.1984	70.4751	69.8721	69.4905	70.8026	71.1346	70.962	71.2797	71.5371	71.4415	71.4359	70.9573	71.6524	93.1144	91.0216	79.8153	94.3009
Agrobacterium_pusense_KCJK7997	70.8974	79.4992	70.7358	70.8607	71.0057	70.8954	79.5346	70.6458	70.8841	70.9008	93.8615	70.8359	71.0138	70.8591	71.2308	70.904	70.905	70.201	70.7768	70.9104	70.6361	70.7624	70.3801	71.2925	67.5806	71.3707	71.0559	70.852	71.2346	69.9718	69.826	71.3017	70.2631	70.4501	69.6908	69.2704	70.8383	71.0792	70.9517	71.3702	71.5522	71.3835	71.3704	70.8187	71.6313	92.857	90.9176	79.8445	93.9939
Agrobacterium_rubi_Eu3-2NK	70.7474	79.4843	70.7083	70.9143	70.8215	70.8574	79.549	70.6257	70.8504	70.8369	94.0604	70.8025	70.8221	70.8304	71.1705	70.875	70.8444	70.2385	70.7833	70.8463	70.616	70.7619	70.5089	71.2834	67.5732	71.5287	71.0446	70.9563	71.1596	70.1128	69.8932	71.3427	70.2077	70.4051	69.768	69.4719	70.7685	71.0572	71.0143	71.1787	71.5053	71.4551	71.4504	70.7814	71.5836	92.8206	90.943	79.7198	94.2165
Agrobacterium_rubi_A19_93	70.8975	79.3868	70.7323	70.8501	70.9589	70.9337	79.4394	70.7131	70.9235	70.9137	93.9408	70.8812	70.9606	70.8255	71.1665	70.9433	70.925	70.2665	70.8713	70.9406	70.7035	70.8571	70.4752	70.9751	67.5595	71.3351	70.9557	70.8656	71.2573	70.1143	69.8619	71.2578	70.1797	70.3364	69.7595	69.3453	70.9721	71.0383	70.9924	71.1836	71.3886	71.371	71.374	70.7912	71.428	92.9508	90.9369	79.7598	94.1712
Agrobacterium_sp_SRR10754060_bin.19_metawrap_v1.3.0_MAG	70.8741	79.3838	70.7236	70.8269	70.9458	70.9209	79.4405	70.7075	70.9195	70.8918	93.9161	70.865	70.9529	70.8191	71.139	70.9223	70.9209	70.2569	70.8633	70.9195	70.7024	70.84	70.4569	70.9591	67.5397	71.3061	70.9371	70.8337	71.2538	70.0975	69.8326	71.2415	70.1642	70.3256	69.7423	69.3377	70.9526	71.0192	70.9823	71.1498	71.3713	71.3761	71.373	70.7815	71.4172	92.9392	90.9314	79.7419	94.1534
Agrobacterium_salinitolerans_ST15.13.097	69.8985	78.4314	69.9393	69.8874	69.8479	69.7412	78.3715	69.5787	69.7415	69.7375	91.8931	69.5758	69.8463	69.825	69.6684	69.7429	69.7414	68.9404	69.6404	69.7295	69.5658	69.6394	69.2262	69.7078	66.2495	69.9854	69.6002	69.7793	69.9239	68.7665	68.6889	69.6589	69.069	68.9296	68.5278	68.1609	69.9806	69.8825	69.7601	70.0642	69.8644	70.1497	70.1168	70.0708	70.3439	90.7541	89.3567	78.5237	91.6638
Agrobacterium_sp_TS43	70.5186	79.131	70.3871	70.3774	70.3113	70.4637	79.229	70.2072	70.2979	70.3356	92.5379	70.1721	70.3096	70.6673	70.0974	70.3163	70.4327	69.9259	70.3942	70.4511	70.1859	70.3913	70.0098	70.6127	67.1105	70.8677	70.6666	70.5836	70.8401	69.9955	69.8734	70.7439	69.981	70.2419	69.2958	68.8017	70.4179	70.823	70.624	70.8887	70.8794	71.3771	71.3976	70.583	71.1919	91.1884	90.2483	79.5932	92.5394
Agrobacterium_larrymoorei_CFBP5477	70.7848	79.0807	70.6305	70.4818	70.4959	70.4681	79.2549	70.3965	70.4921	70.48	92.513	70.3284	70.4956	70.564	70.7276	70.5058	70.4859	69.9627	70.4665	70.4764	70.3862	70.449	70.1393	70.7865	67.4228	71.0725	70.7629	70.7245	70.9736	69.9126	70.0063	71.0488	69.8113	70.1668	69.6237	69.2631	70.4973	71.2346	70.7771	71.1076	71.1179	71.8376	71.8614	70.8259	71.3222	91.1717	90.1995	79.654	92.5841
Agrobacterium_tumefaciens_ICMP_6475	70.6666	79.0761	70.5653	70.4724	70.5205	70.6207	79.1191	70.3939	70.5879	70.5746	92.6683	70.2394	70.5267	70.6344	70.7421	70.5948	70.6193	69.9097	70.2833	70.6263	70.3896	70.2659	69.9252	70.8745	67.2814	71.1352	70.8666	70.5333	70.9613	69.808	69.8945	71.0679	69.8365	70.173	69.6746	69.2045	70.4442	71.4401	70.6138	71.0316	71.109	71.9064	71.8885	70.5136	71.1958	91.3753	90.2008	79.772	92.6532
Agrobacterium_pusense_GD03880	70.4461	79.3265	70.4235	70.4406	70.4187	70.5469	79.3698	70.2596	70.5519	71.0424	92.8792	70.268	70.4104	70.4969	70.6832	70.5754	70.5354	69.7054	70.4015	70.5356	70.2555	70.3829	70.0992	70.9421	67.2416	71.1999	70.9538	70.6661	70.9256	69.8216	69.9428	71.1128	69.8652	70.0231	69.594	69.06	70.5764	71.0614	70.6774	70.8593	71.1766	71.7316	71.7125	70.8263	71.4843	91.4907	90.3458	79.6	92.856
Agrobacterium_leguminum_AT13	70.5786	79.3163	70.5744	70.5667	70.4722	70.5387	79.3913	70.2903	70.5279	70.4724	92.7636	70.3157	70.4716	70.6488	70.8019	70.5427	70.5267	69.9432	70.5614	70.5376	70.291	70.5466	70.0095	70.9415	67.2767	71.0969	70.8461	70.8107	71.0978	69.813	69.8273	70.9498	69.888	70.0479	69.6073	69.0976	70.4618	71.2516	70.8655	71.1751	71.1071	71.8461	71.8193	70.7768	71.3147	91.5114	90.2189	79.8157	92.8159
Agrobacterium_leguminum_CFBP4996	70.481	79.3412	70.5811	70.5122	70.4952	70.5644	79.4153	70.3056	70.5556	70.4938	92.8637	70.3054	70.4945	70.6115	70.793	70.5726	70.5522	69.9378	70.5839	70.5627	70.3063	70.5691	70.0141	70.8588	67.2615	71.1269	70.8487	70.8119	70.994	69.7696	69.7926	70.9287	69.778	69.8909	69.5303	69.1026	70.4623	71.1188	70.884	71.0032	71.1091	71.6261	71.6044	70.767	71.3057	91.5891	90.3152	79.7294	92.8772
Agrobacterium_leguminum_ST07.17.026	70.6787	79.3824	70.5756	70.4199	70.5167	70.3538	79.3314	70.4436	70.386	70.2929	92.6314	70.3211	70.5244	70.5954	70.6784	70.4033	70.3532	69.8123	70.3576	70.3705	70.4341	70.3493	70.1555	70.9128	67.3929	70.9547	70.8632	70.7049	70.9598	69.9338	69.9403	70.9681	70.035	69.9201	69.5627	69.3373	70.5369	71.1826	70.7097	70.9855	70.9044	72.0415	72.057	70.6463	71.3502	91.5626	90.2737	79.6668	92.8447
Agrobacterium_pusense_17-1009	70.6717	79.4571	70.6902	70.6929	70.7015	70.5838	79.4963	70.6294	70.5735	70.6273	92.8142	70.4299	70.7016	70.8001	71.0597	70.5911	70.5834	69.973	70.5842	70.6	70.62	70.5645	70.2237	71.1878	67.347	71.2832	71.0043	70.8455	71.1752	70.2074	70.1379	71.1868	70.1667	70.1875	69.7753	69.2861	70.6656	71.744	70.8249	71.1784	71.2324	72.1082	72.1406	70.8323	71.5123	91.8202	90.5194	80.0009	93.0058
Agrobacterium_genomosp_CFBP_5494	70.6919	79.2531	70.6897	70.6476	70.5457	70.5314	79.3896	70.4686	70.5421	70.582	92.9615	70.4712	70.5451	70.5975	70.8866	70.5412	70.5291	70.0839	70.6322	70.5297	70.4635	70.6081	70.2666	71.0896	67.4604	71.2561	71.0607	70.7066	71.0385	70.015	70.0452	71.2677	70.0602	70.1778	69.8558	69.253	70.6911	71.4109	70.8446	71.1873	71.2553	71.6643	71.6559	70.696	71.4325	91.5913	90.6905	79.8527	92.8681
Agrobacterium_larrymoorei_CFBP5473	70.9318	79.2487	70.7807	70.631	70.6083	70.6079	79.4033	70.5114	70.6308	70.6197	92.8171	70.4759	70.608	70.7048	70.9031	70.6377	70.6234	70.0804	70.6021	70.616	70.5015	70.5838	70.2441	70.9568	67.5016	71.1887	70.8846	70.7696	71.1432	70.0422	70.16	71.2047	69.9379	70.2972	69.7714	69.3573	70.5967	71.2831	70.8747	71.2703	71.2444	71.9839	71.9986	70.9536	71.4484	91.3635	90.4553	79.8765	92.9003
Agrobacterium_pusense_GD03663	70.7167	79.3034	70.5779	70.7329	70.6557	70.5971	79.282	70.4826	70.5713	70.5933	92.7958	70.3104	70.663	70.8416	70.7505	70.5742	70.5893	69.97	70.5413	70.5953	70.4681	70.5237	70.1799	71.0366	67.3033	71.1389	71.0355	70.6349	70.9087	69.9476	69.927	71.1481	70.0714	70.3639	69.592	69.3177	70.6781	71.3644	70.8269	71.2089	71.207	71.4715	71.4549	70.6569	71.4183	91.6598	90.4855	79.715	92.8388
Agrobacterium_pusense_GV2	70.7181	79.4321	70.7446	70.6241	70.755	70.6567	79.434	70.5985	70.6511	71.1612	93.0537	70.4885	70.7549	70.7064	70.8595	70.6675	70.6451	69.9692	70.5975	70.6558	70.5865	70.5971	70.2765	71.1821	67.3817	71.3321	71.0765	70.8098	71.0213	70.0608	70.1726	71.239	70.1413	70.2578	69.7143	69.3223	70.6771	71.2156	70.9461	71.2388	71.3151	71.822	71.8169	70.7721	71.5001	91.7149	90.6314	79.7323	93.0861
Agrobacterium_sp_JL28	70.8691	79.5181	70.9021	70.704	70.9876	71.063	79.5111	70.5339	71.0669	71.1089	93.0091	70.7272	70.9875	70.9712	71.0687	71.0848	71.0492	70.0256	70.672	71.0634	70.5338	70.6542	70.2979	71.0856	67.3327	71.3078	71.1698	70.8206	71.1129	70.0824	69.9798	71.2004	69.9269	70.2198	69.7122	69.3399	70.8055	71.1609	70.9068	71.2332	71.3028	71.973	71.9851	70.8545	71.5481	91.8671	90.7184	79.7356	93.06
Agrobacterium_leguminum_MOPV5	70.6548	79.3708	70.6121	70.549	70.6385	70.5811	79.3707	70.6342	70.5359	70.6399	92.8735	70.4544	70.6382	70.6527	70.9133	70.5516	70.5601	69.9388	70.5031	70.5791	70.6297	70.4949	70.1803	71.1755	67.2106	71.139	71.0562	70.6613	70.9355	69.9738	70.0516	71.1724	69.8155	70.1414	69.6705	69.2531	70.6919	71.3219	70.8866	71.0749	71.0922	71.2234	71.2467	70.6972	71.3508	91.8499	90.6235	79.5389	92.9298
Agrobacterium_leguminum_ST04.17.025	70.5598	79.3326	70.7282	70.518	70.7514	70.6716	79.3364	70.5515	70.6508	70.6283	92.9881	70.4559	70.7592	70.6772	70.8589	70.667	70.6589	69.9486	70.4618	70.6608	70.5471	70.4537	70.221	71.0768	67.2323	71.1586	71.0491	70.6791	70.9778	70.0203	70.0822	71.0929	69.8061	69.947	69.5763	69.3219	70.5579	71.3329	70.893	71.1014	71.2334	71.2851	71.3015	70.7303	71.3507	91.806	90.6283	79.6152	92.9933
Agrobacterium_pusense_76	70.9406	79.3553	70.8341	70.6918	70.8713	70.7609	79.3857	70.5419	70.758	70.8049	92.8346	70.6129	70.8714	70.8577	71.1241	70.7735	70.7499	70.0596	70.5614	70.7596	70.5375	70.5613	70.2647	71.0552	67.4335	71.1735	71.0771	70.8351	70.936	70.0439	70.0087	71.0703	69.842	70.1442	69.6809	69.182	70.8078	71.3924	70.8735	71.2983	71.3503	71.6339	71.6268	70.825	71.5466	91.9371	90.4682	79.7498	92.8639
Agrobacterium_pusense_CFBP5496	70.9259	79.4743	70.8103	70.6506	70.7172	70.5962	79.3876	70.5101	70.6004	70.5767	92.8152	70.474	70.7168	70.6632	71.0533	70.6165	70.6013	70.0628	70.7564	70.6124	70.5005	70.7519	70.2805	71.076	67.3345	71.1487	70.9351	70.784	71.048	69.9114	69.8561	71.1068	69.9232	70.1551	69.5827	69.17	70.7687	71.2956	70.9323	71.1045	71.2341	71.497	71.4748	70.652	71.5395	91.9561	90.5881	79.6271	92.671
Agrobacterium_pusense_FDAARGOS_633	70.7498	79.3206	70.9116	70.9508	70.8692	70.9036	79.3851	70.3284	70.8791	70.9376	93.0638	70.7867	70.8691	70.855	71.3954	70.899	70.8954	69.9703	70.7989	70.8912	70.3242	70.7866	70.1473	71.0957	67.3036	71.2585	71.1716	70.8153	71.0388	69.9151	69.9809	71.1	69.9265	70.1687	69.7593	68.9787	70.9547	71.0638	70.8227	71.1424	71.2929	71.2822	71.2976	70.7403	71.6156	91.8616	90.4988	79.8225	92.8752
Agrobacterium_sp_BETTINA12B	70.8533	79.3643	70.7793	70.7628	70.8113	70.7147	79.4621	70.5255	70.7168	70.745	92.9483	70.4978	70.8048	70.756	71.0619	70.7346	70.7098	70.2024	70.6449	70.7224	70.5212	70.6378	70.4245	71.1	67.6617	71.2716	71.0451	71.0175	71.2116	70.1939	70.1478	71.0559	70.1473	70.164	69.6637	69.4535	70.7909	71.2152	70.9633	71.2316	71.2378	72.5871	72.571	70.8624	71.5604	91.8566	90.7121	79.6782	92.9026
Agrobacterium_sp_Gw_UH_bin_74	70.8005	79.2725	70.767	70.782	70.8248	70.7829	79.3906	70.4384	70.7725	70.7552	93.5171	70.6573	70.8232	70.6051	71.5597	70.7874	70.7698	69.9359	70.6672	70.7711	70.4345	70.6435	70.2308	70.9149	67.2422	71.1276	71.7893	70.7469	71.0066	69.9307	70.0023	70.9755	70.0548	70.2689	69.6508	69.3131	70.8092	71.0245	70.9215	71.1269	71.2016	71.1083	71.1031	70.7194	71.5548	91.8708	90.4649	79.6559	92.7679
Agrobacterium_pusense_CC001	70.8062	79.4214	70.8435	70.8739	70.8448	70.7815	79.3484	70.5052	70.7732	70.8063	93.1825	70.8047	70.8444	70.7694	71.2279	70.7895	70.7776	70.253	70.8774	70.788	70.5005	70.8534	70.3193	71.1766	67.3677	71.1537	70.9797	71.0065	70.9114	69.9406	70.0199	71.0604	70.0581	70.0644	69.6356	69.2157	71.0034	71.2772	70.8316	71.1871	71.1941	71.2791	71.2398	70.7318	71.4702	92.1781	90.8448	79.7825	92.9831
Agrobacterium_pusense_CCGM11	70.7953	79.4199	70.8313	70.8662	70.8321	70.7701	79.3482	70.502	70.7619	70.795	93.1854	70.7932	70.8316	70.7573	71.2279	70.7781	70.7662	70.2553	70.8768	70.7767	70.4973	70.8527	70.3109	71.181	67.3587	71.1593	70.9837	71.0079	70.9005	69.9437	70.0204	71.0664	70.0542	70.0644	69.6397	69.2268	70.997	71.2772	70.8295	71.1868	71.1938	71.2789	71.2396	70.733	71.4709	92.1743	90.8407	79.7826	92.9921
Agrobacterium_pusense_Bbcg2-2	70.7966	79.4223	70.8327	70.8587	70.8345	70.7725	79.3507	70.5056	70.7642	70.7974	93.1862	70.794	70.8341	70.759	71.2488	70.7805	70.7686	70.2494	70.8785	70.779	70.501	70.8545	70.3112	71.1713	67.3592	71.1514	70.9784	71.007	70.8949	69.9386	70.0188	71.0571	70.0496	70.0634	69.6331	69.2203	70.9991	71.2762	70.8316	71.189	71.1861	71.2796	71.2403	70.7338	71.4699	92.1717	90.8368	79.7785	92.998
Agrobacterium_pusense_CC134	70.7992	79.424	70.8355	70.8615	70.8373	70.7751	79.3394	70.4965	70.7669	70.8	93.1866	70.7967	70.8369	70.7618	71.2315	70.7832	70.7713	70.2558	70.873	70.7817	70.4918	70.849	70.3037	71.1772	67.3498	71.1515	70.9849	71.0086	70.8921	69.933	70.0143	71.0568	70.0524	70.0626	69.635	69.2261	71.0011	71.2699	70.8303	71.1893	71.1855	71.2802	71.2409	70.7428	71.4776	92.1837	90.8379	79.7785	92.9985
Agrobacterium_larrymoorei_FPH-AR2	70.8325	79.6411	70.9252	70.781	70.8217	70.7765	79.5353	70.6824	70.7537	70.8349	93.3406	70.7982	70.8209	70.7952	70.9886	70.7799	70.7607	70.1229	70.8328	70.7749	70.6682	70.8138	70.3843	71.3098	67.4183	71.3499	71.3134	70.8852	71.0983	70.0759	70.1771	71.3751	69.9958	70.193	69.7069	69.4417	70.8616	71.233	71.0357	71.2179	71.4495	71.3766	71.3784	70.9195	71.5895	92.3531	91.0577	79.7962	93.1433
Agrobacterium_larrymoorei_SORGH_AS_1126	70.7367	79.6056	70.7272	70.7323	70.7833	70.6542	79.5659	70.6575	70.6321	70.6915	93.321	70.5669	70.7833	70.6954	70.9868	70.6483	70.6424	70.2341	70.7595	70.6525	70.6529	70.7513	70.429	71.2025	67.5321	71.3309	71.0545	71.0361	71.0339	70.1519	70.0946	71.1958	70.1074	70.1914	69.8392	69.2904	70.8001	71.4131	70.9721	71.1597	71.5375	71.3663	71.3644	70.926	71.5084	92.3409	91.0143	79.9212	93.1461
Agrobacterium_sp_GD03872	70.867	79.6372	70.7776	70.8024	70.8492	70.6878	79.5517	70.5258	70.693	70.7667	93.2698	70.6365	70.848	70.7687	71.1748	70.7084	70.675	70.1484	70.8095	70.6754	70.5214	70.8011	70.2411	71.2677	67.38	71.2416	71.2121	70.8678	71.0723	70.026	70.0038	71.1519	70.0972	70.1421	69.7709	69.3115	70.9476	71.1787	70.8267	71.0622	71.3641	71.3397	71.3245	70.7913	71.5715	92.3064	90.9582	79.8597	93.0807
Agrobacterium_larrymoorei_SORGH_AS974	70.8055	79.5977	70.8009	70.8027	70.8575	70.7653	79.5068	70.5966	70.75	70.7932	93.3023	70.6508	70.8575	70.7819	71.2039	70.757	70.7626	70.0954	70.8021	70.7635	70.5868	70.7834	70.2931	71.1296	67.4363	71.3601	71.0867	70.9475	71.1399	70.0217	70.2686	71.2493	70.1027	70.1677	69.882	69.3214	70.9026	71.1744	70.9365	71.1304	71.4148	71.3138	71.3114	70.839	71.6406	92.3153	90.9924	79.8376	93.0804
Agrobacterium_pusense_GD04154	70.8612	79.522	70.7356	70.8652	70.9784	70.8286	79.5182	70.5793	70.8152	70.84	92.8511	70.7291	70.9783	70.9405	71.1749	70.8381	70.8095	70.191	70.8269	70.8177	70.575	70.8054	70.1635	71.1996	67.5561	71.2814	71.1605	70.8803	71.0726	69.9933	70.059	71.201	70.1255	70.1987	69.7786	69.2909	71.0186	71.2729	70.8946	71.1857	71.3711	71.393	71.3874	70.8341	71.5295	91.7736	90.4484	79.7878	92.9904
Agrobacterium_pusense_CCGM10	70.6472	79.3866	70.6958	70.5832	70.6797	70.5871	79.3845	70.6178	70.5663	70.5525	93.1302	70.5066	70.6792	70.673	70.9259	70.5734	70.5751	69.9991	70.6802	70.5856	70.6133	70.672	70.2388	70.9714	67.3978	71.2762	70.9714	70.8211	71.0142	69.8946	70.064	71.1324	70.0544	70.116	69.7557	69.2314	70.7139	71.1325	70.8612	71.0806	71.331	71.2381	71.2479	70.8209	71.4244	92.0652	90.7645	79.7861	92.8056
Agrobacterium_pusense_HU55	70.7337	79.4469	70.7986	70.5962	70.7071	70.6188	79.3971	70.5563	70.5928	70.58	93.1081	70.5392	70.7067	70.6854	70.9858	70.6108	70.6065	69.9963	70.6804	70.6172	70.5519	70.6715	70.2299	71.057	67.4012	71.382	71.0445	70.8382	71.047	69.9158	69.9562	71.2381	69.897	70.1077	69.8204	69.2313	70.71	70.995	70.9214	71.1018	71.3248	71.2616	71.2326	70.8656	71.5348	92.0191	90.7848	79.6949	92.7643
Agrobacterium_pusense_FDAARGOS_618	70.7274	79.4244	70.7929	70.602	70.7014	70.6132	79.4024	70.5666	70.5958	70.5829	93.1106	70.5516	70.7009	70.6993	70.9762	70.6137	70.6095	70.004	70.6807	70.6202	70.557	70.6718	70.2388	71.0444	67.3898	71.3859	71.0376	70.8299	71.0466	69.8977	69.943	71.2437	69.865	70.1048	69.8078	69.2389	70.706	71.0027	70.9313	71.1017	71.3194	71.2486	71.2108	70.888	71.5424	91.999	90.8024	79.671	92.8014
Agrobacterium_pusense_FDAARGOS_619	70.7339	79.429	70.779	70.6053	70.7056	70.6173	79.4078	70.5863	70.6087	70.5961	93.1018	70.5604	70.7051	70.7007	70.9745	70.6269	70.632	70.0159	70.6951	70.6334	70.5767	70.6825	70.2466	71.0722	67.3931	71.404	71.0612	70.8706	71.0497	69.9187	69.9536	71.2523	69.8909	70.1351	69.8394	69.2383	70.6984	71.014	70.9309	71.1309	71.3421	71.2619	71.2344	70.8953	71.5744	92.0069	90.7916	79.6697	92.7847
Agrobacterium_pusense_GD03943	70.519	79.4074	70.5763	70.6111	70.7474	70.5304	79.3946	70.4423	70.4929	70.517	93.0494	70.3696	70.7469	70.5332	70.9012	70.5074	70.5187	69.9889	70.6005	70.5287	70.438	70.5739	70.2504	70.9411	67.3381	71.2208	70.8543	70.6472	70.9648	69.9685	69.9575	71.0222	69.8773	70.0393	69.622	69.1882	70.6445	71.0937	70.8072	70.8797	71.1785	71.213	71.1688	70.6811	71.243	92.1356	90.6885	79.6531	92.8381
Agrobacterium_sp_OT33	70.7059	79.3647	70.7298	70.7029	70.7873	70.6908	79.3382	70.5289	70.6606	70.6873	93.1419	70.5058	70.7868	70.6807	70.9145	70.6751	70.6874	70.0787	70.7664	70.6983	70.5192	70.7432	70.2372	70.9373	67.4526	71.1626	71.0343	70.7608	71.0736	69.8061	70.0115	71.0502	69.9585	70.0711	69.7414	69.1253	70.8141	71.1235	70.9484	71.0777	71.2602	71.215	71.1856	70.7602	71.4427	92.063	90.7194	79.7346	92.8062
Agrobacterium_salinitolerans_GBBC3283	70.667	79.5168	70.7782	70.5689	70.7	70.5867	79.4278	70.5824	70.4441	70.4662	93.0742	70.5802	70.7	70.6225	70.8091	70.4592	70.5853	70.0795	70.681	70.5757	70.5784	70.6693	70.3171	70.9088	67.3985	71.3635	70.9785	70.8315	70.9936	69.9057	69.9742	71.2012	69.8797	70.0523	69.5813	69.2614	70.7673	71.1224	70.8852	71.0793	71.3553	71.2124	71.2079	70.8179	71.4363	92.1494	90.6931	79.6392	92.9145
Agrobacterium_salinitolerans_Hayward0363	70.655	79.5293	70.7653	70.5573	70.7019	70.5876	79.45	70.5935	70.4541	70.4563	93.0789	70.5638	70.7019	70.6366	70.8032	70.4601	70.5955	70.0882	70.6978	70.5766	70.5841	70.6762	70.3226	70.9506	67.3966	71.3675	71.0065	70.8371	71.0092	69.8878	69.9817	71.2329	69.8766	70.0569	69.6114	69.2588	70.7706	71.1249	70.8854	71.081	71.3841	71.225	71.2208	70.8172	71.4437	92.1518	90.7137	79.6331	92.9245
Agrobacterium_sp_GD03643	70.701	79.3735	70.7384	70.6839	70.783	70.6727	79.3726	70.5787	70.6539	70.6887	93.1836	70.5323	70.783	70.6875	71.0103	70.6681	70.661	70.0678	70.7456	70.6711	70.5743	70.714	70.3141	71.0588	67.4097	71.2942	71.1375	70.8321	71.077	69.9837	70.0991	71.1919	70.0305	70.0955	69.8186	69.2019	70.7394	71.1661	70.9065	71.039	71.4582	71.233	71.2391	70.8262	71.4971	92.1331	90.8056	79.7259	92.8692
Agrobacterium_sp_MS2	70.7977	79.4525	70.7008	70.6608	70.8335	70.6805	79.467	70.6084	70.6875	70.6577	93.1368	70.4986	70.8336	70.7076	70.9594	70.6921	70.6957	70.0768	70.8414	70.6964	70.5987	70.8156	70.1856	71.0996	67.4007	71.2507	71.0956	70.7202	71.087	69.946	70.0824	71.1673	70.1554	70.1648	69.7673	69.3136	70.698	71.2511	70.9118	71.1173	71.388	71.2695	71.2269	70.7308	71.5264	92.0488	90.6214	79.6448	92.8917
Agrobacterium_pusense_973_Rhizob3	70.6823	79.3591	70.7719	70.7651	70.6893	70.6049	79.3393	70.504	70.5891	70.5721	93.2775	70.5418	70.6893	70.6131	71.0655	70.6047	70.5933	70.0743	70.7381	70.6033	70.4997	70.7242	70.222	71.1635	67.3845	71.1724	71.0012	70.8529	71.0897	69.9827	69.8969	71.0378	70.2061	70.2613	69.6603	69.1771	70.7508	71.1747	70.863	71.007	71.2922	71.1844	71.1722	70.7261	71.5123	92.1668	90.8015	79.8098	92.9544
Agrobacterium_pusense_CFBP5875	70.6924	79.3144	70.6918	70.6258	70.7996	70.7038	79.3638	70.5416	70.6525	70.6276	93.1285	70.5802	70.7985	70.6132	71.1368	70.6729	70.6859	70.1192	70.7351	70.7031	70.5373	70.7195	70.3397	71.0498	67.4691	71.3043	70.9659	70.7981	71.0972	69.9229	70.035	71.218	70.0343	70.1086	69.9896	69.2414	70.6981	70.9919	70.8598	70.998	71.4054	71.3174	71.2966	70.7266	71.4859	92.0708	90.736	79.6745	92.8857
Agrobacterium_sp_SMBSF59	70.7527	79.4553	70.7746	70.7223	70.7827	70.6776	79.4005	70.6114	70.6507	70.6627	93.1312	70.8203	70.7823	70.622	71.0271	70.6669	70.6598	70.1915	70.7701	70.6758	70.6069	70.7402	70.274	70.9268	67.4082	71.221	70.953	70.8032	71.1904	69.8655	69.9522	71.062	69.9869	69.9979	69.747	69.2435	70.8326	71.1173	70.9522	70.9874	71.3156	71.2028	71.187	70.7279	71.489	92.1741	90.8354	79.7719	92.9464
Agrobacterium_sp_GD03871	70.8432	79.394	70.8734	70.7103	70.81	70.8109	79.3513	70.626	70.7878	70.7865	93.1786	70.8634	70.8088	70.7773	71.058	70.8052	70.797	70.192	70.7561	70.7993	70.6215	70.7303	70.3069	70.8923	67.3361	71.1004	70.9873	70.8764	71.0432	69.7813	69.9165	71.0074	70.016	69.895	69.7974	69.3046	70.9052	71.0263	70.8038	71.0573	71.2896	71.3206	71.2774	70.7485	71.4346	92.0505	90.7368	79.7822	92.9836
Agrobacterium_pusense_CNPSo_3352	70.8724	79.491	70.853	70.8122	70.9067	70.817	79.5027	70.6256	70.7962	70.8078	93.27	70.6384	70.9068	70.793	71.1325	70.8109	70.8049	70.2054	70.8578	70.8152	70.6216	70.8375	70.3566	71.0973	67.4682	71.3209	71.1024	70.9362	71.1314	70.0386	70.143	71.3179	70.0842	70.1664	69.8073	69.3561	70.903	71.1853	70.9628	71.14	71.4626	71.321	71.3259	70.7513	71.6262	92.2114	90.8808	79.7771	93.0248
Agrobacterium_sp_GD03992	70.7306	79.4414	70.7789	70.7714	70.8076	70.7245	79.4113	70.6267	70.7253	70.7225	93.2857	70.7755	70.8072	70.7146	71.1147	70.7328	70.7227	70.1029	70.788	70.7229	70.6222	70.7724	70.3286	71.0777	67.4152	71.2815	71.0305	70.8381	71.0122	69.8768	70.0054	71.1552	70.009	70.1319	69.6788	69.3039	70.7741	71.112	70.9581	71.2032	71.353	71.3059	71.2901	70.8734	71.4796	92.2477	90.6497	79.7872	92.832
Agrobacterium_larrymoorei_ATCC_51759	70.8243	79.4927	70.8041	70.7621	70.8481	70.7873	79.4669	70.6145	70.7652	70.7379	93.3243	70.6043	70.8469	70.7645	71.1712	70.7923	70.7745	70.2104	70.8656	70.7856	70.61	70.838	70.372	71.1244	67.4275	71.2714	71.1124	70.891	71.1399	69.9871	70.1208	71.2148	70.0406	70.127	69.7788	69.432	70.7667	71.1354	70.9196	71.2839	71.4122	71.3278	71.3323	70.9216	71.616	92.1062	90.8745	79.8109	92.9545
Rhizobium_nepotum_39_7	70.8599	79.5303	71.0144	71.0431	71.1746	71.1729	79.7773	70.7134	71.1791	71.3602	91.8445	70.8878	71.1769	70.8761	71.8026	71.1729	71.1751	70.0236	70.7792	71.1656	70.7092	70.7507	70.4533	71.0756	67.3066	71.2309	71.778	70.8942	71.0675	69.7356	69.9352	71.2719	69.9659	70.2016	70.1841	69.2768	70.8788	71.1161	70.9402	71.1416	71.409	71.0745	71.0595	70.8209	71.8791	90.9185	93.4073	79.6013	91.8559
Agrobacterium_tumefaciens_GW4	70.5976	79.3277	71.0442	71.351	71.2585	70.9867	79.4225	70.5853	71.059	71.2612	92.2793	70.5943	71.2632	70.6323	72.3064	71.057	70.9965	69.9079	70.9044	70.9857	70.5759	70.9118	70.2082	70.8585	67.1461	71.1538	72.36	70.7518	70.7902	69.5799	69.5232	71.1828	70.2002	70.363	69.8811	69.198	70.7901	70.8268	70.7254	70.9621	71.2084	71.0486	71.0665	70.6463	71.4964	91.041	97.5633	79.5384	91.6843
Agrobacterium_fabrum_GV3101__pMP90	70.7594	79.2161	70.7429	70.9349	70.8077	70.7158	79.3488	70.4419	70.7205	71.1971	92.1476	70.751	70.8079	70.6088	71.4862	70.7263	70.7079	69.8248	70.8213	70.7045	70.4327	70.8288	70.3576	70.7941	67.1604	71.005	71.6398	70.9559	70.854	69.6578	69.6718	71.0269	70.3992	70.1527	69.6526	69.3606	70.8423	70.8692	70.7687	71.0077	71.2766	71.1399	71.1708	70.8877	71.8096	90.8888	98.5896	79.5087	91.7636
Agrobacterium_rubi_W2_73	70.8501	79.1654	71.0281	71.0425	71.0195	70.9522	79.2972	70.4757	70.9464	71.1389	92.0891	70.7594	71.019	70.8885	72.0852	70.9484	70.9476	69.9026	70.8767	70.9478	70.4664	70.8755	70.3456	70.8818	67.0719	71.0618	71.9691	70.9857	70.8721	69.6188	69.7925	70.8681	70.2323	70.0541	69.7887	69.4502	70.8029	71.0735	70.8181	71.1248	71.3622	71.2157	71.2421	70.8807	71.6937	90.9129	98.4704	79.4631	91.8817
Agrobacterium_fabrum_C58	70.8113	79.3229	70.8643	71.0092	70.9805	70.909	79.401	70.4643	70.9311	70.9961	92.0186	70.7496	70.9803	70.7271	71.7105	70.9233	70.9209	70.08	71.0098	70.9185	70.455	71.0069	70.3208	70.9489	67.2266	71.2627	71.7976	70.9144	70.8604	69.7489	69.7329	71.0747	70.3149	70.1887	69.8144	69.4191	70.9623	70.9925	70.8291	71.1264	71.3656	71.263	71.2782	70.8749	71.8507	91.0684	98.5121	79.5678	91.9215
Agrobacterium_fabrum_EHA105	70.8338	79.247	70.979	70.8292	70.9084	70.8824	79.4175	70.4818	70.8949	70.9024	91.9746	70.857	70.9018	70.8496	71.7249	70.9044	70.8794	69.9306	70.9149	70.8867	70.4725	70.918	70.3417	70.8694	67.1092	71.1318	71.6884	70.8952	70.915	69.6887	69.7547	70.8949	70.1687	70.0392	69.7618	69.3053	71.1158	71.0483	70.725	71.1568	71.3307	71.2329	71.2485	70.8556	71.6788	90.7103	98.4213	79.5937	91.8145
Agrobacterium_fabrum_12D13_ASM1332072v1	71.015	79.3263	71.1935	71.4368	71.1972	71.0702	79.4078	70.5224	71.1047	71.3216	91.8579	70.7504	71.203	70.8024	72.5925	71.1087	71.072	70.0773	70.8981	71.0695	70.5134	70.9052	70.4223	70.7331	67.2183	71.1558	72.4365	70.9293	70.9886	69.5931	69.6945	71.0495	70.156	70.25	69.8538	69.3584	70.9495	71.0952	70.8357	71.0315	71.2402	71.3793	71.3996	70.8187	71.7351	90.9097	98.5768	79.418	91.7049
Agrobacterium_tumefaciens_EVA06B	70.9034	79.1739	71.0569	71.4357	71.1176	71.0192	79.172	70.56	71.0492	71.4781	91.7857	70.673	71.1238	71.0011	72.278	71.0516	71.0287	69.7269	70.7173	71.0252	70.555	70.7174	70.1859	70.7295	67.0235	70.9915	72.6482	70.6609	70.785	69.7599	69.6244	71.0629	70.6025	70.3667	69.6979	69.218	70.7592	70.8725	70.692	71.0543	71.2143	71.2715	71.2823	70.7031	71.7943	90.7473	98.2529	79.4625	91.7352
Agrobacterium_sp_S1C108396_SP36	70.5549	79.2494	70.5686	70.5789	70.6338	70.6081	79.2194	70.5297	70.6254	70.6065	91.4375	70.5924	70.6375	70.808	70.9804	70.6321	70.624	69.8723	70.8564	70.6245	70.5204	70.8667	70.1283	70.9276	67.0873	71.0544	70.9006	70.8573	70.9076	69.6491	69.6652	70.9594	70.3052	70.1955	69.6525	69.2736	70.9269	70.9496	70.7303	71.0671	71.3336	71.0904	71.0964	70.8449	71.5906	90.9684	98.2839	79.5589	91.7471
Agrobacterium_sp_S2C4820_SP77	70.4354	79.242	70.5569	70.5373	70.5264	70.5934	79.1872	70.3889	70.5934	70.5812	91.4444	70.5675	70.53	70.7974	70.9525	70.6002	70.5921	69.8441	70.8365	70.5927	70.3798	70.8468	70.1004	70.9342	67.0733	71.0505	70.9126	70.8483	70.9076	69.6346	69.6704	70.9523	70.2877	70.1825	69.6395	69.1717	70.8304	70.9192	70.7265	71.0628	71.3301	71.0837	71.0991	70.839	71.5849	90.8468	98.1919	79.5581	91.747
Agrobacterium_tumefaciens_17-1850B-1b	70.8555	79.2951	70.7672	70.6479	70.8035	70.7754	79.2628	70.4103	70.7767	70.734	91.2356	70.6339	70.8068	70.7062	71.2175	70.7831	70.7825	69.7627	70.7686	70.7803	70.401	70.7726	70.0597	70.8267	67.1652	71.0987	70.8647	70.681	70.8253	69.5543	69.6445	71.0913	70.1119	70.1601	69.7175	69.2199	70.95	71.1569	70.6688	71.3739	71.2185	71.2476	71.2732	70.6934	71.6623	90.8034	99.7124	79.8238	91.7627
Agrobacterium_tumefaciens_17-1346-1b	70.9867	79.4384	70.967	70.6973	70.81	70.7799	79.2689	70.4131	70.7812	70.7396	91.256	70.83	70.8132	70.8775	71.2678	70.7875	70.7869	69.7497	70.7761	70.7847	70.4038	70.78	70.0667	70.8509	67.1525	71.0963	70.8814	70.6908	70.8244	69.5593	69.6302	71.0809	70.1057	70.1916	69.7518	69.2025	71.0381	71.1482	70.6693	71.371	71.2239	71.256	71.2812	70.6986	71.8245	90.7837	99.7941	79.8795	91.7686
Agrobacterium_tumefaciens_17-1850-1d	70.9931	79.4388	70.994	70.6851	70.6571	70.6363	79.2711	70.4279	70.6356	70.607	91.2532	70.8479	70.6603	70.8995	71.2738	70.642	70.6434	69.7787	70.7761	70.6413	70.4186	70.7784	70.0907	70.8247	67.1574	71.107	70.866	70.7406	70.8597	69.5656	69.6341	71.0911	70.1429	70.207	69.7513	69.2306	70.791	71.1358	70.6683	71.3893	71.2237	71.2708	71.2912	70.718	71.8121	90.8036	99.8075	79.8684	91.7799
Agrobacterium_fabrum_Arqua	70.7352	79.2453	70.8158	70.9408	71.0006	70.7898	79.2545	70.4695	70.7948	70.8504	91.5063	70.7469	71.0016	70.7885	71.1739	70.8002	70.7865	70.0492	70.9403	70.7772	70.4602	70.9417	70.2577	70.7445	67.2209	71.0792	71.2726	70.6975	70.8067	69.6677	69.6851	71.0048	70.4093	70.2957	69.7924	69.3129	70.7889	71.0863	70.7396	71.1684	71.1325	71.0968	71.0961	70.921	71.5603	91.141	97.7486	79.3959	91.7152
Agrobacterium_fabrum_Bi05	70.7107	79.2461	70.7969	70.7413	70.8945	70.8503	79.2917	70.4366	70.8628	70.8638	91.5847	70.8275	70.895	70.8297	71.1717	70.8682	70.847	69.8339	70.8438	70.8467	70.4322	70.8542	70.2749	70.9352	67.1992	71.187	71.1931	70.7412	70.8378	69.7249	69.6884	71.0013	70.0919	70.2512	69.7433	69.2634	70.717	71.043	70.8185	71.3248	71.4027	71.1776	71.1633	70.8895	71.7923	90.9093	98.1377	79.5993	91.7612
Agrobacterium_fabrum_ARqua1	70.8427	79.2676	70.7882	70.7947	70.9523	70.8376	79.3602	70.4671	70.8292	70.8101	91.6256	70.7365	70.9535	70.7953	71.2128	70.8333	70.8344	70.0987	70.8891	70.834	70.4577	70.8914	70.3062	71.0106	67.2361	70.9939	71.1831	70.8006	70.8806	69.7718	69.694	70.9636	70.4053	70.3162	69.7062	69.3669	70.828	71.0486	70.7753	71.1303	71.2727	71.1455	71.1458	70.7622	71.8606	91.2582	98.4605	79.4834	91.627
Agrobacterium_fabacearum_P4	70.7856	79.2173	70.7016	70.8157	70.9735	70.7458	79.3141	70.5333	70.7375	70.7374	91.5118	70.6402	70.9747	70.7033	71.206	70.7416	70.7427	70.1909	70.9475	70.7422	70.5238	70.9497	70.2442	70.9184	67.2246	70.9746	71.165	70.8282	71.0093	69.72	69.6678	70.9591	70.4674	70.3121	69.706	69.3333	70.7376	71.0548	70.7747	71.1671	71.2395	71.1427	71.143	70.7922	71.7592	91.2292	98.4577	79.5109	91.5605
Agrobacterium_fabrum_Bi46	70.7604	79.3309	70.8334	70.7324	70.5662	70.6413	79.3223	70.4169	70.6533	70.6826	91.6613	70.7076	70.5675	70.6965	71.1194	70.6595	70.6552	70.1089	70.9338	70.6548	70.4077	70.9485	70.323	70.8651	67.202	71.1285	70.9461	70.9934	70.944	69.699	69.6974	71.0959	70.4084	70.3352	69.8296	69.2005	70.745	71.0448	70.7666	71.2772	71.2875	71.17	71.1831	70.8067	71.9206	91.2033	98.5773	79.5097	91.868
Agrobacterium_sp_SHOUNA12C	70.9153	79.1867	70.8362	70.802	70.7482	70.695	79.2668	70.5432	70.6878	70.6763	91.7299	70.8859	70.749	70.7215	71.204	70.6935	70.6913	69.9539	70.7943	70.6906	70.5338	70.7978	70.1904	70.7461	67.1808	71.0989	70.9552	70.8459	70.8304	69.6503	69.6886	71.0864	70.0715	70.0691	69.7857	69.3292	70.8517	71.1285	70.7478	71.2235	71.2874	71.2303	71.2643	70.7844	71.768	91.2913	98.7999	79.4908	91.883
Agrobacterium_fabrum_BG5	70.8338	79.3758	70.9017	70.6588	70.7151	70.6568	79.3598	70.5405	70.6681	70.7191	91.8801	70.8108	70.7169	70.7325	70.9279	70.6744	70.663	70.0068	70.8683	70.6535	70.531	70.8789	70.3977	70.8308	67.1981	71.0311	71.009	70.8581	70.9079	69.6708	69.8903	71.0398	70.1028	70.1336	69.8055	69.3001	70.9245	70.9972	70.7933	70.9954	71.3995	71.0883	71.1043	70.8504	71.6362	91.295	98.7609	79.5856	91.9552
Rhizobium_rhizogenes_B147_94	70.8139	79.44	70.8623	70.7323	70.7342	70.6701	79.4877	70.6254	70.6824	70.7051	91.8074	70.6449	70.736	70.8122	71.1845	70.6886	70.6829	70.1128	71.0312	70.6829	70.6159	71.0373	70.4348	70.8801	67.2262	71.1588	71.0461	70.8706	71.0122	69.7221	69.8014	71.103	70.0861	70.1531	69.8372	69.3525	70.8486	71.1717	70.8687	71.0593	71.414	71.1602	71.1597	70.8321	71.7153	91.3274	98.9826	79.6198	91.7815
Agrobacterium_fabrum_GV2260	70.8909	79.4447	70.852	70.7657	70.8446	70.8461	79.5051	70.5322	70.849	70.8747	91.8371	70.815	70.8453	70.7888	71.226	70.8641	70.8415	70.1698	70.942	70.8428	70.5229	70.9441	70.3686	70.9563	67.2752	71.0771	70.9522	70.871	70.9976	69.8069	69.745	71.0491	70.3199	70.2135	69.7984	69.3658	70.9189	71.2536	70.8975	70.9984	71.3465	71.1617	71.1832	70.9864	71.7692	91.3197	98.9329	79.6368	91.8689
Agrobacterium_sp_RAC06	70.7467	79.2465	70.758	70.6844	70.6857	70.6412	79.3442	70.5746	70.6477	70.6618	91.8197	70.8345	70.6861	70.5796	71.0324	70.6497	70.6544	70.1112	70.8689	70.6519	70.5654	70.8759	70.3196	70.8067	67.2839	71.1175	70.9325	71.031	70.9243	69.7184	69.7295	70.9769	70.3727	70.1317	69.81	69.4108	70.8303	70.9989	70.7849	71.0711	71.1851	71.2362	71.2553	70.8559	71.7811	91.3727	98.9151	79.583	91.8985
Agrobacterium_fabrum_Kin001	70.7654	79.4083	70.763	70.7856	70.8133	70.7423	79.428	70.5766	70.7493	70.7844	91.8523	70.7217	70.8216	70.7222	71.1982	70.7535	70.7389	70.0213	71.0293	70.7357	70.5672	71.0285	70.3543	70.9352	67.2642	71.2413	70.8504	70.9846	70.8815	69.7275	69.767	71.0306	70.2315	70.081	69.8044	69.4103	70.8896	71.1585	70.8384	71.0369	71.4037	71.1458	71.1607	70.8861	71.6865	91.442	99.0404	79.76	91.9085
Agrobacterium_rubi_W2_73_ASM1758416v1	70.7654	79.3509	70.8062	70.6517	70.7465	70.6718	79.3616	70.5367	70.6851	70.722	91.8755	70.7203	70.7476	70.6693	71.1057	70.67	70.6969	70.035	70.9392	70.6768	70.5273	70.9217	70.3627	70.7678	67.2593	71.1253	70.9656	70.849	71.0307	69.6634	69.8861	71.0251	70.2149	70.0835	69.8601	69.3323	70.7521	71.1026	70.8387	71.0145	71.3143	71.1657	71.186	70.907	71.7583	91.4185	99.018	79.6115	91.9441
Agrobacterium_fabrum_ARqua1_ASM3034565v1	70.9118	79.4854	70.919	71.1784	70.845	70.7734	79.4341	70.4734	70.7655	70.86	91.4639	70.9764	70.8491	70.8012	71.3123	70.7709	70.7732	69.9031	70.9795	70.7703	70.464	70.9873	70.385	70.8859	67.1921	71.1704	70.9793	71.0246	70.8784	69.7453	69.6404	71.1659	70.4763	70.2146	69.7889	69.3765	71.2763	71.0669	70.798	71.2861	71.3021	71.2117	71.2424	70.936	71.9062	91.388	99.0039	79.6217	91.8655
Agrobacterium_fabrum_Di1525a	70.7605	79.3525	70.9741	71.2695	70.7104	70.7113	79.3554	70.4685	70.707	70.9567	91.4996	70.8355	70.7118	70.7151	71.611	70.7247	70.7079	69.766	70.8729	70.7064	70.4592	70.8806	70.2837	70.5919	67.1358	71.0503	71.0371	70.8749	70.7622	69.5706	69.5907	70.9092	70.4797	70.1176	69.8915	69.3327	71.2346	71.0181	70.6967	71.0531	71.1641	71.0983	71.1547	70.7027	71.7512	91.2099	98.8145	79.4779	91.8112
Agrobacterium_fabrum_J-07	70.8993	79.4947	70.9697	71.261	70.6423	70.6635	79.4321	70.5118	70.6215	71.1693	91.5281	70.703	70.6462	70.8096	71.3228	70.6417	70.6554	69.7554	70.8376	70.656	70.5026	70.8497	70.4308	70.7352	67.2237	71.0896	71.0165	70.847	70.8542	69.7523	69.716	71.0546	70.186	70.2012	69.9946	69.317	71.4667	70.6785	70.8641	71.347	71.3687	71.1285	71.1613	70.7912	71.6206	91.1476	98.8588	79.7003	92.0261
Agrobacterium_fabrum_A8196	70.9358	79.4733	71.1993	70.9847	70.6863	70.6902	79.3554	70.3294	70.6582	70.8981	91.3523	70.9205	70.6881	70.9736	71.707	70.6649	70.6879	69.9092	70.8022	70.6883	70.3201	70.8061	70.1132	70.8764	67.2212	71.1412	71.2306	70.7004	70.8182	69.6512	69.6279	71.1028	69.9829	70.16	69.7518	69.2131	70.864	70.9473	70.7044	71.2052	71.2704	71.1636	71.1845	70.7296	71.8465	91.0748	100	79.5004	91.8378
Agrobacterium_tumefaciens_17-1008	71.0094	79.4926	71.3924	70.9943	70.7297	70.8004	79.4016	70.545	70.7757	71.015	91.5389	71.0327	70.7312	70.9456	71.6768	70.7827	70.8048	69.9705	70.9963	70.8054	70.5356	71.0012	70.252	70.9126	67.2691	71.1737	71.3135	70.7699	70.8832	69.6541	69.6632	71.0513	70.0989	70.0754	69.9459	69.3234	71.0269	70.9471	70.7613	71.1653	71.3543	71.2067	71.2241	70.8076	71.8159	91.1039	99.1635	79.5883	91.8993
Agrobacterium_vitis_CG102	71.0158	79.5008	71.4032	70.9955	70.7239	70.795	79.4223	70.5423	70.7702	71.0095	91.5507	71.0339	70.7254	70.944	71.6691	70.7772	70.7993	69.9809	70.9994	70.7999	70.5329	71.0044	70.2678	70.9135	67.2657	71.1763	71.3273	70.7763	70.8712	69.6654	69.6595	71.0595	70.0991	70.081	69.9588	69.3308	71.036	70.932	70.758	71.1732	71.3659	71.2126	71.2299	70.81	71.8336	91.1158	99.1657	79.6002	91.9101
Agrobacterium_tumefaciens_1D1526	70.6999	79.4076	70.7014	71.348	70.799	70.6105	79.2799	70.6843	70.5738	70.7223	92.9772	70.4165	70.8005	70.6936	71.1436	70.5947	70.5981	69.943	70.7827	70.5981	70.6748	70.7716	70.2345	70.9321	67.3237	71.2963	71.0258	70.8618	70.8526	69.7927	69.8209	71.1936	70.1045	70.2529	69.9778	69.2345	71.2479	71.0205	70.9326	71.3509	71.3579	71.1229	71.1352	70.6957	71.5495	95.0772	91.4488	79.5077	93.0662
Agrobacterium_deltaense_HU53	70.7143	79.3732	70.6086	70.7813	70.7865	70.5832	79.5658	70.6594	70.5947	70.613	92.79	70.4858	70.7877	70.6416	70.9295	70.6116	70.5879	70.1497	70.9437	70.5854	70.6499	70.9412	70.3407	71.2798	67.3217	71.0265	70.9961	70.8623	71.0711	69.7462	69.7466	71.1035	70.1702	70.1204	70.052	69.1572	70.7734	71.1382	71.1302	70.9292	71.1836	71.2476	71.2411	70.6436	71.3077	94.8369	90.9258	79.5277	93.0757
Agrobacterium_fabrum_1D132	70.7228	79.3691	70.6121	70.7812	70.7966	70.5886	79.5641	70.6478	70.6001	70.6193	92.7963	70.4877	70.7978	70.6288	70.9555	70.6169	70.5932	70.1402	70.9439	70.5908	70.6383	70.9413	70.3147	71.2696	67.3359	71.0315	70.9759	70.8519	71.0604	69.7536	69.7436	71.0713	70.1779	70.1202	70.0318	69.1511	70.7755	71.1271	71.1143	70.9368	71.1419	71.2531	71.2364	70.6529	71.2875	94.8344	90.9248	79.5274	93.0699
Agrobacterium_deltaense_CNPSo_3391	70.7153	79.3729	70.6127	70.7728	70.7979	70.5914	79.5703	70.6387	70.5947	70.6129	92.7892	70.4808	70.7991	70.6201	70.9232	70.6115	70.5878	70.1311	70.9265	70.5853	70.6292	70.924	70.3124	71.2439	67.3081	71.0167	70.9564	70.8428	71.0514	69.7554	69.7384	71.0743	70.1706	70.1123	70.0182	69.1426	70.7814	71.1043	71.0994	70.9188	71.1211	71.25	71.2422	70.637	71.2798	94.8263	90.9268	79.5311	93.0681
Agrobacterium_fabrum_NT1RE	70.6586	79.4869	70.6483	70.7293	70.7997	70.602	79.6348	70.7256	70.6016	70.6104	93.164	70.4913	70.8007	70.6013	70.8784	70.6191	70.5978	70.124	70.9267	70.5954	70.7161	70.9242	70.3771	71.125	67.272	71.0782	70.9209	70.8762	71.0335	69.7983	69.7716	71.1419	70.1213	70.1205	70.0797	69.1626	70.7688	71.0804	71.0908	70.8691	71.1574	71.1578	71.1606	70.6826	71.3712	95.2874	91.3632	79.5921	93.1579
Agrobacterium_fabrum_RIT-As-3	70.5626	79.5059	70.5411	70.6428	70.7045	70.5194	79.6418	70.6207	70.5269	70.5375	93.0215	70.3999	70.7055	70.5322	70.8496	70.5455	70.5231	70.0373	70.7876	70.5213	70.611	70.7852	70.325	71.1162	67.3238	71.0577	70.9294	70.8934	70.9307	69.8089	69.8289	71.1455	70.1559	70.1167	70.0426	69.1904	70.6277	71.2348	71.0166	70.8491	71.2015	71.1581	71.1623	70.7462	71.357	95.1889	91.2453	79.5535	92.9912
Agrobacterium_fabrum_LBA645	70.7817	79.4173	70.6619	70.9487	71.62	71.373	79.6048	70.6864	71.3629	71.3774	93.0054	71.0947	71.6197	71.1821	71.3935	71.3899	71.3548	70.119	70.8995	71.3658	70.6769	70.897	70.3581	71.1642	67.2343	71.04	71.2148	70.8478	71.032	69.7506	69.7275	71.0794	70.083	70.1021	70.0274	69.1651	70.9605	71.0703	71.0849	70.9193	71.1565	71.1393	71.1356	70.657	71.4049	95.1169	91.1659	79.4432	93.0825
Agrobacterium_fabrum_1D1487	70.6852	79.4605	70.6957	70.8545	70.8726	70.6752	79.5802	70.6824	70.672	70.7246	92.7961	70.6341	70.8731	70.7026	71.2264	70.6991	70.6719	70.0936	70.9314	70.6686	70.6729	70.9289	70.3409	71.15	67.2547	71.054	71.1142	70.851	70.982	69.7751	69.7323	71.0513	70.0643	70.1334	70.0927	69.1427	70.931	71.0037	71.0731	70.9494	71.1377	71.1326	71.1427	70.6384	71.395	95.2268	91.4674	79.4945	93.0526
Agrobacterium_tumefaciens_1D1609_ASM1331837v1	70.6982	79.4605	70.6976	70.8532	70.8849	70.6934	79.5893	70.6942	70.6903	70.7483	92.8211	70.655	70.8854	70.7188	71.2264	70.7082	70.6892	70.0936	70.9404	70.6868	70.6847	70.9379	70.3415	71.1786	67.2547	71.0608	71.1317	70.8598	70.9943	69.7932	69.7385	71.0615	70.0847	70.1371	70.0928	69.1421	70.9571	71.0151	71.0732	70.9693	71.1324	71.1507	71.1535	70.6367	71.4038	95.237	91.4675	79.4946	93.0512
Agrobacterium_tumefaciens_Kerr_14	70.6935	79.4582	70.6903	70.8427	70.8725	70.6818	79.5857	70.6846	70.6869	70.7454	92.8492	70.6528	70.8732	70.7196	71.204	70.7047	70.6858	70.0938	70.9462	70.6834	70.6751	70.9433	70.3357	71.1732	67.262	71.057	71.138	70.8515	70.9983	69.7758	69.729	71.0505	70.0693	70.1299	70.0828	69.1329	70.925	71.0202	71.0804	70.9581	71.1207	71.1394	71.1331	70.6251	71.3935	95.242	91.4778	79.4818	93.0527
Agrobacterium_cucumeris_O132	70.7885	79.4569	70.6822	70.7953	71.0128	70.8172	79.5905	70.6489	70.8101	70.8223	92.8898	70.6722	71.0135	70.7718	71.0383	70.8272	70.8024	70.1039	70.8533	70.8104	70.6394	70.8508	70.3086	71.1453	67.2361	71.0435	70.9747	70.8229	70.9844	69.818	69.6933	71.1063	70.0914	70.0419	70.0272	69.1806	70.8489	71.0736	71.0689	70.9184	71.1103	71.1265	71.123	70.6554	71.3636	95.0877	91.1488	79.4876	93.0848
Agrobacterium_fabrum_2788	70.7301	79.4255	70.6585	70.8034	70.9589	70.7465	79.577	70.645	70.7392	70.7402	92.8813	70.6745	70.9597	70.6843	71.0301	70.7566	70.7317	70.0745	70.8494	70.7391	70.6355	70.8433	70.3282	71.1211	67.2548	71.0567	71.0312	70.8374	70.9637	69.8487	69.7227	71.1241	70.1077	70.0685	70.0492	69.2208	70.792	70.9857	71.0641	70.9422	71.18	71.1457	71.1422	70.6905	71.412	95.1255	91.227	79.4615	93.0907
Agrobacterium_deltaense_NCPPB_1641	70.7462	79.5811	70.6843	70.7302	70.9024	70.7317	79.5584	70.6765	70.7203	70.7244	93.4327	70.5817	70.9039	70.7134	71.0384	70.737	70.7269	70.1719	70.9313	70.7385	70.6672	70.9178	70.4051	71.2622	67.4378	71.2645	71.1943	70.8765	71.0792	69.9495	70.1154	71.164	70.2232	70.3058	70.064	69.2853	70.7624	71.1662	70.9181	70.9772	71.2938	71.2338	71.2282	70.8935	71.5599	95.3459	91.3586	79.6444	93.2748
Agrobacterium_deltaense_RV3	70.7461	79.5912	70.6844	70.7302	70.9026	70.7318	79.5684	70.6763	70.7204	70.7245	93.4335	70.5816	70.9041	70.7138	71.0389	70.7371	70.7271	70.1717	70.9308	70.7387	70.667	70.9174	70.4046	71.2629	67.4316	71.2567	71.1944	70.8761	71.0797	69.95	70.1161	71.1656	70.2187	70.3063	70.0644	69.2854	70.7625	71.1678	70.9183	70.9769	71.295	71.2349	71.2293	70.8949	71.5596	95.3463	91.3631	79.6419	93.276
Agrobacterium_albertimagni_AOL15	70.7369	79.4594	70.7113	70.7673	70.9605	70.7431	79.5092	70.7883	70.7377	70.7242	93.2874	70.5878	70.9621	70.7316	70.9224	70.7549	70.7426	70.0414	71.065	70.7542	70.7791	71.0457	70.4935	71.0273	67.446	71.1832	71.2117	70.9037	71.0444	69.6807	69.9329	71.069	70.3176	70.2188	70.1846	69.3821	70.7455	70.9662	70.9705	70.9134	71.2227	71.1456	71.1254	70.8754	71.4983	95.3087	91.356	79.4967	93.0898
Agrobacterium_fabacearum_S56	70.7275	79.4581	70.7104	70.7579	70.9596	70.7422	79.5078	70.7678	70.7283	70.7149	93.2871	70.5691	70.9611	70.7125	70.9224	70.7454	70.7331	70.023	71.0459	70.7448	70.7586	71.0266	70.4751	71.0002	67.4235	71.1822	71.1864	70.8847	71.0229	69.6795	69.9231	71.0445	70.3176	70.209	70.157	69.3717	70.7445	70.9398	70.9472	70.9123	71.1982	71.1353	71.1137	70.866	71.4706	95.3082	91.3554	79.4967	93.0846
Agrobacterium_cavarae_RZME10	70.8647	79.5758	71.0525	70.9133	70.8342	70.6128	79.404	70.6244	70.6033	70.8368	92.7776	70.7274	70.8356	70.7554	71.66	70.6291	70.5985	69.9944	70.943	70.6106	70.615	70.9317	70.1718	71.0095	67.2312	71.1029	71.361	70.7375	71.0194	69.7869	69.658	71.0014	70.1639	70.1832	70.0539	69.296	70.8144	71.0401	70.8948	71.0168	71.0536	71.1545	71.1292	70.7327	71.6622	95.045	91.7244	79.3413	93.0447
Agrobacterium_divergens_R31762	70.657	79.2816	70.7158	70.6799	70.7519	70.5698	79.2771	70.6248	70.5546	70.5635	93.1022	70.5504	70.7533	70.6139	70.864	70.5703	70.5549	70.1085	70.8501	70.5578	70.6153	70.8387	70.3404	70.8265	67.2514	71.1391	71.2014	70.7443	71.0237	69.7653	69.8545	70.9433	70.2227	70.3452	69.9824	69.1413	70.6819	70.9652	70.9159	70.917	71.18	71.0706	71.0745	70.6395	71.4949	95.133	91.1422	79.3563	92.9767
Agrobacterium_fabrum_PDC82	70.7222	79.345	70.7039	70.6589	70.7989	70.653	79.3688	70.6773	70.6316	70.637	92.9565	70.5963	70.7994	70.675	70.9429	70.6478	70.6386	70.0648	71.0126	70.6482	70.6679	71.0009	70.4253	70.9154	67.2033	71.1847	71.1642	70.8236	71.1251	69.8127	69.8669	71.0492	70.2167	70.2629	70.2684	69.3237	70.7733	71.0139	70.9293	70.9257	71.1814	71.136	71.1397	70.7214	71.5409	95.036	91.172	79.4183	92.8428
Agrobacterium_fabrum_NFIX01	70.5165	79.312	70.5066	70.5538	70.7316	70.5136	79.4031	70.6211	70.5389	70.5396	93.1238	70.3409	70.7324	70.5327	70.817	70.556	70.5185	70.0507	70.8744	70.5193	70.6117	70.8536	70.371	71.0396	67.2512	71.1472	70.932	70.8263	71.0701	69.7154	69.7378	71.106	70.1332	70.1305	70.0195	69.3012	70.6527	71.1784	70.989	70.7803	71.0579	71.4033	71.409	70.6717	71.4033	95.2204	91.3268	79.481	93.1518
Agrobacterium_fabrum_NFIX02	70.5063	79.2984	70.5053	70.5391	70.7288	70.5106	79.393	70.629	70.5464	70.5368	93.1248	70.3394	70.7296	70.5312	70.8031	70.5531	70.526	70.0612	70.8737	70.5164	70.6196	70.8408	70.3628	71.0336	67.2451	71.1357	70.9339	70.8149	71.0838	69.7075	69.7312	71.1002	70.1299	70.1175	70.0144	69.2932	70.6453	71.1872	70.9789	70.7774	71.0411	71.4099	71.405	70.6648	71.3985	95.2204	91.33	79.4839	93.1549
Agrobacterium_fabrum_1D1478	70.8107	79.3211	70.6596	70.6751	71.0399	70.8336	79.4712	70.646	70.8374	70.8438	92.9897	70.6787	71.0406	70.8154	71.0939	70.8532	70.8264	70.0734	70.8662	70.8386	70.6365	70.8546	70.2559	71.0904	67.2457	71.2597	71.3799	70.717	71.0803	69.782	69.7476	71.174	70.165	70.3721	70.0348	69.3405	70.787	70.9993	71.0268	71.0456	71.2624	71.1721	71.1586	70.6341	71.65	95.0606	91.108	79.4144	92.9753
Agrobacterium_fabrum_1D132_ASM1331841v1	70.6697	79.1956	70.6008	70.7111	70.7841	70.5954	79.3739	70.6269	70.5784	70.5694	93.144	70.4606	70.785	70.5419	70.9003	70.595	70.5888	70.1278	70.8046	70.6007	70.6175	70.7886	70.29	71.0442	67.3005	71.3502	71.0523	70.8126	70.9857	69.7283	69.8428	71.4414	70.1178	70.8752	70.0577	69.1505	70.7567	70.9582	70.9917	70.9346	71.4369	71.0471	71.042	70.6495	71.5935	95.3275	91.2037	79.4561	92.9817
Agrobacterium_salinitolerans_ST04.16.212	70.7457	79.3891	70.8179	70.762	70.8289	70.6005	79.4558	70.6697	70.5791	70.6283	93.0995	70.7453	70.8299	70.763	70.9709	70.5972	70.5942	70.118	70.9453	70.606	70.6602	70.9374	70.3245	71.158	67.2667	71.2696	71.18	70.9061	71.0333	69.7711	69.8262	71.1589	70.1822	70.3397	70.1868	69.2396	70.7439	70.9512	70.9499	70.9158	71.2752	71.1993	71.2022	70.7055	71.7466	95.1176	91.1538	79.4463	93.0361
Agrobacterium_sp_10MFCol1.1	70.7389	79.3804	70.8199	70.7635	70.8307	70.5928	79.4584	70.6417	70.5627	70.6037	93.0777	70.7156	70.8319	70.7285	70.9852	70.5807	70.5779	70.0922	70.9253	70.5895	70.6321	70.9173	70.2924	71.1279	67.2414	71.241	71.1472	70.8493	70.9929	69.7632	69.8155	71.1296	70.1578	70.3076	70.1274	69.2087	70.7344	70.8893	70.9243	70.9061	71.2498	71.1704	71.1774	70.673	71.7341	95.1207	91.1357	79.4503	93.0191
Agrobacterium_fabrum_1D1416	70.8392	79.4498	70.8475	71.3399	71.3521	71.1216	79.626	70.7071	71.1618	71.3241	93.224	70.7113	71.3526	70.8126	72.1893	71.1789	71.1207	70.1265	70.9609	71.117	70.6975	70.9547	70.3981	71.1889	67.2844	71.1418	72.2825	70.8325	71.0223	69.7812	69.7282	71.0888	70.1668	70.2117	70.0866	69.244	70.9921	71.0319	71.0677	70.979	71.2571	71.2166	71.2069	70.7507	71.5273	95.1639	91.2665	79.5215	93.2062
Agrobacterium_deltaense_Zutra_3-1	70.721	79.4355	70.7845	71.2828	71.2634	71.0091	79.5974	70.6658	71.0436	71.1948	93.2206	70.6527	71.2637	70.7053	72.1053	71.061	71.0043	70.0989	70.8935	71.0008	70.6563	70.8875	70.3477	71.14	67.2316	71.0774	72.257	70.7858	71.0127	69.7925	69.7527	71.0906	70.1132	70.1895	70.0831	69.2217	70.8756	70.9239	71.0374	70.9361	71.196	71.1798	71.1744	70.7061	71.5172	95.1577	91.258	79.4814	93.1854
Agrobacterium_tumefaciens_EML4	70.7961	79.3749	70.8133	71.3487	71.2928	71.0294	79.5679	70.676	71.0759	71.2285	93.1943	70.63	71.2926	70.7537	72.2242	71.086	71.0431	70.1799	70.9361	71.0311	70.6664	70.9396	70.3618	71.1735	67.2782	71.0713	72.1751	70.8378	71.0512	69.7638	69.7244	71.0809	70.1214	70.1893	70.0738	69.2399	70.999	71.0734	71.0894	70.9341	71.1191	71.1298	71.1043	70.703	71.3991	94.9939	91.1793	79.4387	93.1117
Agrobacterium_fabrum_12D13	70.732	79.3587	70.8435	71.3432	71.2335	70.9925	79.5515	70.6429	71.0198	71.2744	93.1594	70.5734	71.2338	70.6983	72.2294	71.0367	70.9874	70.0907	70.878	70.9847	70.6334	70.8756	70.331	71.136	67.2165	71.0268	72.3602	70.8032	70.9861	69.7257	69.6956	71.0614	70.0818	70.1153	70.0561	69.1589	70.9178	71.0315	71.0512	70.8978	71.0847	71.132	71.1266	70.6551	71.379	94.944	91.1001	79.4196	93.0743
Agrobacterium_deltaense_T3F4	70.7291	79.3691	70.8296	71.3475	71.2327	70.9847	79.5628	70.6531	71.0119	71.2612	93.1647	70.57	71.2332	70.6842	72.2386	71.0289	70.9795	70.0947	70.888	70.9768	70.6436	70.8855	70.3437	71.1324	67.2267	71.0377	72.3614	70.802	70.9986	69.7155	69.6903	71.0701	70.0752	70.1172	70.0467	69.1743	70.9106	71.0257	71.068	70.8876	71.1109	71.1329	71.1275	70.6646	71.3876	94.9487	91.1004	79.4258	93.0879
Agrobacterium_bohemicum_R90	70.5056	79.2134	70.5963	70.7367	70.9412	70.7524	79.2505	70.6646	70.7501	70.7522	93.1016	70.5324	70.9411	70.5762	71.3802	70.7658	70.7395	69.9868	71.0123	70.749	70.6551	71.0049	70.3594	70.9569	67.233	71.1533	71.5574	70.8483	71.0436	69.7636	69.7664	71.0855	70.1098	70.1857	69.9458	69.2793	70.7581	70.9711	70.902	71.0023	71.2381	71.1697	71.1796	70.7871	71.5039	94.7681	91.0595	79.3858	92.8541
Agrobacterium_burrii_Rnr	70.5736	79.3548	70.6903	70.8786	70.9714	70.7519	79.5223	70.5229	70.7537	70.7834	93.1409	70.6165	70.9716	70.6369	71.3267	70.762	70.7496	69.9774	70.8863	70.748	70.5135	70.8903	70.2041	70.9489	67.2365	71.1097	71.6023	70.8235	71.0254	69.6446	69.7528	71.0026	70.1423	70.1748	70.0094	69.2211	70.7842	70.848	70.953	71.032	71.116	71.2014	71.1936	70.7219	71.4465	94.8189	91.0287	79.4161	92.8425
Agrobacterium_fabrum_35_80	70.7863	79.3868	70.6854	71.1322	71.4252	71.1507	79.3518	70.6138	71.1746	71.1927	93.2066	70.6325	71.4247	70.6004	72.0711	71.1993	71.1343	69.9977	70.9093	71.1376	70.6043	70.8996	70.2681	70.9042	67.2986	71.1187	72.2078	70.7166	71.0447	69.7114	69.6787	70.9659	70.0666	70.2579	70.0753	69.2913	70.8572	70.8394	70.9508	70.975	71.1003	71.0428	71.0421	70.7357	71.4815	94.8402	90.9618	79.4095	93.0576
Agrobacterium_fabrum_N33_94	70.6826	79.2623	70.6801	70.8932	70.9545	70.7526	79.3358	70.6376	70.7527	70.8412	93.4742	70.5483	70.9537	70.6554	71.5368	70.7691	70.7362	70.0857	70.9439	70.7491	70.6281	70.932	70.3193	70.9746	67.3151	71.1509	71.8654	70.8057	71.0298	69.8049	69.7968	71.0801	70.1532	70.165	70.0057	69.4029	70.7708	70.9707	70.9355	70.9463	71.1404	71.1931	71.174	70.744	71.5519	94.9114	91.0956	79.4369	93.0758
Agrobacterium_fabrum_N40_94	70.6826	79.2691	70.6804	70.8935	70.9545	70.7526	79.3426	70.6376	70.7527	70.8412	93.4857	70.5488	70.9537	70.6554	71.5368	70.7691	70.7362	70.0857	70.9444	70.7491	70.6281	70.9325	70.3193	70.9746	67.3151	71.1509	71.8556	70.8057	71.0298	69.8057	69.7985	71.0801	70.1357	70.1663	69.9963	69.4011	70.7709	70.973	70.9355	70.9463	71.1404	71.1931	71.174	70.744	71.5416	94.9122	91.0962	79.4244	93.0829
Agrobacterium_bohemicum_R89-1	70.7342	79.2992	70.6409	70.8901	70.9613	70.7606	79.3564	70.5525	70.7473	70.819	93.622	70.6428	70.9626	70.6856	71.481	70.7735	70.7458	69.9969	70.89	70.7532	70.543	70.878	70.3793	71.0257	67.2588	71.1573	71.8888	70.8686	70.9746	69.762	69.7905	71.1236	70.1963	70.315	70.019	69.2591	70.8136	70.8929	70.9663	70.9526	71.1904	71.1759	71.1908	70.71	71.6059	95.0086	91.0351	79.4316	93.086
Agrobacterium_fabacearum_TT111	70.7398	79.3072	70.6398	70.8884	70.9507	70.7491	79.3469	70.5309	70.727	70.7973	93.6623	70.6252	70.951	70.684	71.4961	70.7531	70.7255	69.9821	70.8885	70.733	70.5214	70.8746	70.3816	71.0182	67.2525	71.1363	71.9302	70.8754	70.9805	69.74	69.7792	71.1085	70.1879	70.3192	70.0062	69.2487	70.8416	70.9018	70.9572	70.9625	71.1533	71.184	71.1885	70.7052	71.5932	94.9906	91.014	79.4107	93.0989
Agrobacterium_sp_SORGH_AS440	70.8875	79.3285	70.622	70.6835	70.9067	70.7287	79.497	70.6865	70.7041	70.6874	93.5481	70.5475	70.9082	70.6599	70.7361	70.7198	70.7079	70.1648	70.7738	70.7259	70.6681	70.7689	70.2644	71.1461	67.3645	71.2941	71.1144	70.8649	71.2023	69.6888	69.969	71.3716	70.2147	70.3501	70.0432	69.3882	70.676	71.1315	70.9947	70.9757	71.4786	71.2715	71.2339	70.6978	71.3068	94.2021	91.2157	79.8527	93.6371
Agrobacterium_tumefaciens_B6_AHY_PRJEB12187_v1	70.6319	79.5792	70.5888	70.7081	70.8315	70.6358	79.6367	70.8229	70.6475	70.6572	93.9421	70.572	70.8331	70.6519	70.7407	70.6338	70.6489	70.0776	70.9441	70.6328	70.8134	70.9266	70.2988	71.1892	67.3761	71.2934	71.1767	70.8893	71.1774	69.8392	69.9293	71.2809	70.1692	70.2333	69.9758	69.3685	70.7294	71.0812	70.989	71.016	71.4902	71.2814	71.2564	70.7046	71.3891	94.6288	91.5974	79.9856	93.9118
Rhizobium_rhizogenes_ST15.13.057	70.7971	79.3498	70.699	70.8153	71.0292	70.8169	79.6218	70.5037	70.8196	70.7928	93.1072	70.7222	71.0317	70.8156	70.8567	70.8391	70.801	70.0987	70.8534	70.795	70.4943	70.8498	70.1481	71.3569	67.1037	71.343	71.2847	70.7208	71.1004	69.788	69.8654	71.249	70.1739	70.2205	70.0591	69.3628	70.7412	71.105	71.0147	71.0458	71.3393	71.324	71.3304	70.6522	71.3672	95.3496	90.8	79.617	93.2898
Agrobacterium_tumefaciens_LMG_215	70.7742	79.5489	70.7899	70.6961	70.8741	70.7415	79.5638	70.6134	70.6119	70.6443	93.5063	70.5136	70.8767	70.6546	71.1446	70.6201	70.7358	70.1605	71.0314	70.7396	70.6036	71.028	70.3024	71.143	67.2895	71.4719	71.4298	70.947	71.183	69.8028	69.9678	71.3056	70.2114	70.542	70.2159	69.3779	71.0628	71.0276	70.9433	71.1419	71.4548	71.1591	71.1623	70.8363	71.6296	98.6215	91.4507	79.7374	93.2477
Agrobacterium_tumefaciens_CFBP5499	70.6536	79.4051	70.8013	70.8479	70.8423	70.8604	79.4034	70.4702	70.8273	70.9052	93.192	70.8703	70.8436	70.7652	71.4935	70.8305	70.852	70.0902	70.9735	70.8486	70.4607	70.9738	70.1454	71.205	67.3321	71.3951	71.673	70.782	71.0666	69.7494	69.9002	71.2873	69.9997	70.6007	70.1389	69.2182	70.9001	70.9143	70.9818	71.2187	71.4517	71.0414	71.015	70.7778	71.6645	99.8889	91.153	79.5129	93.0975
Agrobacterium_sp_C13	70.5873	79.3981	70.7452	70.8345	70.768	70.8367	79.3803	70.4236	70.7909	70.9103	93.1806	70.857	70.7693	70.7352	71.318	70.7942	70.8284	69.8983	70.9271	70.825	70.4049	70.9274	70.1308	71.0429	67.3099	71.3468	71.5846	70.8074	71.0093	69.7161	69.8894	71.2392	69.8777	70.5449	70.0196	69.167	70.8597	70.8869	70.9947	71.2465	71.3824	71.0438	71.0091	70.778	71.6636	100	91.0748	79.4842	93.048
Agrobacterium_tumefaciens_CCNWGS0286	70.5949	79.3844	70.7505	70.837	70.7978	70.8471	79.3903	70.4125	70.8072	70.9161	93.1942	70.8605	70.7991	70.7327	71.3213	70.8104	70.8388	69.9014	70.9289	70.8354	70.3938	70.9292	70.1138	71.0651	67.2977	71.3705	71.597	70.8011	71.0112	69.7073	69.8777	71.2762	69.8918	70.5657	70.0351	69.19	70.8584	70.8899	70.9859	71.2413	71.4034	71.0544	71.0279	70.7855	71.6643	99.9763	91.0873	79.5025	93.0651
Agrobacterium_tumefaciens_Tul001	70.3101	78.9998	70.3752	70.2971	70.3603	70.1384	78.9264	70.3842	70.1391	70.1246	91.8521	70.1719	70.3688	70.2885	70.6514	70.1309	70.1478	70.0188	70.3364	70.1352	70.3722	70.335	70.1014	70.8287	66.8191	71.0567	70.757	70.5214	70.8014	69.3919	69.5338	70.7678	69.754	70.0585	69.4332	68.9775	70.3828	70.7883	70.7433	71.0127	71.1262	70.8882	70.8835	70.3129	71.464	91.5932	89.7111	79.3228	91.7035
Agrobacterium_sp_SP310_2_metabat2_genome_mining.9	70.4492	79.4904	70.4315	70.3693	70.4286	70.2286	79.2027	70.5487	70.2353	70.2919	92.3616	70.2777	70.4293	70.2831	70.5754	70.2347	70.236	70.134	70.5014	70.2156	70.5374	70.4735	70.2466	70.8863	67.2232	71.2509	70.791	70.7275	70.8587	69.5722	69.7983	70.883	70.0321	69.9974	69.5709	69.2005	70.3167	70.8843	70.8421	71.232	71.2011	70.9399	70.9149	70.6037	71.5247	92.068	90.194	79.7839	92.3006
Agrobacterium_tumefaciens_1D1460	70.4342	79.3084	70.5737	70.6491	70.6677	70.4333	79.338	70.7764	70.4131	70.4132	92.1298	70.4282	70.6651	70.4381	71.0623	70.417	70.4225	70.2384	70.7445	70.4308	70.7652	70.7248	70.4942	71.001	67.3217	71.3521	70.9698	70.7824	71.075	69.808	69.9068	71.2	70.1986	70.3372	69.7682	69.3391	70.4871	71.0803	71.0121	71.0642	71.4715	71.1623	71.1362	70.7169	71.5166	91.7522	89.9629	79.6254	92.0225
Agrobacterium_sp_ICMP_7243	70.4965	79.3286	70.5687	70.6721	70.6165	70.3874	79.3248	70.7061	70.4139	70.3967	92.0059	70.4939	70.6175	70.494	71.1516	70.4023	70.4221	70.2309	70.8101	70.3915	70.695	70.7823	70.4862	70.9082	67.3329	71.2097	70.8852	70.8224	71.1259	69.6649	69.8689	71.0445	70.071	70.2342	69.6323	69.2142	70.6654	71.0657	71.0663	71.2177	71.2657	71.1262	71.126	70.6562	71.6131	91.832	90.0439	79.7633	91.9065
Agrobacterium_tumefaciens_iMGMC-16_1678881632	70.3229	79.3406	70.502	70.4952	70.4487	70.2493	79.3961	70.6007	70.261	70.3024	92.1296	70.3062	70.4497	70.3508	70.8789	70.2776	70.2572	70.2263	70.652	70.2538	70.5941	70.6455	70.3291	70.9674	67.3701	71.2489	70.8156	70.6122	71.0629	69.6912	69.8289	71.1674	70.1012	70.2745	69.7458	69.1603	70.3885	70.9691	70.9408	71.0512	71.3012	71.0992	71.0623	70.5194	71.5332	91.7806	89.9403	79.6508	91.921
Agrobacterium_tumefaciens_Tul004	70.3569	79.2928	70.3492	70.3641	70.4527	70.2753	79.2612	70.5657	70.2821	70.3305	92.0935	70.2668	70.4527	70.2651	70.9138	70.2966	70.2635	70.1112	70.4827	70.2722	70.5544	70.4668	70.2905	71.0903	67.2765	71.2574	70.8381	70.5958	70.9298	69.7709	69.8604	71.1232	70.0187	70.1713	69.7168	69.2308	70.3309	71.054	70.8011	70.844	71.3262	71.017	71.0152	70.5551	71.5457	91.7785	90.0133	79.6377	92.1353
Agrobacterium_tumefaciens_KCJK1736	70.8247	79.3921	70.7479	71.1489	71.3008	71.211	79.6295	70.6155	71.2143	71.2106	94.1927	70.7617	71.301	70.6283	71.9973	71.2208	71.195	70.08	70.5901	71.2011	70.606	70.581	70.2799	71.1668	67.4354	71.3317	71.9219	70.9181	71.2418	69.744	69.8921	71.2602	70.2567	70.1563	69.7733	69.308	70.8737	70.9454	71.0504	71.3038	71.4448	71.3785	71.3737	70.9002	71.6193	92.2427	90.982	79.7576	93.2305
Agrobacterium_tumefaciens_IL15	70.931	79.5507	70.85	70.8675	71.0365	70.9342	79.7025	70.7612	70.9106	70.8959	93.1055	70.9519	71.0378	70.9104	71.1275	70.9248	70.9131	70.348	70.8574	70.9406	70.7514	70.8712	70.4732	71.2194	67.5602	71.3153	71.0962	71.0531	71.2184	69.856	70.0132	71.4328	70.41	70.2507	69.9419	69.3576	70.9805	71.1827	71.1443	71.3563	71.5929	71.535	71.5106	71.0287	71.7125	92.4808	91.3784	80.0149	93.4565
Rhizobium_rhizogenes_NCPPB2659	70.928	79.5657	70.8481	70.8637	71.0502	70.9473	79.7024	70.7589	70.9241	70.9	93.102	70.9333	71.057	70.9098	71.1217	70.9295	70.9329	70.3427	70.8524	70.9453	70.749	70.8483	70.4522	71.2003	67.5484	71.3487	71.0708	71.0436	71.2294	69.8561	70.0148	71.4132	70.4064	70.2436	69.9268	69.3559	70.988	71.1744	71.1323	71.3559	71.5675	71.5382	71.5124	71.0301	71.6883	92.4709	91.3793	80.0109	93.4608
Rhizobium_rhizogenes_Ag_rhizogenes_K599	70.9212	79.5546	70.842	70.8591	71.0384	70.9356	79.7048	70.7433	70.9032	70.8898	93.1037	70.9266	71.0397	70.8949	71.1216	70.9174	70.9062	70.3298	70.8473	70.9336	70.7335	70.8509	70.4471	71.1978	67.5464	71.3214	71.0754	71.0443	71.1991	69.8555	70.0053	71.397	70.4132	70.2351	69.8983	69.3553	70.9838	71.1749	71.1258	71.352	71.5606	71.5381	71.5123	71.028	71.6905	92.4834	91.3809	80.0157	93.4577
Rhizobium_rhizogenes_K599_NCPPB2659	70.9213	79.5548	70.8421	70.8597	71.039	70.9362	79.705	70.7434	70.9038	70.8904	93.1029	70.9272	71.0403	70.8954	71.1227	70.9179	70.9067	70.3298	70.8474	70.9342	70.7336	70.851	70.4472	71.1979	67.5412	71.3215	71.0742	71.0444	71.1993	69.8557	70.0055	71.3971	70.4133	70.2352	69.8984	69.3555	70.9836	71.175	71.1259	71.3521	71.5607	71.5381	71.5123	71.0281	71.6907	92.4818	91.3795	80.0158	93.4578
Agrobacterium_tumefaciens_LN-1	70.9151	79.515	70.8521	70.9385	70.9981	70.888	79.6204	70.8121	70.9122	70.8906	93.0609	70.8042	71.0007	70.8706	71.2341	70.9234	70.9011	70.3195	70.7909	70.9041	70.8024	70.8037	70.4562	71.3176	67.4991	71.3006	71.2679	70.9796	71.2834	69.8781	69.9855	71.4068	70.404	70.4002	69.8791	69.3436	70.9735	71.136	71.0772	71.2725	71.877	71.776	71.7717	71.0001	71.6363	92.5843	91.3942	80.0709	93.3935
Agrobacterium_tumefaciens_MD_2022b	70.7763	79.5326	70.7733	70.8608	70.9393	70.7795	79.5982	70.6473	70.7906	70.7607	92.912	70.9106	70.9471	70.7586	71.0643	70.8139	70.7695	70.2325	70.7965	70.7863	70.6374	70.7931	70.4145	71.3795	67.53	71.4148	70.9679	70.9726	71.2045	69.9265	70.0056	71.4407	70.1748	70.3152	69.7682	69.2829	70.8614	71.1332	70.9785	71.4786	71.8679	71.5814	71.5612	70.9712	71.5975	92.2322	91.0949	79.9963	93.2624
Rhizobium_rhizogenes_NCPPB2659_PME_BIM	70.8884	79.6754	70.8856	70.795	70.9199	70.8502	79.7094	70.826	70.8264	70.839	93.5698	70.8578	70.921	70.8036	71.1223	70.8328	70.8333	70.305	70.8329	70.847	70.8161	70.8377	70.4829	71.1866	67.4791	71.3947	71.1411	71.09	71.2087	69.8749	70.0608	71.4361	70.3414	70.2361	69.9677	69.3855	70.8845	71.1631	71.1372	71.312	71.6416	71.469	71.4429	71.0978	71.7684	92.9026	91.7944	80.0823	93.5767
Agrobacterium_sp_SP51_3_metabat2_genome_mining.8	70.6004	79.4822	70.5994	70.6429	70.6891	70.7351	79.5995	70.5928	70.7051	70.6186	93.404	70.5439	70.6898	70.7201	70.6472	70.7218	70.7313	70.0153	70.5294	70.7329	70.5831	70.5121	70.2262	71.0666	67.2724	71.1678	71.0653	70.9211	70.9885	69.8716	69.9162	71.1641	70.1045	70.0938	69.7215	69.0987	70.6639	71.0151	70.7646	71.0198	71.5268	71.2094	71.2027	70.8877	71.4723	92.7462	91.6623	79.8929	93.5474
Agrobacterium_sp_CFBP2214	70.9525	79.6722	71.1664	70.969	70.8329	71.0708	79.6269	70.8437	70.9851	71.5898	93.1246	70.9234	70.8337	71.1795	71.5017	70.9613	71.0811	70.3241	70.7706	71.0675	70.834	70.7611	70.4525	71.2879	67.5327	71.32	71.4589	71.1284	71.2377	69.7951	69.9914	71.4142	70.3325	70.2762	69.9732	69.4416	70.9448	71.1342	71.1459	71.3266	71.6631	71.4694	71.4464	70.9869	71.8623	92.6028	91.7626	79.9468	93.402
Agrobacterium_tumefaciens_17-1007	71.0273	79.5382	70.8909	70.8956	70.8567	70.7919	79.6738	70.7366	70.7915	70.7731	93.2432	70.8805	70.8582	70.8522	71.2258	70.8013	70.7846	70.1329	70.6579	70.7973	70.7269	70.6635	70.5253	71.338	67.3488	71.288	71.1841	70.9992	71.1476	69.8318	69.8558	71.3064	70.3153	70.3689	69.778	69.2443	70.937	71.4185	70.9137	71.5575	71.5063	71.6027	71.5992	70.9811	71.6074	92.6514	91.4399	80.2546	93.374
Agrobacterium_tumefaciens_16-280-1b	71.0442	79.544	70.9074	70.9141	70.8747	70.8092	79.6784	70.7305	70.8088	70.7903	93.2335	70.897	70.8761	70.8691	71.2618	70.8186	70.8019	70.1525	70.6656	70.8146	70.7209	70.6712	70.5083	71.3234	67.3514	71.2706	71.1763	70.987	71.1669	69.8381	69.8544	71.3095	70.3064	70.3585	69.7818	69.2377	70.9538	71.4178	70.9181	71.5494	71.4996	71.6071	71.6036	70.9789	71.5984	92.6509	91.4307	80.2427	93.3634
Agrobacterium_genomosp_CFBP_6927	70.8055	79.6934	70.8583	70.7103	70.7586	70.7325	79.5472	70.6315	70.7316	70.8009	93.4416	70.8343	70.7595	70.7467	71.1121	70.7479	70.7206	70.2738	70.7417	70.7317	70.6222	70.7306	70.5205	71.4945	67.4811	71.3206	71.1679	71.1538	71.0891	70.1922	70.1124	71.1882	70.2387	70.3935	69.9511	69.3533	70.9138	71.0192	70.9911	71.139	71.5221	71.3565	71.366	70.8518	71.7346	92.3899	92.6109	79.9564	93.6584
Rhizobium_oryzihabitans_M15	70.9531	79.4225	70.8665	70.7957	70.9872	71.0516	79.4844	70.6074	71.0313	70.9854	92.7828	70.8351	70.995	71.0502	70.8265	71.0519	71.0367	70.1497	70.7595	71.0593	70.588	70.7711	70.5244	71.4387	67.6272	71.259	71.1267	70.9935	71.0368	70.1898	70.1929	71.2556	70.3527	70.5181	69.8382	69.4018	70.7661	71.2211	70.9594	71.2853	71.4105	71.7445	71.7469	70.8343	71.8341	91.58	92.6747	79.802	92.911
Agrobacterium_tumefaciens_LMG_305	70.807	79.3133	70.7383	70.862	70.6386	70.6792	79.4009	70.6608	70.6832	70.7086	92.9559	70.6587	70.6391	70.9465	71.1248	70.6795	70.678	69.8172	70.6773	70.6711	70.6516	70.6577	70.2972	71.2822	67.3599	71.2704	71.0456	71.0239	70.8335	70.0775	70.0152	71.1673	70.5007	70.4648	69.9334	69.3646	70.7059	71.1774	70.8509	71.1456	71.2188	72.3836	72.3887	70.793	71.5107	91.6758	91.837	79.6325	92.967
Agrobacterium_tumefaciens_NCPPB_3001	70.4956	79.3583	70.8214	70.8561	70.6756	70.7455	79.3935	70.3459	70.7354	70.7767	92.988	70.6938	70.6762	70.8904	71.0279	70.7522	70.7325	69.9395	70.6196	70.7321	70.3369	70.6096	70.1983	71.3131	67.2963	71.2805	71.1428	70.9502	70.8956	69.9871	70.2144	71.1046	70.3807	70.4422	69.7706	69.1962	70.5692	71.3654	70.8352	71.1746	71.2287	71.83	71.8636	70.7003	71.4617	91.8911	91.9549	79.849	93.2751
Agrobacterium_fabacearum_AF1_95	70.9177	79.7118	71.1586	71.824	71.1048	71.0048	79.5126	70.5653	71.0058	71.2622	92.5139	70.8631	71.1062	70.7621	72.5921	71.0066	71.0055	69.7769	70.5837	71.0058	70.5558	70.6001	70.2437	71.0713	67.3487	71.0823	72.5512	70.5992	70.9899	69.541	69.6987	71.2698	70.1188	70.2493	69.916	69.2751	71.3303	70.8464	70.8506	71.1245	71.1918	71.4613	71.457	70.8023	71.623	91.7089	91.7163	79.4625	92.6074
Agrobacterium_tumefaciens_UBA2006	70.7306	79.6504	70.7025	70.7395	70.7978	70.6884	79.6869	70.6112	70.6596	70.6656	92.8302	70.7097	70.7895	70.6403	71.0283	70.6615	70.6779	70.0597	70.7824	70.6782	70.6018	70.79	70.4068	71.2013	67.3423	71.2545	71.193	70.917	71.0701	69.7036	70.02	71.2477	70.242	70.2235	69.9241	69.328	70.6589	70.99	70.8889	70.9553	71.294	71.2705	71.2697	70.951	71.6496	92.4853	92.1584	79.639	92.8799
Agrobacterium_sp_maxbin_SP106_1.016_cleaned	70.8877	79.5459	70.9229	71.358	71.7069	71.6952	79.5072	70.6509	71.5504	71.5404	92.4396	71.5121	71.6976	71.3937	71.3874	71.5611	71.6731	69.7604	70.6311	71.6864	70.6415	70.6386	70.2208	71.0865	67.2725	71.1326	71.1266	70.8237	71.0229	69.6048	69.823	71.2148	70.1687	70.1435	70.0819	69.209	71.2688	70.9318	70.7705	70.988	71.2237	71.1504	71.1223	70.8735	71.6842	91.8471	91.7639	79.4096	92.5821
Rhizobium_rhizogenes_SBV_302_78_2	70.729	79.488	70.7507	70.8313	70.8565	70.8221	79.4942	70.6394	70.8142	70.8172	92.7605	70.7402	70.8578	70.7457	71.2992	70.787	70.8368	69.9838	70.6714	70.8144	70.6299	70.6588	70.3164	71.0628	67.2425	71.1425	71.2903	70.765	70.9306	69.5417	69.8114	71.1283	69.9997	70.1465	69.7442	69.279	70.7466	70.8185	70.9306	70.94	71.3217	71.0589	71.1061	70.796	71.7267	92.0765	91.806	79.5614	92.8065
Rhizobium_rhizogenes_ST07.17.018	70.8319	79.4318	70.6829	70.6266	70.7439	70.7156	79.6725	70.6213	70.7139	70.6865	92.5905	70.789	70.7459	70.7504	70.7044	70.7205	70.7154	70.0501	70.7402	70.7132	70.6117	70.7475	70.2797	71.4179	67.4306	71.1206	71.1389	70.852	71.0058	69.7046	69.8639	71.1177	70.3232	70.2725	69.7547	69.1304	70.5479	70.9929	70.8951	71.0509	71.3728	71.3975	71.4132	70.7224	71.4672	92.2953	91.4011	79.6944	92.9487
Agrobacterium_sp_ST15.13.015	70.614	79.5238	70.5631	70.5925	70.7203	70.6596	79.7114	70.4946	70.6736	70.6353	92.5522	70.7216	70.7285	70.6541	70.8473	70.692	70.6552	70.1229	70.8171	70.6662	70.485	70.8076	70.2778	71.3419	67.5134	71.1596	70.9599	70.7887	70.9834	69.8157	69.9605	71.1367	70.2102	70.2759	69.7124	69.0747	70.5282	70.9284	70.9028	71.0084	71.4304	71.5415	71.5658	70.7019	71.4366	92.1768	91.4296	79.6937	92.9226
Rhizobium_rhizogenes_GBBC3284	70.6138	79.5331	70.563	70.5924	70.7201	70.6594	79.7209	70.4946	70.6735	70.6352	92.5532	70.7215	70.7284	70.6539	70.8473	70.6918	70.6551	70.1231	70.8171	70.666	70.485	70.8076	70.2778	71.3419	67.5136	71.1595	70.9599	70.7887	70.9834	69.8156	69.9604	71.1366	70.2102	70.2769	69.7141	69.0749	70.528	70.9277	70.9028	71.0084	71.4302	71.5403	71.5646	70.7019	71.4281	92.1789	91.4304	79.7044	92.9237
Agrobacterium_fabacearum_CG920	70.4995	79.4792	70.5347	70.698	70.5832	70.5598	79.5819	70.4172	70.5314	70.5806	92.562	70.5878	70.5847	70.6209	70.9954	70.5595	70.5313	70.0106	70.7201	70.5583	70.4077	70.7119	70.2161	71.2602	67.4563	71.2171	70.9093	70.6921	71.0066	69.8574	69.9043	71.0838	70.2055	70.3024	69.6183	69.0821	70.5679	70.8384	70.8826	70.9774	71.5975	71.4971	71.5077	70.6986	71.3504	92.2809	91.3934	79.6292	92.9991
Rhizobium_rhizogenes_ST07.17.004	70.489	79.4708	70.4989	70.6851	70.5712	70.5389	79.5734	70.4224	70.5455	70.5932	92.5619	70.5548	70.5737	70.611	70.9915	70.5386	70.5515	69.9991	70.7177	70.5374	70.4129	70.7007	70.2062	71.2511	67.4909	71.2156	70.8998	70.7013	71.0085	69.85	69.9302	71.0743	70.1958	70.3105	69.6173	69.0831	70.5602	70.8299	70.88	70.9673	71.5881	71.5075	71.519	70.7006	71.3408	92.2743	91.3868	79.635	92.9973
Rhizobium_rhizogenes_ST07.17.029	70.5069	79.5687	70.4932	70.7475	70.6976	70.5552	79.7159	70.6114	70.5698	70.605	92.4562	70.5374	70.7	70.5222	71.174	70.5807	70.5504	70.0425	70.8072	70.5535	70.6018	70.7879	70.2549	71.1816	67.4017	71.1333	70.9067	70.7133	71.0838	69.7857	69.9519	71.2058	70.2542	70.3201	69.6816	69.2435	70.6168	70.727	70.8394	70.9681	71.6257	71.4015	71.4124	70.8164	71.2842	92.3532	91.4479	79.7	92.8768
Rhizobium_rhizogenes_ST15.16.024	70.5377	79.5595	70.4835	70.6224	70.71	70.4865	79.667	70.6535	70.5122	70.4852	92.589	70.5658	70.7124	70.4811	70.9256	70.5166	70.5016	70.1424	70.8458	70.4934	70.6439	70.83	70.2753	71.3081	67.4208	71.2109	70.9511	70.7861	71.0422	69.7873	69.8783	71.1753	70.3443	70.2723	69.764	69.2095	70.5767	70.9265	70.9354	70.9906	71.4327	71.2549	71.2829	70.7753	71.3328	92.2442	91.3934	79.6974	92.967
Agrobacterium_sp_UBA11112	70.622	79.5491	70.5908	70.7309	70.6716	70.4923	79.5634	70.6391	70.5045	70.5822	92.8037	70.4769	70.664	70.4681	71.0608	70.5149	70.4866	70.1247	70.7212	70.4895	70.634	70.7041	70.3413	71.1583	67.2849	71.1811	70.9387	70.8236	71.0805	69.8285	69.8974	71.0894	70.2709	70.3092	69.7617	69.3029	70.6874	71.0845	70.9194	71.0353	71.3422	71.1777	71.2046	70.8354	71.4293	92.6079	91.5804	79.6189	92.9342
Rhizobium_rhizogenes_ST04.16.045	70.4694	79.4925	70.3888	70.5261	70.5792	70.4124	79.5003	70.7094	70.4139	70.433	92.9414	70.2467	70.5886	70.3454	70.8981	70.4228	70.4068	70.0533	70.6829	70.4107	70.6997	70.6744	70.338	71.219	67.316	71.2683	71.089	70.8123	70.9541	69.8018	70.0272	71.111	70.1648	70.1389	69.7082	69.2764	70.5331	71.0576	70.9177	70.8917	71.4178	71.6823	71.6907	70.8626	71.3613	92.695	91.6667	79.5985	92.9967
Agrobacterium_sp_MAFF310724	69.708	78.9665	69.6283	69.5915	69.8367	69.7587	79.2616	69.9979	69.7339	69.6933	92.6344	69.5825	69.8383	69.5652	69.9333	69.7572	69.7509	69.2515	69.8392	69.7564	69.9979	69.843	69.795	70.5769	66.631	70.7149	70.6841	70.0343	69.9108	69.3366	69.3956	70.5876	69.3762	69.3328	69.0498	68.8069	69.7866	70.5368	69.9365	70.1619	70.9561	70.3353	70.3279	70.2645	71.2244	92.2717	91.5735	79.1671	92.7334
Agrobacterium_tumefaciens_Teh002	70.2811	78.9416	70.1169	70.5407	70.3069	70.1477	79.1314	70.1547	70.1389	70.4063	92.4694	70.0272	70.3069	70.4179	70.206	70.1425	70.1571	69.552	70.26	70.1448	70.1451	70.2714	69.7522	70.8455	66.7693	70.8877	70.777	70.3044	70.517	69.3973	69.4463	70.8631	70.1065	70.1926	69.433	68.7047	70.2317	70.6782	70.3299	70.7307	70.8783	71.6713	71.6745	70.3272	71.1123	91.885	91.2987	79.2908	92.7011
Agrobacterium_sp_SCN_61-19	70.4622	79.4881	70.3857	70.5533	70.3704	70.4479	79.5349	70.3543	70.4442	70.4652	92.6682	70.4718	70.371	70.4432	70.7138	70.4398	70.4535	69.9993	70.5411	70.4455	70.345	70.5159	70.1581	71.1104	67.2104	71.3074	71.1225	70.8048	70.9872	69.8537	69.8728	71.1536	69.9565	70.3574	69.6538	69.0298	70.4296	71.1645	70.7658	71.0622	71.3623	71.733	71.7236	70.8411	71.4722	92.2304	91.4961	79.625	92.8073
Agrobacterium_sp_ST15.13.095	70.6087	79.3732	70.6907	71.1137	70.6594	70.6138	79.3685	70.6731	70.59	70.7413	92.6448	70.4603	70.6601	70.9104	71.3093	70.606	70.5981	70.008	70.5951	70.6106	70.6636	70.5883	70.398	71.129	67.2904	71.1924	71.0845	70.8325	71.1284	69.8488	69.8362	71.2282	70.5916	70.5448	69.8228	69.1379	70.8147	71.1885	70.8844	71.2238	71.1157	71.4995	71.5001	70.9734	71.5853	92.1066	91.4943	79.6381	92.8252
Rhizobium_rhizogenes_ST15.16.020	70.6374	79.5001	70.6089	70.784	70.7889	70.6937	79.5448	70.6764	70.6967	70.7267	93.0406	70.5263	70.7904	70.6097	71.065	70.7034	70.6873	70.1733	70.7062	70.6908	70.6669	70.7015	70.3902	71.3423	67.4539	71.3523	71.3303	70.9248	71.0781	69.8425	69.9922	71.2644	70.2933	70.1966	69.8997	69.273	70.7004	71.1033	70.9494	71.0902	71.497	71.273	71.2917	70.9839	71.5642	92.6642	91.9398	79.7653	93.1928
Agrobacterium_sp_YIC_4121	70.6715	79.5673	70.6929	70.8189	70.6601	70.5747	79.5505	70.7383	70.5708	70.7207	92.9332	70.5957	70.6615	70.7133	71.3483	70.5799	70.5857	70.1141	70.7774	70.5892	70.7192	70.7854	70.3812	71.2217	67.4215	71.4442	71.3108	70.9196	71.0158	70.0129	70.0203	71.3335	70.3118	70.3521	69.9078	69.3599	70.746	71.06	70.9716	71.0169	71.4948	71.3159	71.3313	70.9332	71.7699	92.442	91.6757	79.6812	93.0262
Agrobacterium_tumefaciens_CFBP_5621	70.6603	79.5675	70.6874	70.8102	70.6596	70.5764	79.5477	70.7213	70.5541	70.7043	92.9314	70.5737	70.6606	70.7007	71.3559	70.5633	70.569	70.0844	70.7583	70.573	70.7022	70.7675	70.3532	71.1917	67.4009	71.4407	71.2941	70.8992	70.9861	70.0133	70.0114	71.2974	70.3052	70.3431	69.8618	69.3368	70.737	71.0447	70.9558	71.0061	71.4591	71.3146	71.3094	70.929	71.7258	92.435	91.6669	79.6773	93.0163
Agrobacterium_sp_13-626	70.8778	79.4819	70.8341	70.8344	70.8506	70.8243	79.5028	70.7191	70.8114	70.8851	92.6803	70.7012	70.8509	70.8913	71.5328	70.8226	70.816	70.2523	70.772	70.8301	70.7093	70.7582	70.3717	71.3058	67.5549	71.3139	71.4306	70.8441	71.037	69.9407	69.9367	71.322	70.3258	70.3428	70.0034	69.3376	70.8506	71.2326	71.0404	71.21	71.45	71.487	71.5073	71.0439	71.7487	92.4117	91.6108	79.5149	92.9455
Agrobacterium_sp_V1	70.728	79.4843	70.5676	70.6625	70.6223	70.479	79.4364	70.6283	70.4457	70.5684	92.8954	70.5607	70.6232	70.5807	71.071	70.4665	70.4621	70.1529	70.6956	70.4765	70.6187	70.689	70.2578	71.3296	67.4036	71.351	71.4357	70.8908	70.9783	69.9124	69.8735	71.4304	70.1868	70.2568	69.8376	69.2621	70.5999	71.0353	70.9268	71.064	71.5203	71.4711	71.4912	71.0074	71.6948	92.3108	91.5973	79.5501	92.8943
Agrobacterium_tumefaciens_CFBP5506	70.729	79.4708	70.5655	70.6612	70.623	70.4866	79.4327	70.6267	70.4507	70.5764	92.8928	70.5613	70.6239	70.5747	71.0661	70.4714	70.4697	70.1477	70.6825	70.4841	70.6171	70.6864	70.2603	71.3266	67.403	71.3525	71.4451	70.8697	70.9458	69.9155	69.862	71.4314	70.1872	70.2589	69.837	69.2634	70.5883	71.031	70.9289	71.0508	71.5326	71.4542	71.4744	71.0008	71.6745	92.3191	91.6056	79.5458	92.904
Agrobacterium_tumefaciens_W10_94	70.5604	79.242	70.4989	70.4697	70.7987	70.8584	79.3096	70.5072	70.786	70.8065	86.462	70.5483	70.7928	70.5699	71.396	70.8029	70.8194	69.7668	70.3016	70.8332	70.4978	70.2835	70.2403	70.9517	67.4374	70.6705	71.3648	70.7334	70.8592	69.7328	69.6814	70.6552	70.4586	70.2647	69.5071	69.4642	70.3577	70.9027	70.6722	71.0018	70.7629	71.0271	71.0167	70.7497	71.7324	84.9802	84.9651	79.4164	85.4121
Agrobacterium_salinitolerans_NCPPB_2657	69.8215	77.1078	69.9939	69.9285	69.8461	69.9739	77.1271	69.9186	69.9603	70.0107	77.4925	69.882	69.8469	69.8326	70.6121	69.9684	69.9848	69.3162	69.8962	69.9826	69.9099	69.8774	69.8981	70.3956	67.2771	70.1911	69.876	70.5236	70.4375	69.2436	69.1889	70.0947	70.1189	69.6159	69.4384	69.3542	69.8117	70.5168	70.2103	70.7184	70.2133	70.8942	70.8525	70.3589	71.2922	77.3995	77.6837	76.8204	77.5064
Agrobacterium_fabacearum_K224	69.9186	77.0783	69.9414	69.8368	69.8643	69.8849	77.1871	69.8412	69.8589	69.9091	77.5924	69.9433	69.8536	69.8687	70.4103	69.8592	69.8818	69.159	69.6891	69.8846	69.8322	69.6688	69.7416	70.2571	67.2599	70.237	69.7727	70.49	70.3856	69.135	69.1014	69.9605	69.9772	69.5322	69.4612	69.1858	69.8056	70.4369	70.2354	70.556	70.3473	70.7304	70.6956	70.2151	71.1908	77.2988	77.4551	76.7653	77.4882
Agrobacterium_salinitolerans_ST15.13.006	69.7209	76.9764	69.9002	69.833	69.7792	69.8319	77.138	69.9563	69.8238	69.8122	77.4667	69.7813	69.7685	69.7696	70.5019	69.8355	69.838	69.1866	69.7697	69.8387	69.9542	69.7605	69.7253	70.2535	67.2689	70.1862	69.9121	70.4217	70.2973	69.0592	68.9866	69.9376	69.9284	69.5152	69.4092	69.2541	69.7021	70.4619	70.2793	70.5329	70.188	70.6858	70.6383	70.2279	71.0999	77.3155	77.3453	76.7494	77.4365
Agrobacterium_sp_D14	70.7169	81.8916	70.6799	70.426	70.649	70.7232	81.9454	70.41	70.6605	70.6984	79.8993	70.5067	70.6521	70.6837	70.7222	70.6893	70.7	70.1061	70.537	70.7212	70.4057	70.5211	70.1816	70.8516	67.5637	71.0515	71.2538	70.7731	70.7241	69.5885	69.5516	70.7124	69.9938	69.9514	69.6334	69.5353	70.4376	71.2047	70.7549	70.9205	70.7874	71.1038	71.0734	70.5336	71.3683	79.6944	79.75	91.7081	79.7519
Agrobacterium_sp_DE0009	70.7815	81.6163	70.717	70.5552	70.6027	70.6094	81.7415	70.2494	70.569	70.5579	79.935	70.5151	70.6053	70.6451	70.8357	70.5975	70.5872	70.1393	70.5983	70.6071	70.2403	70.5837	70.3162	70.8451	67.501	70.8653	71.0089	70.7946	70.6548	69.4399	69.5185	70.6303	69.9904	69.972	69.496	69.3144	70.4883	71.0726	70.7178	70.97	70.5576	71.0561	71.0263	70.4685	71.3625	79.5691	79.6778	91.4486	79.5502
Agrobacterium_sp_13-2099-1-2	70.5424	81.9636	70.5765	70.3746	70.5171	70.5951	82.0045	70.57	70.5594	70.5819	79.7196	70.383	70.5192	70.5356	70.7211	70.5766	70.5929	70.3021	70.5407	70.5905	70.561	70.5228	70.6486	70.9243	67.4505	71.0285	70.9266	70.9559	71.0029	69.6782	69.6867	70.8349	70.0224	69.96	69.6951	69.495	70.4755	71.1552	70.9035	70.9467	70.7981	71.1857	71.153	70.8411	71.5123	79.6125	79.5875	92.0373	79.6291
Agrobacterium_fabacearum_CFBP_5771	70.5515	81.8571	70.6817	70.3342	70.6014	70.5196	81.9215	70.564	70.5037	70.4969	79.4786	70.3618	70.6044	70.6003	70.6882	70.5203	70.5084	70.225	70.3588	70.5162	70.555	70.3425	70.4101	70.6387	67.5915	70.8662	70.8761	70.8804	70.7772	69.5034	69.557	70.7354	69.9237	69.9134	69.6145	69.4943	70.4647	71.1379	70.8497	70.7683	70.755	71.2108	71.1892	70.6173	71.3501	79.2742	79.3386	91.73	79.2955
Rhizobium_rhizogenes_TPD7009	70.5796	81.8294	70.5683	70.4136	70.5408	70.5161	81.8531	70.4975	70.485	70.423	79.5454	70.3629	70.5438	70.6866	70.7843	70.4954	70.5111	70.0728	70.481	70.5114	70.4886	70.4688	70.4575	70.8223	67.5959	70.7515	70.8271	70.903	70.87	69.4571	69.5605	70.7204	70.0355	69.9974	69.6005	69.3623	70.4462	71.1664	70.6805	71.0433	70.6974	71.1244	71.09	70.6224	71.3973	79.3959	79.5344	91.6088	79.5181
Agrobacterium_sp_SP133_3_metabat2_genome_mining.7_sub	69.947	81.7856	70.0249	69.7613	69.8644	69.8636	81.7735	70.1117	69.8629	69.9243	79.1574	69.8591	69.8644	70.0469	69.5556	69.8784	69.8561	69.2453	69.9078	69.8604	70.1013	69.8957	69.8254	70.4421	66.8809	70.4356	70.11	70.4187	69.886	69.0828	69.2595	70.1362	68.7542	69.0037	68.8783	68.9861	69.8891	70.5195	70.1386	70.1321	70.1863	70.6914	70.7954	70.075	70.7328	79.1729	79.0955	98.7119	79.1777
Agrobacterium_sp_SP301_2_metabat2_genome_mining.7	70.1027	81.7042	69.9501	69.9586	69.8608	69.8927	81.7725	69.9272	69.859	69.972	79.1991	69.8678	69.8636	70.1097	69.9331	69.8824	69.8874	69.3856	69.7647	69.8888	69.9163	69.7397	69.8758	70.5604	66.8465	70.2244	70.0046	70.2524	70.057	69.0024	69.0289	70.0491	69.2016	69.4104	68.9367	68.923	69.8686	70.8369	70.1064	70.6752	70.1959	70.5567	70.5999	69.8573	70.6353	79.1334	78.9743	98.7856	79.138
Agrobacterium_sp_SP128_1_metabat2_genome_mining.6	70.6911	82.5274	70.733	70.6259	70.6369	70.6212	82.5424	70.988	70.6275	70.6861	80.0628	70.7307	70.6409	70.7286	71.3987	70.6317	70.6296	70.2199	70.6358	70.6165	70.9763	70.6128	70.6927	71.5053	67.6667	71.2293	71.0049	71.1937	70.7945	70.031	69.993	71.0026	69.8961	69.9659	69.837	69.6921	70.7036	71.0255	70.9259	71.0006	71.1144	71.3089	71.3507	70.7589	71.482	80.0819	79.9387	99.0945	80.0029
Agrobacterium_sp_SORGH_AS_745	70.2781	82.2551	70.3169	70.0998	70.1814	70.2959	82.0808	70.5642	70.2585	70.3143	79.9193	70.1394	70.1814	70.3861	69.6768	70.2954	70.2706	69.795	70.3141	70.2932	70.5451	70.2952	70.316	70.7215	67.2172	70.3762	70.1499	70.4652	70.5359	69.1884	69.2141	70.3058	69.1599	69.2676	69.1007	69.2552	70.2489	70.626	70.4488	71.0124	70.2281	70.6849	70.7631	70.3366	70.9531	79.9634	79.7544	98.8025	80.0269
Agrobacterium_sp_SP139_1_metabat2_genome_mining.21	70.093	82.018	70.1447	69.9071	70.0838	70.0395	81.835	70.3807	70.0101	70.1277	79.4361	70.062	70.0838	70.0974	70.3903	70.0394	70.011	69.5819	70.0096	70.0307	70.3718	70.0064	69.896	70.477	66.892	70.3807	70.1792	70.4451	70.2845	69.3427	69.2248	70.1132	69.2543	69.2542	69.1085	69.0297	70.0544	70.4952	70.1631	70.5162	70.1521	70.489	70.5651	70.1981	70.8419	79.5147	79.3672	99.1481	79.5433
Agrobacterium_sp_S1C92728_SP213	70.805	82.0597	70.788	70.6477	70.6146	70.6725	82.0253	70.7356	70.642	70.6998	79.6839	70.7522	70.6173	70.8797	70.8497	70.6626	70.6688	70.0817	70.638	70.6697	70.7263	70.6059	70.5152	70.9467	67.4482	70.7786	70.7273	70.9108	70.6522	69.8027	69.7763	70.6006	69.801	69.7851	69.7619	69.586	70.6513	71.1892	70.7327	71.1609	70.6066	71.1864	71.2071	70.7336	71.4531	79.5663	79.5658	98.7253	79.5146
Agrobacterium_sp_S2C17652_SP166	70.7924	81.9627	70.7478	70.655	70.6506	70.6412	82.0354	70.7443	70.636	70.6665	79.5372	70.6346	70.6538	70.8213	70.809	70.646	70.647	70.0837	70.6471	70.6369	70.735	70.6121	70.3041	70.9527	67.4295	70.8959	70.7344	71.0242	70.7322	69.7812	69.7614	70.6527	69.9659	70.0118	69.6351	69.6176	70.5466	71.2842	70.7498	71.2528	70.7087	71.3346	71.3906	70.7221	71.3008	79.4842	79.5004	100	79.7221
Agrobacterium_sp_B12019	70.7125	82.3283	70.7275	70.5994	70.6428	70.5916	82.2933	70.9564	70.5643	70.6267	79.8125	70.5535	70.6465	70.7076	71.2743	70.5904	70.5796	70.2976	70.6572	70.5975	70.9468	70.6473	70.8007	71.1383	67.7239	71.1583	70.9634	71.176	70.9251	69.8789	69.9542	70.8475	70.0605	69.9116	69.7133	69.6641	70.601	71.3305	70.9516	71.3386	70.9843	71.2661	71.3315	71.0066	71.6277	79.6525	79.6712	98.8421	79.7268
Agrobacterium_sp_SP282_3_metabat2_genome_mining.31_sub	70.5825	82.3349	70.6722	70.5769	70.5069	70.523	82.2156	70.8944	70.5194	70.5684	79.7972	70.6079	70.5064	70.671	70.6154	70.5304	70.5205	70.0712	70.557	70.5204	70.8834	70.5279	70.4557	71.1139	67.4692	70.9528	70.8225	70.992	70.7492	69.5944	69.7605	70.8095	69.7339	69.7288	69.6486	69.3658	70.4854	71.1729	70.8189	71.1145	70.8711	71.1306	71.1899	70.7198	71.3786	79.8258	79.5835	98.8762	79.7413
Agrobacterium_sp_SP350_3_metabat2_genome_mining.18_sub	70.1429	82.3181	70.2813	69.9335	70.1384	70.1191	82.188	70.4721	70.1034	70.1866	79.7317	70.1724	70.1424	70.2514	70.5232	70.1131	70.1217	69.6867	70.0337	70.1211	70.4592	70.0012	70.0795	70.953	67.2476	70.8103	70.657	70.7956	70.3431	69.4814	69.595	70.5477	69.3026	69.5799	69.3241	69.1361	70.1615	70.7738	70.3014	70.7947	70.547	70.7882	70.8687	70.4733	71.133	79.6956	79.6468	99.2367	79.6472
Agrobacterium_sp_SP112_2_metabat2_genome_mining.16	70.4882	82.3514	70.536	70.3441	70.2858	70.3226	82.3161	70.7826	70.3167	70.3536	79.7	70.394	70.2889	70.5231	70.6208	70.3113	70.3299	69.8656	70.4872	70.315	70.7744	70.4301	70.4347	70.909	67.5223	70.8163	70.7017	70.8032	70.7083	69.5658	69.6427	70.6335	69.7062	69.7996	69.505	69.4166	70.3672	70.9731	70.6151	70.9341	70.5621	70.9478	70.9951	70.5533	71.3205	79.6346	79.7013	98.8967	79.7308
Agrobacterium_sp_SP123_3_metabat2_genome_mining.23	70.3084	82.4209	70.3849	70.2676	70.2992	70.2718	82.3336	70.6223	70.2857	70.3214	79.6784	70.3338	70.3026	70.4436	70.8642	70.2773	70.2871	69.7859	70.2993	70.2754	70.6108	70.2614	70.2304	70.9818	67.4406	71.0586	70.7066	70.842	70.352	69.6735	69.6916	70.7814	69.5853	69.6757	69.5874	69.4271	70.3214	70.7186	70.6221	71.0066	70.7511	70.9465	70.9537	70.5613	71.3471	79.7761	79.5419	99.0556	79.6561
Agrobacterium_sp_RS6	70.5565	81.9491	70.6031	70.4504	70.4562	70.4865	81.8515	70.725	70.4809	70.5265	79.5079	70.5236	70.4532	70.6665	70.9331	70.4794	70.4956	70.0887	70.5779	70.487	70.7155	70.5456	70.326	70.7853	67.3778	70.6601	70.5194	70.9582	70.6453	69.5879	69.5117	70.4679	69.827	69.5864	69.5757	69.405	70.4054	71.0828	70.6612	70.966	70.5347	70.9419	71.0115	70.595	71.1589	79.4958	79.4999	99.1762	79.585
Agrobacterium_sp_S2_73	70.4849	82.0096	70.4821	70.3217	70.3844	70.3557	81.9177	70.6622	70.3325	70.3616	79.5732	70.3435	70.3841	70.4968	70.4452	70.3308	70.3572	69.8657	70.4795	70.3532	70.6525	70.4432	70.5336	70.9398	67.2139	70.5861	70.6602	70.8158	70.5057	69.5985	69.5576	70.4763	69.6269	69.6385	69.593	69.3771	70.351	70.8651	70.705	70.8901	70.5785	70.977	71.0411	70.5482	71.1794	79.5114	79.4626	98.795	79.5675
Agrobacterium_sp_SOY23	70.257	81.9354	70.3717	70.1798	70.1967	70.2125	81.9995	70.6108	70.1993	70.228	79.625	70.2876	70.1995	70.3862	70.409	70.2054	70.2134	69.8128	70.3516	70.2078	70.6008	70.3125	70.2216	70.9659	67.2778	70.761	70.484	70.8037	70.4073	69.5552	69.5399	70.6041	69.5795	69.5547	69.3814	69.4385	70.2586	70.9976	70.4833	70.5214	70.6226	70.9175	70.9872	70.4748	71.1177	79.6992	79.5505	98.8916	79.5143
Agrobacterium_sp_SP210_2_metabat2_genome_mining.13	70.4693	82.0401	70.4649	70.3426	70.3007	70.3444	81.9776	70.5143	70.3363	70.3643	79.4899	70.4101	70.3001	70.5535	70.5967	70.328	70.351	69.7719	70.2448	70.3386	70.5046	70.2137	70.0732	70.7721	67.178	70.5761	70.4999	70.6709	70.3028	69.4349	69.4803	70.4479	69.5173	69.5529	69.4022	69.299	70.3367	70.8632	70.5306	70.7595	70.5868	70.6721	70.7468	70.5032	71.1093	79.4328	79.4284	98.9095	79.4398
Agrobacterium_sp_ATCC_31749	70.5358	82.0281	70.5632	70.3333	70.3653	70.3286	81.946	70.7425	70.2975	70.3278	79.4247	70.2943	70.3687	70.5267	70.9561	70.3257	70.3074	70.0633	70.4694	70.326	70.732	70.4671	70.3679	70.9377	67.5295	70.8334	70.6638	70.8596	70.6646	69.8265	69.6339	70.7078	69.668	69.7807	69.6647	69.4534	70.3549	71.1062	70.7231	71.0897	70.554	70.8689	70.9425	70.5004	71.3287	79.5328	79.41	98.5452	79.5447
Agrobacterium_sp_RC10-4-1	70.6945	81.9586	70.6274	70.5225	70.5836	70.5308	82.0399	70.7228	70.5076	70.5763	79.4779	70.5192	70.5832	70.6864	71.0105	70.5237	70.5263	70.0623	70.3657	70.5269	70.7046	70.342	70.4848	71.1248	67.4846	70.8183	70.742	70.9194	70.7732	69.7067	69.7393	70.6918	69.9935	69.8555	69.7091	69.5731	70.5223	71.3671	70.7496	71.3452	70.6534	71.3152	71.3601	70.712	71.3759	79.475	79.4425	98.6146	79.5766
Agrobacterium_sp_SP210_3_metabat2_genome_mining.10	70.7414	81.8949	70.6553	70.5954	70.6207	70.5559	82.0423	70.9163	70.5383	70.5479	79.4117	70.5702	70.621	70.8049	70.9345	70.5472	70.5569	70.1555	70.5545	70.5514	70.9072	70.5206	70.5621	71.0684	67.4815	70.8832	70.6622	70.9715	70.9288	69.5655	69.6495	70.7018	69.8931	69.8097	69.6375	69.6491	70.5441	71.3455	70.8363	71.0339	70.6659	71.305	71.3663	70.6595	71.2211	79.5197	79.4287	98.6951	79.6053
Agrobacterium_sp_CNPSo_3708	70.6112	83.0979	70.8901	71.2043	70.5993	70.6573	83.4081	70.6275	70.6491	70.8706	79.6139	70.6321	70.6051	70.5204	71.6659	70.6493	70.6489	69.8323	70.7908	70.6627	70.6257	70.7766	70.2761	71.2955	67.3	70.8444	70.9996	70.7194	70.7612	69.4798	69.4756	71.04	69.8296	70.0465	69.5881	69.5582	71.0282	70.9585	70.5325	71.1689	70.9335	70.9633	70.9304	70.7781	71.4862	80.3186	80.9407	83.9895	79.5253
Agrobacterium_sp_CNPSo_2736	70.4556	82.9886	70.7521	70.9267	70.7515	70.7002	83.2164	70.6176	70.6855	70.9447	80.6461	70.6267	70.7528	70.7184	71.8306	70.702	70.6892	70.1849	70.4429	70.6978	70.6087	70.4352	70.1709	71.2736	67.2243	70.945	72.1399	70.6668	70.7112	69.71	69.8294	70.7596	69.6416	69.9251	69.5505	69.5591	70.6168	70.7441	70.7652	70.7254	70.932	71.0087	70.9806	70.6204	71.2049	79.8195	79.8888	86.0236	79.9256
Agrobacterium_sp_SP167_3_metabat2_genome_mining.6	70.1995	83.1963	70.2832	70.2433	70.2825	70.2271	83.2875	70.2713	70.2075	70.1971	80.1028	70.265	70.283	70.3675	70.6002	70.209	70.2309	69.8043	70.3334	70.2234	70.2616	70.2986	70.0331	71.1846	67.1323	70.9209	70.8295	70.3897	70.3392	69.8089	69.914	70.8485	69.4893	69.7701	69.5134	69.4515	70.0242	70.4885	70.2276	70.6286	70.9559	70.868	70.8429	70.4746	71.0991	80.0167	80.0234	86.3609	80.0572
Agrobacterium_larrymoorei_AF3.44	70.641	82.8405	70.7467	70.5479	70.5258	70.5736	83.0237	70.6865	70.566	70.7212	79.7369	70.6204	70.5261	70.7255	71.5592	70.5916	70.5638	70.0686	70.3994	70.5728	70.6775	70.391	70.2236	71.0834	67.2843	70.8869	70.8407	70.52	70.9529	69.6841	69.7723	70.7503	69.7385	69.8825	69.6877	69.4941	70.6832	70.8115	70.5474	70.9732	70.7762	71.2255	71.2364	70.5502	71.2813	79.7772	79.6918	86.1812	79.6871
Agrobacterium_sp_CFBP_3001	70.6783	82.9127	70.7679	70.678	70.6272	70.6705	83.1537	70.7859	70.6913	70.8193	79.9085	70.7011	70.628	70.8178	71.6583	70.6892	70.689	70.209	70.4478	70.6781	70.7833	70.4378	70.2893	71.1394	67.3187	71.0036	71.0646	70.5782	71.0267	69.8145	69.8904	70.8389	69.7723	69.9798	69.8227	69.6063	70.7624	70.8717	70.6393	71.0262	70.8826	71.1933	71.1453	70.6531	71.4019	79.9307	79.7902	86.2835	79.8399
Agrobacterium_sp_CGMCC_11546	70.6614	82.9067	70.7528	70.6581	70.6204	70.6639	83.1347	70.7631	70.6563	70.8123	79.8842	70.6603	70.6208	70.7876	71.6493	70.6816	70.6541	70.1906	70.4219	70.6631	70.7541	70.4161	70.2902	71.1526	67.2953	70.9876	71.0266	70.5567	70.9859	69.8114	69.8612	70.8204	69.7811	69.9502	69.7727	69.5962	70.7801	70.867	70.6265	70.9979	70.8624	71.1828	71.1652	70.6343	71.3616	79.9263	79.8229	86.2757	79.8391
Agrobacterium_pusense_S1	71.1927	88.94	71.2271	71.9472	71.2436	71.3193	89.1835	70.6673	71.3595	71.7461	79.759	71.1698	71.2444	71.2434	72.4723	71.3735	71.3226	69.4075	70.7986	71.3329	70.6695	70.7853	70.2202	70.7824	67.0226	70.7351	72.183	70.6542	70.3468	69.2886	69.3016	70.5723	69.456	69.8534	69.7796	69.3064	71.7959	70.3174	70.5054	70.6902	70.6277	70.8666	70.851	70.5321	71.3662	78.9105	79.243	81.3284	79.0378
Agrobacterium_pusense_SORGH_AS1083	71.1487	89.0392	71.2046	71.9784	71.341	71.3475	89.3074	70.62	71.393	71.6322	79.9091	71.1253	71.3472	71.1813	72.5826	71.4285	71.3589	69.4452	70.8319	71.3566	70.6227	70.8264	70.2652	70.7398	66.9923	70.724	72.3007	70.7051	70.329	69.3384	69.3517	70.6607	69.44	69.8062	69.7131	69.3668	71.6001	70.3373	70.5636	70.7183	70.6024	70.8201	70.7908	70.5486	71.3356	79.0013	79.363	81.4257	79.2149
Agrobacterium_rosae_A.E1	71.1306	89.0301	71.1944	71.9629	71.3225	71.3312	89.298	70.6179	71.3768	71.6158	79.8927	71.1141	71.3284	71.1536	72.6073	71.412	71.3426	69.4352	70.8237	71.3403	70.6205	70.8182	70.2513	70.7551	66.9994	70.7359	72.3153	70.7074	70.3417	69.3231	69.3581	70.6381	69.4344	69.7891	69.7102	69.3613	71.6063	70.3603	70.562	70.7045	70.6181	70.803	70.7743	70.5296	71.3297	78.9869	79.3471	81.4341	79.2094
Agrobacterium_pusense_ST15.13.056	71.0944	89.1721	70.9655	70.7767	70.9284	71.0375	89.1415	70.4568	71.029	71.0963	80.4188	71.1443	70.9313	71.1475	71.359	71.0481	71.0345	69.5388	70.7222	71.0305	70.4645	70.6959	70.1298	70.7134	66.9078	70.7855	71.589	70.6829	70.2305	69.2626	69.3851	70.4439	69.4514	69.7202	69.7152	69.3044	71.0122	70.3465	70.5071	70.8953	70.5278	70.8171	70.773	70.4213	71.2354	78.8559	79.1055	81.5399	79.1943
Agrobacterium_pusense_S2	71.3127	89.1032	71.2015	71.0172	71.0504	71.1064	89.0483	70.5311	71.1204	71.2588	80.2386	71.1837	71.0509	71.3479	71.3339	71.1554	71.0943	69.5949	70.7988	71.1016	70.5334	70.7787	70.2275	70.6543	66.9433	70.5584	71.608	70.5846	70.2096	69.3073	69.4318	70.4233	69.4647	69.6653	69.8484	69.2088	71.2573	70.3206	70.5122	70.8176	70.4133	70.8567	70.8449	70.3947	71.2685	78.8814	79.0084	81.5698	79.0138
Agrobacterium_pusense_ZB01	71.3047	89.0927	71.1612	70.9993	71.0414	71.0974	89.0545	70.5336	71.0995	71.2503	80.2354	71.1311	71.0419	71.335	71.2915	71.1345	71.0853	69.5066	70.7816	71.0926	70.5359	70.7617	70.1816	70.6492	66.9362	70.5695	71.5997	70.5719	70.2109	69.2842	69.4436	70.422	69.4538	69.6501	69.844	69.1964	71.2525	70.2875	70.4901	70.8079	70.4079	70.8504	70.8386	70.3948	71.2588	78.8621	78.9981	81.5607	79.0224
Agrobacterium_pusense_SX41	71.2307	88.9948	71.1066	71.0119	71.03	71.1463	89.0553	70.5772	71.152	71.3105	80.2838	71.0932	71.0305	71.3097	71.3162	71.1871	71.1342	69.5234	70.8044	71.1414	70.5794	70.7845	70.2177	70.6949	66.9587	70.6213	71.6423	70.5795	70.2328	69.2878	69.4677	70.4599	69.4569	69.6673	69.8271	69.2168	71.2697	70.3502	70.5292	70.8204	70.4014	70.8654	70.8535	70.3751	71.1929	78.8898	79.0153	81.5957	79.0397
Agrobacterium_rosae_B20.3	71.2268	89.0001	71.145	71.0062	71.0214	71.1389	89.0796	70.5532	71.145	71.3012	80.2839	71.1169	71.0219	71.2844	71.3167	71.1776	71.1275	69.5913	70.7769	71.1345	70.5555	70.7556	70.1966	70.6572	66.9165	70.5993	71.6007	70.5456	70.1989	69.3065	69.4563	70.4263	69.4559	69.6585	69.7805	69.1875	71.2628	70.3442	70.5076	70.804	70.3488	70.825	70.8178	70.3743	71.1383	78.911	79.0346	81.5946	78.9985
Agrobacterium_rosae_SBV_32	71.2237	89.0145	71.1485	71.011	71.0185	71.135	89.0915	70.5734	71.1402	71.2979	80.2808	71.1244	71.0191	71.285	71.3144	71.1752	71.1229	69.5979	70.7903	71.1301	70.5757	70.7703	70.2211	70.6858	66.9389	70.6074	71.6318	70.5785	70.2166	69.3246	69.4734	70.4499	69.4611	69.6762	69.8173	69.2082	71.2481	70.3778	70.5252	70.8161	70.3823	70.8456	70.8338	70.3715	71.1763	78.9167	79.0341	81.5983	79.036
Agrobacterium_fabacearum_A47a	70.9543	88.1478	70.8807	70.7252	70.7845	70.9359	88.4797	70.687	70.934	71.0486	79.5083	70.6545	70.7874	71.0273	70.9007	70.9373	70.9378	69.7312	70.6898	70.9301	70.691	70.6964	70.3842	70.849	67.2797	70.9966	70.8706	70.9369	70.4313	69.5374	69.4627	70.9281	69.9732	70.1547	69.8533	69.3539	71.0724	70.661	70.5659	70.8651	70.8739	71.1051	71.1017	70.7284	71.3449	79.3082	79.5856	81.8666	79.4797
Agrobacterium_fabacearum_Ach5	70.7737	87.8184	70.6691	70.5181	70.5804	70.7366	88.1541	70.5021	70.7161	70.833	79.2668	70.4461	70.5832	70.829	70.7277	70.7383	70.7197	69.5642	70.4495	70.7308	70.5062	70.4475	70.186	70.6122	67.0648	70.7227	70.686	70.7398	70.2424	69.3304	69.1932	70.6925	69.7463	69.9304	69.6158	69.1665	70.8516	70.45	70.3354	70.6906	70.6692	70.9011	70.9033	70.5281	71.1763	79.0408	79.2726	81.5808	79.2088
Agrobacterium_pusense_HU21	70.769	88.3517	70.7217	71.1077	70.591	70.7482	88.3733	70.4684	70.7643	70.967	80.369	70.7347	70.5824	70.807	71.289	70.7914	70.7545	69.4526	70.7026	70.7529	70.4711	70.6926	70.0435	70.5333	66.9554	70.7184	71.5132	70.57	70.445	69.0292	69.1679	70.6771	69.8796	69.8199	69.7193	69.219	71.3861	70.4371	70.3274	70.7791	70.665	70.8205	70.7909	70.4508	71.21	79.07	79.354	81.7159	79.2372
Agrobacterium_pusense_HU59	70.9412	88.5561	70.9186	70.8025	70.9394	71.0727	88.6734	70.6079	71.0609	71.2484	80.6133	70.7935	70.9315	71.0247	71.5015	71.0608	71.0762	69.7752	70.9228	71.0763	70.6104	70.8989	70.1863	70.6496	67.1906	70.868	71.754	70.5031	70.3567	69.1485	69.3061	70.852	70.058	69.9451	69.8437	69.2219	71.1137	70.5329	70.372	70.8791	70.8292	70.6437	70.6101	70.4393	71.3516	79.1738	79.476	81.7548	79.3936
Agrobacterium_pusense_HU39	70.9604	88.4091	70.8407	70.7392	71.825	71.9675	88.5963	70.5256	71.9752	72.0712	79.5957	71.6281	71.8224	71.4939	71.4091	71.9992	71.9485	69.6584	70.801	71.9719	70.5327	70.7865	70.0746	70.5966	67.1194	70.7987	71.1967	70.4938	70.4328	69.1248	69.2807	70.8428	69.9173	69.9146	69.8411	69.2154	71.0076	70.5329	70.3358	70.8663	70.8302	70.7521	70.7035	70.4772	71.3612	79.049	79.4176	81.6005	79.3579
Agrobacterium_pusense_RpEC2071	70.9356	88.6803	70.9807	70.5706	70.7096	70.9016	88.7182	70.5778	70.8768	71.0097	79.5873	70.7312	70.7088	71.0317	70.9487	70.8725	70.9089	69.7788	70.9029	70.8885	70.5803	70.8792	70.2335	70.5759	67.2441	70.9143	70.9468	70.5644	70.4416	69.2072	69.3948	70.9332	70.1067	69.9701	69.9582	69.2591	71.0306	70.5948	70.4199	70.8891	70.9255	70.6425	70.648	70.4846	71.3986	79.0928	79.5913	81.8199	79.448
Agrobacterium_pusense_LMG_25623	70.9256	88.673	70.983	70.5637	70.704	70.8958	88.7149	70.5805	70.871	71.0039	79.5756	70.7324	70.7032	71.0343	70.9326	70.8667	70.9031	69.7703	70.9063	70.8827	70.583	70.8826	70.2327	70.5674	67.2286	70.9071	70.9238	70.5489	70.4242	69.1882	69.3849	70.9241	70.0918	69.9569	69.9466	69.2543	71.0245	70.5817	70.4099	70.8747	70.915	70.623	70.6286	70.4721	71.3859	79.081	79.5818	81.8157	79.4368
Agrobacterium_pusense_NRCPB10	70.9335	88.6735	70.9831	70.567	70.713	70.9049	88.7086	70.57	70.8801	71.013	79.5803	70.7238	70.7122	71.0253	70.9491	70.8758	70.9122	69.7687	70.897	70.8918	70.5726	70.8733	70.2235	70.5593	67.2268	70.9086	70.9195	70.5465	70.4205	69.1881	69.3888	70.9093	70.0966	69.954	69.9306	69.2659	71.0248	70.5898	70.3998	70.8843	70.9014	70.6344	70.6293	70.4722	71.3799	79.0824	79.5863	81.7996	79.4249
Agrobacterium_pusense_HU37	71.09	88.5285	71.0379	70.6062	70.6406	70.8409	88.5958	70.6289	70.8558	70.9904	79.5638	70.965	70.6393	71.0073	70.8295	70.852	70.8562	69.7031	70.8577	70.8453	70.6315	70.8302	70.3188	70.7641	67.2263	70.8732	70.9545	70.7056	70.529	69.3368	69.4649	70.9531	70.0269	70.0429	69.9275	69.4101	71.0846	70.7234	70.4626	70.8934	70.8317	70.8114	70.7706	70.5685	71.4344	79.3952	79.6825	81.8308	79.5435
Agrobacterium_pusense_HU57	70.9318	88.6198	70.9131	70.5816	70.5173	70.6627	88.7194	70.431	70.6716	70.8214	79.3557	70.6475	70.5195	70.824	70.7773	70.6888	70.6572	69.7208	70.6263	70.6569	70.4337	70.6192	70.0514	70.6681	67.2706	70.8584	71.05	70.494	70.579	69.1919	69.4361	70.8512	69.9056	70.2024	69.9364	69.2815	70.9476	70.6463	70.373	70.8844	70.6973	70.8436	70.8308	70.3759	71.3827	79.037	79.294	81.7808	79.3118
Agrobacterium_sp_InxBP2	70.7716	88.2693	70.8427	70.4083	70.4345	70.6051	88.6322	70.5955	70.6098	70.7249	79.4493	70.6475	70.4364	70.7597	70.5014	70.6268	70.6015	69.6755	70.6564	70.6098	70.6034	70.652	70.1599	70.9215	67.1892	70.9284	71.0098	70.5317	70.501	69.2853	69.3418	70.8714	69.7954	70.3327	69.9137	69.1471	71.1099	70.4522	70.3907	70.8292	70.6758	70.9834	70.9568	70.5327	71.2609	79.0102	79.353	81.769	79.4268
Rhizobium_skierniewicense_Ch11	70.7002	86.815	70.7888	70.5976	70.7043	70.8599	86.8951	70.4636	70.8315	70.8612	78.9426	70.7505	70.7178	70.8293	70.905	70.8242	70.8677	69.4804	70.8273	70.8622	70.4528	70.8032	70.1328	70.8549	66.8368	70.8088	70.5704	70.6607	70.3556	69.4195	69.4804	70.7427	69.7076	70.0096	69.7456	69.3139	70.7371	70.4622	70.392	70.902	70.623	70.9006	70.8954	70.5786	71.0788	79.3394	79.726	81.2918	78.8058
Rhizobium_skierniewicense_DSM_26438	70.7095	86.8232	70.7929	70.6198	70.6967	70.8526	86.9139	70.4966	70.8222	70.8645	78.9509	70.7947	70.7102	70.8384	70.9097	70.8255	70.8584	69.4893	70.8331	70.8634	70.4857	70.8195	70.1663	70.8637	66.8647	70.8066	70.5941	70.6802	70.3681	69.429	69.5051	70.7688	69.7228	70.0332	69.7875	69.3352	70.7368	70.4833	70.4099	70.9211	70.6504	70.9108	70.901	70.591	71.1145	79.3554	79.7343	81.2989	78.8332
Agrobacterium_sp_719_389	70.4547	97.7223	70.6093	70.4828	70.5271	70.5096	97.8796	70.5247	70.488	70.5864	79.3775	70.2323	70.5293	70.6372	71.0088	70.5189	70.4873	69.5618	70.3186	70.5032	70.5269	70.2999	70.0538	70.8023	67.3217	70.9574	70.4415	70.5788	70.451	69.4291	69.5407	70.9817	69.6441	69.878	69.8254	69.3243	70.5301	70.8553	70.3487	70.6792	70.7944	71.0519	71.0285	70.55	71.2514	79.164	79.2224	81.9698	79.2588
Agrobacterium_tumefaciens_Yol002	70.9751	100	71.0111	70.5701	70.7358	70.772	97.8937	70.5249	70.7452	70.9115	79.4234	70.7162	70.738	70.9375	71.258	70.774	70.7551	69.8077	70.618	70.7702	70.5271	70.6106	70.2049	70.8571	67.4884	70.9431	70.628	70.7352	70.4844	69.524	69.6555	70.9752	69.7298	70.0271	70.0642	69.3344	70.8548	70.6729	70.4285	71.1082	70.8308	70.7954	70.7772	70.7437	71.5743	79.3981	79.4733	81.9627	79.388
Agrobacterium_tumefaciens_Yub001	70.5718	97.8937	70.631	70.4901	70.5346	70.6076	100	70.6874	70.5646	70.6588	79.614	70.4207	70.5378	70.6335	71.0593	70.5983	70.5811	69.7461	70.562	70.6001	70.6896	70.5394	70.1835	70.9445	67.3297	70.9947	70.7366	70.7483	70.5301	69.5512	69.681	71.0819	69.8534	69.9834	69.95	69.3157	70.5962	70.702	70.4648	70.825	70.9109	70.8867	70.886	70.6269	71.4508	79.3803	79.3554	82.0354	79.5133
Agrobacterium_sp_LAD9	70.6392	86.567	70.6802	70.6105	70.5899	70.6392	86.7644	70.5734	70.6635	70.7841	79.5272	70.6297	70.6008	70.7244	71.1935	70.6754	70.6576	69.7956	70.7241	70.6601	70.5703	70.7063	70.3027	71.0244	67.6193	71.0308	70.7247	70.984	70.7287	69.8786	69.959	70.8221	70.123	69.8726	69.9358	69.4319	70.7035	70.8669	70.6731	71.1504	70.8353	71.2255	71.1964	70.8539	71.5447	79.5021	79.3731	82.1477	79.497
Agrobacterium_tumefaciens_MD_2022a	70.7541	87.4129	70.6142	70.437	70.4991	70.5959	87.3538	70.5392	70.5488	70.5354	79.015	70.5544	70.4975	70.7414	70.761	70.5846	70.5906	69.5206	70.563	70.6054	70.5354	70.5574	70.3934	70.7415	67.3994	71.004	70.7814	70.7773	70.2255	69.2989	69.3811	70.8608	70.1158	70.1357	70.0726	69.4381	70.5566	70.4584	70.6394	71.0029	70.7703	70.9296	70.8939	70.5139	71.3503	78.7345	78.8308	81.4926	78.8842
[truncated: 523 more columns]
